# Supplementary material for: Transcriptomics identify the triggering of citrate export as the key event caused by manganese deficiency in Aspergillus niger
Source: Microbiol Spectr. 2024 Oct 8;12(11):e01906-24. doi: 10.1128/spectrum.01906-24 (PMC11537073; doi:10.1128/spectrum.01906-24)
Supplement: Table S1 — Raw data of the expression of the total A. niger genome. [file spectrum.01906-24-s0001.xlsx]

## Sheet: Sheet1
Supplementary Data Table S1: raw data of the expression of the total A. niger genome								TPM
		24 h		48 h		72 h		Mn2+ deficiency			Mn2+ sufficiency
Gene		log2FoldChange	padj	log2FoldChange	padj	log2FoldChange	padj	24 h	48 h	72 h	24 h	48 h	72 h
NRRL3_00001	WD repeat and NACHT nucleoside triphosphatase domain-containing protein	0.693779	5.92129e-12	0.374002	0.102818	0.67323	0.000261472	9.59 ± 0.22	14.49 ± 2.06	16.55 ± 2.76	8.53 ± 1.46	12.46 ± 0.66	11.88 ± 0.36
NRRL3_00002	phenylacrylic acid decarboxylase	-0.637932	0.788759	1.04619	0.412142	-3.49469	0.0322501	0.89 ± 0.82	2.43 ± 0.78	0.16 ± 0.28	0.8 ± 0.6	0.96 ± 0.44	2.27 ± 1.22
NRRL3_00003	ferulic acid decarboxylase	-0.0744005	0.97118	5.02126	0.00887067	-2.28643		0.03 ± 0.04	0.78 ± 0.75	0 ± 0	0.02 ± 0.04	0 ± 0	0.11 ± 0.1
NRRL3_00004	alpha-factor-transporting ATPase-like protein	0.627405	0.0168362	-0.795362	0.33936	-0.541352	0.655386	0.9 ± 0.1	0.59 ± 0.02	0.25 ± 0.16	0.72 ± 0.19	1.03 ± 0.84	0.41 ± 0.21
NRRL3_00005	aminotransferase class I and II family protein	3.77354	0.03594	4.8503	0.00995419	2.53772	0.281695	0.03 ± 0.05	0.71 ± 0.31	0.38 ± 0.31	0 ± 0	0 ± 0	0.06 ± 0.1
NRRL3_00006	glycosyltransferase family 32 protein							0 ± 0	0 ± 0	0 ± 0	0 ± 0	0 ± 0	0 ± 0
NRRL3_00007	feruloyl esterase FaeA	10.6837	1.04565e-17	3.29473	0.0139592	5.86094	1.02505e-35	5.46 ± 3.43	1.52 ± 0.26	56.4 ± 6.37	0.09 ± 0.09	0.21 ± 0.36	1.14 ± 1.02
NRRL3_00008	S-adenosyl-L-methionine-dependent methyltransferase domain-containing protein	0.696171	0.00493832	0.881181	0.0697019	-0.059169	0.916369	80.64 ± 6.47	14.07 ± 8.11	7.51 ± 1.75	43.48 ± 0.71	8.01 ± 2.91	8.92 ± 1.54
NRRL3_00009.1	2-isopropylmalate synthase	-0.541256	0.000254069	-0.330304	0.511772	-1.17898	0.00137338	15.3 ± 5.89	4.09 ± 0.07	4.46 ± 0.87	16.72 ± 4.28	6.06 ± 2.86	11.66 ± 4.67
NRRL3_00010	major facilitator superfamily protein	-0.483812	0.527989	-1.13878	0.0988407	-2.25496	0.000622493	0.34 ± 0.13	0.95 ± 0.6	0.76 ± 0.18	2.14 ± 0.75	2.34 ± 0.24	4.18 ± 2.44
NRRL3_00011	hypothetical protein	-1.58271	1.80705e-31	0.059871	0.897268	-0.759658	6.97382e-05	12.39 ± 1.19	36.06 ± 12.74	29.32 ± 2.06	18.94 ± 2.44	40.26 ± 4.54	56.79 ± 5.07
NRRL3_00012	hypothetical protein	-1.19412	8.19744e-12	0.0889076	0.839419	-1.01264	1.56316e-06	11.23 ± 0.68	36.42 ± 4.66	27.23 ± 2.81	15.53 ± 2.44	39.36 ± 7.79	62.78 ± 5.15
NRRL3_00013	COMT-type O-methyltransferase family protein	-3.00613	1.06177e-53	-1.20822	0.00108449	-1.76934	0.000122658	4.87 ± 1.25	3.3 ± 0.2	1.41 ± 0.19	8.34 ± 0.39	8.27 ± 1.36	5.49 ± 1.42
NRRL3_00014	hypothetical protein	0.221203	0.75747	0.657854	0.681751	-1.22797	0.346531	0.66 ± 0.27	1.22 ± 0.89	0.63 ± 0.18	0.8 ± 0.21	0.94 ± 0.85	1.68 ± 0.14
NRRL3_00015	S-adenosyl-L-methionine-dependent methyltransferase domain-containing protein	0.772271	0.00610809	0.23994	0.790666	0.593403	0.496957	4.54 ± 0.82	2.27 ± 0.73	2.44 ± 0.42	3.69 ± 0.77	2.86 ± 1.28	1.81 ± 1.46
NRRL3_00016	alpha-galactosidase Mel36C	-0.769081	0.000196448	-0.752897	0.20183	0.222489	0.769016	2.47 ± 0.23	1.08 ± 0.15	1.28 ± 0.16	1.78 ± 0.35	1.94 ± 0.16	1.28 ± 0.53
NRRL3_00017	hypothetical protein	-5.25905	9.39568e-20	-4.45854	0.00603611	-2.98912	0.0398166	0.74 ± 0.49	0.27 ± 0.39	0.47 ± 0.49	41.37 ± 12.08	4.61 ± 0.92	4.3 ± 3.38
NRRL3_00018	histidine acid phosphatase-like protein	-8.72796	0	-3.10161	2.13357e-29	-3.44566	3.34867e-135	30.68 ± 5.87	26.03 ± 10.62	25.12 ± 2.16	285.17 ± 35.36	307.27 ± 44.15	313.33 ± 27.84
NRRL3_00019	globin/protoglobin domain-containing protein	-6.0648	1.49912e-21	-2.95727	2.82303e-08	-2.24489	4.3697e-05	1.98 ± 0.34	1.05 ± 1.23	1.21 ± 0.16	7.19 ± 0.89	10.32 ± 1.77	6.64 ± 1.71
NRRL3_00020	hypothetical protein			-0.648641				0 ± 0	0 ± 0	0 ± 0	0.14 ± 0.24	0.23 ± 0.39	0 ± 0
NRRL3_00021	hypothetical protein	-3.24941	3.67709e-13	-2.52312	8.55997e-05	-2.69276	4.95462e-06	1.53 ± 0.47	1.46 ± 0.46	1.36 ± 0.52	4.88 ± 1.01	7.99 ± 0.75	10.14 ± 2.07
NRRL3_00022	protein kinase-like domain-containing protein	-0.706117	0.349475	-1.36034	0.29832	-0.481435	0.765815	0.49 ± 0.15	0.28 ± 0.39	0.34 ± 0.07	0.35 ± 0.16	0.81 ± 0.44	0.53 ± 0.66
NRRL3_00023	hypothetical protein	-1.5455	0.0981837	0.120717	0.932859	0.538585	0.701647	1.48 ± 0.81	3.2 ± 2.35	2.34 ± 0.19	1.84 ± 0.45	3.47 ± 1.67	1.88 ± 1.12
NRRL3_00024	protein kinase domain-containing protein	-0.232322	0.431059	-0.503159	0.314598	-0.24998	0.63723	1.28 ± 0.06	1.25 ± 0.46	1.1 ± 0.22	1.33 ± 0.29	1.75 ± 0.22	1.5 ± 0.23
NRRL3_00025	FAD-dependent oxidoreductase domain-containing protein	-1.60095	1.55381e-07	-0.287106	0.645062	-0.11424	0.874762	2.57 ± 0.61	2.37 ± 0.59	2.45 ± 0.35	3.1 ± 1.14	3.6 ± 0.33	3.04 ± 1.16
NRRL3_00026	amino acid/polyamine transporter I family protein	-2.33707	3.73764e-11	-2.15423	1.39983e-09	-1.1276	0.00604488	4.15 ± 0.92	1.85 ± 0.7	3.34 ± 0.71	6.19 ± 1.23	10.72 ± 1.65	8.28 ± 3.11
NRRL3_00027	HAD-like domain-containing protein	-1.18414	1.11132e-16	0.0892933	0.853815	0.337877	0.346895	60.7 ± 6.19	17.39 ± 2.14	21.23 ± 5.34	22.03 ± 0.71	20.76 ± 1.85	19.12 ± 3.75
NRRL3_00028	fungal-specific transcription factor	-0.834753	0.171341	-0.260567	0.804209	-0.819981	0.33966	0.38 ± 0.06	0.6 ± 0.27	0.5 ± 0.27	0.52 ± 0.09	0.84 ± 0.25	1.02 ± 0.17
NRRL3_00029	hypothetical protein	-0.486889	0.793795	0.111592	0.965167	-2.56391	0.301968	0.29 ± 0.08	0.22 ± 0.11	0.05 ± 0.08	0.14 ± 0.07	0.25 ± 0.1	0.31 ± 0.13
NRRL3_00030	non-ribosomal peptide synthetase-like protein	-5.0964	8.07678e-264	-3.59104	4.05365e-26	-3.72595	9.74954e-16	2.44 ± 1.25	1.17 ± 0.4	0.42 ± 0.22	4.79 ± 1.1	12.78 ± 2.02	6.49 ± 2.73
NRRL3_00031	alpha/beta hydrolase fold-1 domain-containing protein	-0.227122	0.224362	-0.308938	0.406311	-0.818028	0.0114257	8 ± 2.37	9.57 ± 0.67	7.85 ± 1.87	11.41 ± 0.9	12.62 ± 1.09	15.92 ± 2.94
NRRL3_00032	NmrA-like domain-containing protein	-0.475761	0.309987	0.00920826	0.985931	-2.06172	1.72599e-16	3.23 ± 1.43	27.87 ± 12.06	7.09 ± 0.86	5.12 ± 2	28.84 ± 5.33	33.83 ± 5.86
NRRL3_00033	monooxygenase Af470-like protein	0.452959	1.41332e-07	-0.192272	0.482023	-0.131777	0.642316	37.18 ± 7.27	56.76 ± 4.06	31.31 ± 4.04	52.75 ± 7.32	70.67 ± 7.97	39.38 ± 4.31
NRRL3_00034	fungal-specific transcription factor	0.423855	0.000289032	-0.0300763	0.940695	-0.64951	0.0249285	7.67 ± 1.33	13.56 ± 2.69	6.43 ± 0.84	10.05 ± 0.69	15.28 ± 2.81	11.58 ± 0.78
NRRL3_00035	hypothetical protein	1.10903	5.31259e-05	0.152148	0.890496	0.304479	0.758644	2.33 ± 0.75	2.81 ± 0.72	2.79 ± 0.62	2.51 ± 0.25	2.65 ± 0.57	2.53 ± 1.47
NRRL3_00036	non-ribosomal peptide synthetase	-0.411345	0.838391	1.1579		1.18466		0.07 ± 0.02	0.02 ± 0.03	0.04 ± 0.04	0.07 ± 0.04	0.01 ± 0.02	0.02 ± 0.03
NRRL3_00037	FAD-binding domain-containing protein	-2.84994	0.180887	-3.65284	0.136516	-3.73451		0.25 ± 0.2	0 ± 0	0 ± 0	0.17 ± 0.12	0.34 ± 0.29	0.34 ± 0.13
NRRL3_00038	hypothetical protein					-1.30333		0 ± 0	0 ± 0	0 ± 0	0.02 ± 0.03	0 ± 0	0.11 ± 0.18
NRRL3_00039	major facilitator superfamily protein - efflux pump	-1.58453	0.715681	-2.86664	0.356726	-2.11809		0.02 ± 0.04	0 ± 0	0 ± 0	0.05 ± 0.05	0.14 ± 0.1	0.07 ± 0.06
NRRL3_00040	cytochrome P450-like protein	-1.29826	0.352068	-2.47761	0.331399	-0.341547		0.18 ± 0.04	0.06 ± 0.08	0.04 ± 0.07	0.2 ± 0.13	0.26 ± 0.19	0.06 ± 0.1
NRRL3_00041	NAD(P)-binding domain-containing protein	0.122425	0.568488	-0.0544185	0.931308	0.772949	0.109472	17.11 ± 0.39	7.6 ± 0.1	8.76 ± 1.76	16.74 ± 2.83	9.91 ± 1.57	6 ± 2.44
NRRL3_00042	fungal-specific transcription factor	0.407239	1.72663e-05	-0.301377	0.244302	-0.25173	0.277509	21.35 ± 2.62	17.96 ± 2.4	10.91 ± 1.14	28.21 ± 3.79	23.82 ± 5.51	14.87 ± 0.89
NRRL3_00043	FAD-binding domain-containing protein	-0.0290447	0.95327	-0.201129	0.831972	-0.832295	0.374721	0.82 ± 0.35	1.61 ± 0.06	0.8 ± 0.22	3 ± 0.66	1.97 ± 0.23	1.62 ± 0.35
NRRL3_00044	NAD(P)-binding domain-containing protein	0.634671	0.00989784	0.739312	0.304697	1.15631	0.109471	8.72 ± 1.66	2.6 ± 0.06	3.28 ± 0.51	5.19 ± 1.72	2.17 ± 0.44	1.7 ± 0.79
NRRL3_00046	hypothetical protein	-4.7898	1.27876e-20	-4.53526	3.64933e-26	-4.74742	2.16148e-22	0.5 ± 0.22	0.39 ± 0.1	0.3 ± 0.11	6.77 ± 1.23	11.88 ± 1.69	9.2 ± 0.75
NRRL3_00047	GXWXG domain-containing protein	-2.52492	1.70787e-05	-2.96024	0.000211634	-2.93264	6.35054e-05	0.56 ± 0.4	0.87 ± 0.22	1.03 ± 0.35	2.22 ± 0.65	7.81 ± 2.85	8.96 ± 3.09
NRRL3_00048	short-chain dehydrogenase/reductase family protein	-2.96251	0	-3.84738	8.41615e-107	-4.19495	5.4475e-119	65.58 ± 15.33	33 ± 0.42	22.78 ± 4.6	506.23 ± 25.67	509.33 ± 42.37	476.9 ± 74.11
NRRL3_00049	uncharacterized protein	-2.23498	2.49686e-10	-2.48798	2.92016e-29	1.07753	4.01582e-09	834.83 ± 196.76	212.1 ± 64.21	5368 ± 593.99	183.53 ± 30.55	1422.33 ± 102.51	2906.33 ± 683.03
NRRL3_00050	hypothetical protein	-0.318574	0.584141	1.23506	0.0986385	-0.0246972	0.983119	0.78 ± 0.24	4.18 ± 0.54	2.09 ± 0.73	1.54 ± 0.3	1.82 ± 0.76	2.45 ± 1.02
NRRL3_00051	WD repeat-containing protein	-0.454616	1.10409e-07	-0.00316684	0.993035	-0.196992	0.43824	7.34 ± 0.54	7.65 ± 1.34	5.82 ± 0.42	13.08 ± 0.69	8.6 ± 1.69	7.65 ± 0.5
NRRL3_00052	nuclear transport factor 2 domain-containing protein	0.0164118	0.882237	0.85186	0.00116252	-0.597608	0.00351918	196.5 ± 47.81	152.7 ± 50.2	44.91 ± 2.88	89.18 ± 23.57	98.18 ± 13.86	77.78 ± 13.17
NRRL3_00053	oligopeptide transporter OPT superfamily protein	-0.469771	6.85616e-11	-0.489815	0.0907797	-0.499429	0.0161058	166.83 ± 41.42	180.85 ± 15.2	124.53 ± 21.65	107.06 ± 76.62	277.9 ± 98.99	202.97 ± 31.95
NRRL3_00054	beta-1 -3-glucanosyltransferase	0.267822	4.11092e-08	0.321398	0.0683464	0.193809	0.178945	3331.33 ± 192.22	4009 ± 70.71	2853.67 ± 192.15	4026.33 ± 98.28	3494.33 ± 54.31	2861.33 ± 206.98
NRRL3_00055	microcystin LR degradation protein MlrC-like protein	0.752683	2.62218e-07	0.228317	0.590348	0.791449	0.0286087	10.87 ± 1.47	8.21 ± 1.1	7.24 ± 1.59	6.47 ± 1.13	7.29 ± 0.24	4.77 ± 0.12
NRRL3_00056	sodium transport ATPase	1.65759	8.22635e-08	0.621434	0.454813	0.904872	0.361838	0.36 ± 0.24	0.68 ± 0.02	0.56 ± 0.13	0.42 ± 0.07	0.52 ± 0.25	0.35 ± 0.31
NRRL3_00057	peptidase M24 domain-containing protein	-0.710807	4.988e-09	0.245198	0.496145	0.418904	0.0944557	66.55 ± 5.78	29.54 ± 6.62	43.25 ± 3.13	42.12 ± 5.75	30.48 ± 1.47	37 ± 7.41
NRRL3_00058	alpha/beta hydrolase fold-1 domain-containing protein	0.503111	4.67412e-06	0.0864514	0.852375	0.0564561	0.909221	18.45 ± 2.42	14.09 ± 0.84	10.5 ± 1.58	16.46 ± 1.21	14.95 ± 2.74	11.5 ± 3.57
NRRL3_00059	hypothetical protein	0.232823	0.00295587	-0.294267	0.158688	-0.348954	0.0309873	183.5 ± 14.53	235.35 ± 21.57	204.53 ± 9.64	264.8 ± 13.58	324.87 ± 25.85	299.13 ± 21.35
NRRL3_00060	D-stereospecific N-terminal glycine-D-alanine aminopeptidase	-0.609577	1.2995e-16	0.402459	0.0313345	-1.17234	4.00938e-07	30.82 ± 6.1	74.54 ± 5.5	39.49 ± 5.39	49.99 ± 6.33	62.2 ± 8.33	102 ± 29.26
NRRL3_00061	P-type ATPase family protein	-1.44927	3.56622e-134	-0.845303	1.0674e-06	-0.792398	4.39301e-11	358.57 ± 40.1	324.45 ± 58.62	331.1 ± 33.48	538.57 ± 97.91	647.93 ± 118.19	656.2 ± 37.48
NRRL3_00062	uncharacterized protein	-0.911486	6.18947e-12	-0.304134	0.382142	0.148988	0.65974	4.63 ± 0.77	4.81 ± 0.58	5.24 ± 0.18	5.08 ± 0.66	6.11 ± 0.73	5.41 ± 0.72
NRRL3_00063	tannase	0.630118	0.00101886	-0.366286	0.35069	-0.309099	0.361573	6.95 ± 0.55	8.19 ± 2.91	7.26 ± 1.65	2.49 ± 1.12	10.88 ± 2.23	10.37 ± 1.45
NRRL3_00064	alpha-arabinofuranosidase	0.33903	0.950655			-1.30333		0 ± 0	0 ± 0	0 ± 0	0 ± 0	0 ± 0	0.04 ± 0.07
NRRL3_00065	major facilitator superfamily protein - efflux pump	-0.351928	0.771682	-0.930149	0.665645	-4.41944	0.05649	0.2 ± 0.04	0.21 ± 0.3	0 ± 0	0.25 ± 0.04	0.31 ± 0.07	0.42 ± 0.48
NRRL3_00066	fungal-specific transcription factor	-1.80184	1.98262e-05	-1.76155	0.0103469	-1.6252	0.00624627	0.85 ± 0.19	0.6 ± 0.14	0.73 ± 0.51	2.72 ± 0.95	1.83 ± 0.51	2.62 ± 0.26
NRRL3_00067	ABC transporter	0.371166	0.193578	-0.537684	0.229757	-0.734382	0.0519959	0.84 ± 0.19	1.33 ± 0.08	1.36 ± 0.3	3.59 ± 1.35	2.14 ± 0.44	2.61 ± 0.47
NRRL3_00068	cell wall mannoprotein 1-like protein	1.56271	0.16138	2.75809		1.7075	0.331429	0.97 ± 0.76	0.33 ± 0.01	1.2 ± 0.64	1.4 ± 0.85	0 ± 0	0.4 ± 0.42
NRRL3_00069	acetoacetate decarboxylase-like protein	-1.58453	0.715681	-3.65932	0.122976	-2.13979	0.211463	0.14 ± 0.17	0 ± 0	0.16 ± 0.15	0.22 ± 0.02	0.48 ± 0.22	0.82 ± 0.38
NRRL3_00070	non-heme chloroperoxidase	-1.36297	0.54766	-2.23519	0.405726	1.50696		0.05 ± 0.08	0 ± 0	0.14 ± 0.25	0.13 ± 0.15	0.43 ± 0.25	0 ± 0
NRRL3_00071	alcohol dehydrogenase domain-containing protein	-2.96452	0.0620375	-1.82919	0.417908	-3.3362		0.17 ± 0.08	0.07 ± 0.11	0 ± 0	0.53 ± 0.17	0.39 ± 0.22	0.29 ± 0.49
NRRL3_00072	fungal-specific transcription factor	0.660102	0.000623793	-0.192781	0.690077	-0.318447	0.447624	2.17 ± 0.28	3.38 ± 0.72	2.65 ± 0.11	3.83 ± 0.99	4.04 ± 1.12	3.77 ± 0.68
NRRL3_00073	carbohydrate esterase family 5 protein	0.0757149	0.932979	2.40089	0.0285121	1.38276	0.32476	4.42 ± 1.14	1.7 ± 0.54	1.08 ± 0.36	0.64 ± 0.4	0.39 ± 0.16	0.46 ± 0.26
NRRL3_00074	carbohydrate esterase family 5 protein	-1.58332	5.4055e-08	1.89589	0.000973779	0.859808	0.093734	19.2 ± 4.29	5.21 ± 1.32	6.93 ± 0.64	3.02 ± 0.71	1.85 ± 0.4	4.34 ± 1.68
NRRL3_00075	amidase	-0.530887	0.00015556	0.704091	0.0138507	0.0398825	0.910517	5.49 ± 0.68	13.85 ± 3.11	10.72 ± 1.58	5.82 ± 0.97	9.25 ± 1.61	11.99 ± 0.66
NRRL3_00076	pyruvate decarboxylase	-1.65998	2.33664e-109	-1.0348	1.84883e-07	-0.674863	6.11117e-05	41.97 ± 2.48	16.85 ± 1.84	26.71 ± 3.07	63.15 ± 15.34	38.85 ± 1.18	48.78 ± 3.62
NRRL3_00077	zinc finger domain-containing protein - C2H2-type	-1.27217	0.108768	-0.235605	0.853607	-1.05694	0.0404267	1.82 ± 0.91	1.71 ± 0.43	4.74 ± 1.38	11.15 ± 1.29	2.53 ± 1.11	11.32 ± 1.89
NRRL3_00078	alpha/beta hydrolase fold domain-containing protein	-2.44309	4.44682e-120	-0.784553	0.0233768	-1.38051	3.0065e-12	64.89 ± 12.27	105.74 ± 59.77	171.93 ± 3.45	127.1 ± 34.45	186.13 ± 15.73	512.53 ± 142.19
NRRL3_00079	dimethyl-sulfide monooxygenase	1.26113	1.73998e-16	-0.108053	0.855832	-0.349898	0.230542	5.97 ± 0.67	5.36 ± 1.05	9.18 ± 0.34	19.09 ± 5.29	5.78 ± 1.05	13.42 ± 0.25
NRRL3_00080	alcohol dehydrogenase domain-containing protein	0.852	6.66174e-05	1.62714	8.3388e-05	1.42588	0.000167688	2.98 ± 0.34	6.92 ± 1.41	7.48 ± 0.42	3.95 ± 0.27	2.3 ± 0.57	3.21 ± 0.64
NRRL3_00081	amino acid/polyamine transporter I family protein	1.80421	1.27744e-06	1.2093	0.0665272	1.15808	0.057103	0.36 ± 0.11	2 ± 0.99	2.55 ± 0.24	0.59 ± 0.54	0.97 ± 0.18	1.33 ± 0.59
NRRL3_00082	hypothetical protein	0.844071	4.25441e-09	-0.980042	0.536067	0.443852	0.639501	30.69 ± 4.86	0.31 ± 0.14	2.11 ± 0.82	26.18 ± 2.83	0.88 ± 0.47	1.79 ± 0.89
NRRL3_00083	major facilitator superfamily protein	0.138999	0.928749	1.02901	0.762968	0.376953	0.882336	0.1 ± 0.17	0.13 ± 0.18	0.19 ± 0.08	0.09 ± 0.06	0.07 ± 0.06	0.17 ± 0.16
NRRL3_00084	threonine/serine exporter ThrE domain-containing protein	1.06556	3.40924e-39	1.14959	6.74019e-07	1.30418	4.50992e-11	39.5 ± 1.85	22.58 ± 6.67	28.82 ± 2.96	15.86 ± 1.09	10.77 ± 0.25	13.43 ± 2.64
NRRL3_00085	hypothetical protein	-1.25495	6.7356e-18	-1.52326	6.49168e-07	-0.8608	0.0575202	14.38 ± 2.97	15.22 ± 2.32	10.06 ± 3.55	24.98 ± 3.56	48.48 ± 9.19	21.08 ± 6.48
NRRL3_00086	ketopantoate reductase ApbA/PANE-like protein	1.17763	4.40467e-63	0.373053	0.089016	0.0501589	0.83067	74.4 ± 7.06	85.52 ± 1.36	47.5 ± 1.9	83.75 ± 10.62	69.21 ± 8.48	52.62 ± 1.17
NRRL3_00087	dienelactone hydrolase domain-containing protein	0.182767	0.152343	0.513128	0.0987459	0.227514	0.618029	10.89 ± 1.79	18.86 ± 0.73	8.25 ± 1.05	12.14 ± 0.51	13.56 ± 0.3	8.07 ± 1.6
NRRL3_00088	short-chain dehydrogenase/reductase family protein	1.42942	1.61842e-17	1.54565	0.000971673	0.402238	0.452195	6.42 ± 2.49	6.48 ± 1.09	6.88 ± 3.5	3.3 ± 0.74	2.85 ± 1.27	6.02 ± 1.37
NRRL3_00089	uncharacterized protein	0.834729	3.84945e-16	1.28712	1.24261e-06	0.457328	0.101068	35.62 ± 9.21	27.91 ± 4.33	28.42 ± 5.46	17.67 ± 2.92	13.78 ± 1.14	23.93 ± 4.28
NRRL3_00090	oxoglutarate/iron-dependent dioxygenase domain-containing protein	-0.289204	0.059655	-0.280932	0.446081	0.0476021	0.914774	11.46 ± 1.32	10.55 ± 2.54	8.41 ± 0.86	12.65 ± 1.33	13.54 ± 0.87	9.33 ± 0.45
NRRL3_00091	hypothetical protein	-1.41177	0.651507			-1.30333		0 ± 0	0 ± 0	0 ± 0	0.05 ± 0.08	0 ± 0	0.06 ± 0.11
NRRL3_00092	endo-1 -5-alpha-arabinanase Abn43A	-0.468936	0.568488	-1.09536	0.515889	-0.292397	0.839063	0.3 ± 0.17	0.17 ± 0.01	0.68 ± 0.38	0.18 ± 0.17	0.67 ± 0.34	0.92 ± 0.57
NRRL3_00093	fungal-specific transcription factor	0.685853	4.87416e-05	0.62075	0.0514645	0.565015	0.163425	3.58 ± 0.23	6.91 ± 0.22	5.99 ± 1.55	4.39 ± 0.21	5.33 ± 0.2	4.67 ± 1.7
NRRL3_00094	short-chain dehydrogenase/reductase family protein	0.21967	0.294619	0.469039	0.433426	-0.197266	0.83067	4.26 ± 1.61	3.98 ± 1.21	1.82 ± 0.79	4.08 ± 0.22	3.41 ± 0.55	2.41 ± 0.55
NRRL3_00095	tetratricopeptide-like helical domain-containing protein	2.21012	1.95416e-45	1.33592	0.00177709	0.459787	0.481981	1.6 ± 0.58	3.99 ± 1.06	1.69 ± 0.72	2.1 ± 0.22	1.72 ± 0.79	1.39 ± 0.32
NRRL3_00096	hypothetical protein	1.62333	1.68029e-62	2.65066	6.66389e-32	1.53047	0.00483628	186.15 ± 91.7	231.8 ± 27.72	199.87 ± 66.05	46.78 ± 8.6	42.04 ± 9.01	80.02 ± 36.97
NRRL3_00097	lysophospholipase	-2.05351	2.81105e-236	-1.99943	6.43016e-19	-1.95064	6.06504e-44	43.68 ± 2.53	36.77 ± 15.22	26.15 ± 2.59	321.4 ± 65.8	145.47 ± 21.65	115.77 ± 6.82
NRRL3_00098	hypothetical protein			-2.13758		-2.20667		0 ± 0	0 ± 0	0 ± 0	0 ± 0	0.23 ± 0.03	0.23 ± 0.2
NRRL3_00099	fatty acyl-CoA reductase-like protein	-1.58452	0.760172					0 ± 0	0 ± 0	0 ± 0	0.03 ± 0.05	0 ± 0	0 ± 0
NRRL3_00100	cytochrome P450							0 ± 0	0 ± 0	0 ± 0	0 ± 0	0 ± 0	0 ± 0
NRRL3_00101	hypothetical protein	-0.334355	0.752194	-0.581172	0.839798	-2.3757		0.54 ± 0.39	0.34 ± 0.01	0 ± 0	0.25 ± 0.16	0.55 ± 0.69	0.34 ± 0.59
NRRL3_00102	polyketide synthase	0.33903	0.950655	0.313146		-2.01874		0 ± 0	0.01 ± 0.02	0 ± 0	0 ± 0	0.01 ± 0.01	0.02 ± 0.03
NRRL3_00103	organic solute transporter subunit alpha/transmembrane protein 184 family protein	0.33903	0.950655					0 ± 0	0 ± 0	0 ± 0	0 ± 0	0 ± 0	0 ± 0
NRRL3_00104	fungal-specific transcription factor	-0.0197589	0.977299	-1.29937	0.0354329	0.593915	0.360369	0.32 ± 0.1	0.59 ± 0.14	1.76 ± 0.07	1.1 ± 0.27	1.99 ± 0.48	1.33 ± 0.73
NRRL3_00105	FAD linked oxidase - N-terminal domain-containing protein	0.33903	0.950655	-0.648641		-2.11809		0 ± 0	0 ± 0	0 ± 0	0.04 ± 0.04	0.03 ± 0.05	0.08 ± 0.07
NRRL3_00106	squalene cyclase-like protein			-2.75889	0.439939	-0.341547		0 ± 0	0 ± 0	0.03 ± 0.04	0.08 ± 0.09	0.11 ± 0.13	0.03 ± 0.05
NRRL3_00107	cytochrome P450-like protein			-2.96156	0.378975	-2.20667		0 ± 0	0 ± 0	0 ± 0	0.02 ± 0.02	0.17 ± 0.21	0.09 ± 0.08
NRRL3_00108.1	carotenoid oxygenase	-0.817551	0.412274	-1.11252	0.377231	-0.69909	0.626634	0.42 ± 0.12	0.23 ± 0.01	0.38 ± 0.47	0.38 ± 0.29	0.72 ± 0.24	0.71 ± 0.34
NRRL3_00109	vanillyl alcohol oxidase	-3.3451	0.179598	-0.301633	0.943002	-1.30333		0.04 ± 0.07	0.1 ± 0.14	0 ± 0	0.03 ± 0.02	0.09 ± 0.08	0.04 ± 0.07
NRRL3_00110	fungal-specific transcription factor	-3.46132	0.000601866	-0.220746	0.914912	2.90898	0.0762288	0.61 ± 0.08	0.15 ± 0.07	0.57 ± 0.25	0.65 ± 0.18	0.31 ± 0.07	0.08 ± 0.07
NRRL3_00111	cytochrome P450-like protein	-1.41463	0.640023	-0.408053				0 ± 0	0 ± 0	0 ± 0	0.07 ± 0.06	0.06 ± 0.11	0 ± 0
NRRL3_00112	NAD(P)-binding domain-containing protein	0.266485	0.478303	1.24314	0.0284131	0.463803	0.418437	1.49 ± 0.08	3.43 ± 1.08	3.84 ± 0.58	1.84 ± 0.45	1.85 ± 0.53	3.17 ± 1.09
NRRL3_00113	FAD-dependent oxidoreductase 2 - FAD binding domain-containing protein	-2.22626	0.2703	-2.59215	0.278605	-2.73119		0.06 ± 0.05	0 ± 0	0 ± 0	0.23 ± 0.07	0.29 ± 0.07	0.15 ± 0.16
NRRL3_00114	amine oxidase domain-containing protein							0 ± 0	0 ± 0	0 ± 0	0 ± 0	0 ± 0	0 ± 0
NRRL3_00115.1	F-box domain-containing protein	-0.595433	0.275821	0.156584	0.906776	0.314314	0.76915	1.05 ± 0.32	1.46 ± 1.46	1.89 ± 1.17	0.97 ± 0.12	1.7 ± 0.38	1.74 ± 0.66
NRRL3_00116	hypothetical protein	-2.94669	0.295976	-0.648641				0 ± 0	0 ± 0	0 ± 0	0 ± 0	0.04 ± 0.08	0 ± 0
NRRL3_00117	hypothetical protein	0.333636	0.808032	1.84083	0.608435	0.214644		0.12 ± 0.08	0.25 ± 0.13	0.14 ± 0.13	0.03 ± 0.06	0.04 ± 0.07	0.15 ± 0.13
NRRL3_00118	hypothetical protein	-2.47823	0.000336889	-0.495058		-0.878908		0.14 ± 0.16	0.1 ± 0.14	0.11 ± 0.1	0.86 ± 0.01	0.11 ± 0.1	0.25 ± 0.23
NRRL3_00119	hypothetical protein	1.24549	0.757896	1.27491		0.620224		0 ± 0	0 ± 0	0.1 ± 0.17	0.04 ± 0.08	0 ± 0	0 ± 0
NRRL3_00120	hypothetical protein			-0.648641		0.620224		0 ± 0	0 ± 0	0.1 ± 0.17	0 ± 0	0.1 ± 0.17	0 ± 0
NRRL3_00121	hypothetical protein			1.27491		0.620224		0 ± 0	0.07 ± 0.09	0.04 ± 0.06	0 ± 0	0 ± 0	0 ± 0
NRRL3_00122	hypothetical protein							0 ± 0	0 ± 0	0 ± 0	0 ± 0	0 ± 0	0 ± 0
NRRL3_00123	fungal-specific transcription factor	0.0192542	0.971612	-0.790796	0.417832	0.211027	0.859316	0.73 ± 0.11	0.36 ± 0.16	0.55 ± 0.12	1.18 ± 0.08	0.81 ± 0.3	0.54 ± 0.35
NRRL3_00124	copper/quinone-containing amine oxidase AO-I	-1.60827	4.78167e-33	-1.31198	8.84394e-07	-0.435835	0.215033	6.2 ± 1.46	6.46 ± 0.03	8.67 ± 0.51	10.75 ± 1.41	18.24 ± 4.25	13.41 ± 5.61
NRRL3_00125	glycosyltransferase family 31 protein	-1.95212	5.91467e-56	-1.9393	6.94004e-09	-3.01669	4.52795e-23	5.87 ± 2.4	3.12 ± 1	2.14 ± 0.3	8.59 ± 1.11	12.03 ± 1.11	19.79 ± 2.46
NRRL3_00126	kelch domain-containing protein	-1.3418	0.0797376	-3.03239	0.000895283	-2.51521	0.000768339	0.38 ± 0.2	0.19 ± 0.01	0.31 ± 0.19	0.72 ± 0.09	1.73 ± 0.87	2.03 ± 0.02
NRRL3_00127	UbiA prenyltransferase family protein					-2.01874		0.08 ± 0.07	0 ± 0	0 ± 0	0.01 ± 0.02	0 ± 0	0.13 ± 0.22
NRRL3_00128	fungal-specific transcription factor	-2.78793	3.6122e-42	-1.23517	0.000253214	-1.09321	0.00104576	2.92 ± 0.29	3.01 ± 0.42	3.39 ± 0.87	7.43 ± 1.45	8.21 ± 1.73	8.34 ± 0.49
NRRL3_00129.1	histidine phosphatase superfamily protein	-6.2989	0	-1.45976	1.08479e-06	-1.11641	8.54294e-11	44.81 ± 1.49	22.44 ± 9.26	37.3 ± 5.92	148.47 ± 9.59	83.57 ± 12.47	92.46 ± 11.55
NRRL3_00130	hypothetical protein	-3.19563	4.9686e-65	-1.07917	0.0281136	-0.613896	0.0105042	19 ± 5.88	16.17 ± 8.8	49.22 ± 4.88	34.1 ± 7.86	48.72 ± 20.86	86.8 ± 12.84
NRRL3_00131	major facilitator superfamily protein	-0.238044	0.00640708	0.63438	0.0229004	0.44942	0.203343	57.2 ± 8.08	11.03 ± 0.92	8.72 ± 1.56	83.56 ± 34.4	7.85 ± 1.48	7.3 ± 1.95
NRRL3_00132	RNA polymerase II transcription factor B subunit 5	0.0612867	0.843347	0.969745	0.00521608	1.05938	0.00576781	14.81 ± 3.5	34.29 ± 0.34	30.96 ± 4.66	16.91 ± 2.92	20.11 ± 0.39	16.99 ± 2.19
NRRL3_00133	Hsp20-like chaperone domain-containing protein	-0.298398	0.00371858	0.675271	0.0206288	0.624619	0.00186589	28.83 ± 0.48	34.93 ± 4.28	55.61 ± 6.76	30.65 ± 2.44	28.71 ± 0.98	41.32 ± 1.47
NRRL3_00134	resistance to 7-aminocholesterol Rta-like protein	-1.81797	0.000130445	-1.09771	0.271436	-1.64233	0.0547069	1.57 ± 0.13	0.92 ± 0.55	0.69 ± 0.35	2.49 ± 0.59	2.06 ± 1.24	2.49 ± 0.56
NRRL3_00135	non-ribosomal peptide synthetase	0.183901	0.320664	-0.0923731	0.831972	-0.274724	0.438152	0.91 ± 0.31	2.2 ± 0.62	1.71 ± 0.18	1.57 ± 0.14	2.53 ± 0.74	2.37 ± 0.69
NRRL3_00136	alpha-factor-transporting ATPase-like protein	-1.43343	2.82774e-12	-0.863566	0.0861258	-1.18969	0.00521708	1.03 ± 0.19	0.57 ± 0.09	0.74 ± 0.26	2.26 ± 0.7	1.29 ± 0.2	1.93 ± 0.16
NRRL3_00137	alpha/beta hydrolase fold-1 domain-containing protein	-5.08728	5.81915e-190	-4.08032	2.24611e-88	-5.34949	4.53272e-127	56.43 ± 14.99	25.56 ± 5.37	12.05 ± 2.11	1401.67 ± 158.71	476.9 ± 27.32	564.4 ± 138.8
NRRL3_00138	fatty acid synthase beta subunit	-2.39499	6.02594e-17	-0.892456	0.265442	0.194717	0.912056	0.35 ± 0.17	0.35 ± 0.01	0.09 ± 0.05	0.57 ± 0.25	0.56 ± 0.34	0.09 ± 0.05
NRRL3_00139	hotdog domain-containing protein	-0.54904	0.753436	0.801801	0.710459	-1.19646	0.534787	0 ± 0	0.22 ± 0.31	0.26 ± 0.31	0.17 ± 0.15	0.41 ± 0.42	0.67 ± 0.27
NRRL3_00140	esterase/lipase AzaC	-1.59122	0.129387	-1.0581	0.671583	-1.52846	0.273662	0.23 ± 0.22	0.24 ± 0.34	0.43 ± 0.19	1.07 ± 0.54	0.56 ± 0.49	1.4 ± 0.89
NRRL3_00141	acyltransferase AzaD	-0.56203	0.523375	-1.65608	0.0347189	-0.662965	0.465547	0.51 ± 0.35	0.71 ± 0.02	0.83 ± 0.07	1.61 ± 0.09	2.13 ± 0.3	1.51 ± 0.4
NRRL3_00142	ketoreductase AzaE	0.0804275	0.679323	-0.642027	0.00405431	-0.685367	0.0157141	8.88 ± 0.83	22.33 ± 0.11	13.18 ± 4.44	27.9 ± 4.48	38.03 ± 2.64	24.2 ± 2.85
NRRL3_00143	AMP-dependent CoA ligase AzaF	-1.80369	3.12919e-42	-1.64073	4.49331e-08	-1.17971	7.51811e-06	14.95 ± 1.91	3.67 ± 0.36	5 ± 0.51	16.38 ± 2.76	12.86 ± 2.08	13.02 ± 0.56
NRRL3_00144	FAD-dependent oxygenase AzaG	-1.58452	0.753067	-3.28285	0.281378	-2.2043		0 ± 0	0 ± 0	0.04 ± 0.06	0.12 ± 0.08	0.22 ± 0.31	0.2 ± 0.06
NRRL3_00145	salicylate monooxygenase AzaH			-0.648641				0 ± 0	0 ± 0	0 ± 0	0.01 ± 0.01	0.04 ± 0.08	0 ± 0
NRRL3_00146	cytochrome P450 AzaI	-2.21919	0.369732					0.02 ± 0.04	0 ± 0	0 ± 0	0.14 ± 0.04	0 ± 0	0 ± 0
NRRL3_00147	polyketide synthase AzaA	-2.60155	0.577749	1.2982	0.702584	-0.182357	0.924391	0 ± 0	0.05 ± 0.07	0.07 ± 0.06	0.02 ± 0.02	0.01 ± 0.01	0.09 ± 0.07
NRRL3_00148	fungal-specific transcription factor AzaR	-0.417039	0.585648	-0.792753	0.60423	-0.465685	0.73225	0.94 ± 0.1	0.29 ± 0.24	0.42 ± 0.21	1.09 ± 0.53	0.58 ± 0.45	0.68 ± 0.48
NRRL3_00149	zinc-type alcohol dehydrogenase AzaJ	0.125637	0.728461	0.462461	0.30356	0.730576	0.190544	13.69 ± 1.82	7.73 ± 0.53	5.02 ± 1.61	18.2 ± 5.69	6.33 ± 1.02	3.5 ± 0.7
NRRL3_00150	haem-degrading HbpS-like protein			0.313146		-1.30333		0.06 ± 0.1	0 ± 0	0 ± 0	0.02 ± 0.03	0.09 ± 0.15	0.12 ± 0.21
NRRL3_00151	major facilitator superfamily efflux transporter AzaK	-0.611852	0.821562	0.454942	0.897268	0.620224		0.06 ± 0.06	0.17 ± 0.08	0.03 ± 0.06	0.09 ± 0.04	0.09 ± 0.09	0 ± 0
NRRL3_00152	FAD-dependent oxygenase AzaL	3.73689	1.73886e-05	2.23649	0.0300799	5.11005	0.00182205	0.03 ± 0.03	1.15 ± 0.52	0.81 ± 0.13	0.67 ± 0.13	0.29 ± 0.25	0 ± 0
NRRL3_00153	polyketide synthase AzaB	2.25858	4.74235e-35	1.11743	0.00119796	1.936	3.22318e-06	0.79 ± 0.27	3.64 ± 0.55	1.51 ± 0.15	2.34 ± 0.53	1.63 ± 0.57	0.46 ± 0.24
NRRL3_00154	resistance to 7-aminocholesterol Rta-like protein	0.33903	0.950655	-0.648641		0.620224		0 ± 0	0 ± 0	0.07 ± 0.12	0.02 ± 0.04	0.07 ± 0.12	0 ± 0
NRRL3_00155	cytochrome P450	1.17636	0.397634	-0.110276	0.955433	-0.49535	0.701609	0.35 ± 0.13	0.23 ± 0.01	0.44 ± 0.26	0.14 ± 0.1	0.36 ± 0.12	0.71 ± 0.32
NRRL3_00156	oxidoreductase domain-containing protein	-0.732506	0.700239	-0.202492	0.939696	-0.414113	0.832834	0.21 ± 0.21	0.26 ± 0.13	0.3 ± 0.13	0.23 ± 0.15	0.3 ± 0.12	0.48 ± 0.3
NRRL3_00157	branched-chain amino acid aminotransferase-like protein	-0.277562	0.873434	2.21274	0.0981304	2.29957	0.361744	0.17 ± 0.08	0.98 ± 0.56	0.29 ± 0.27	0.17 ± 0.17	0.21 ± 0.19	0.06 ± 0.11
NRRL3_00158	cytochrome P450							0 ± 0	0 ± 0	0 ± 0	0 ± 0	0 ± 0	0 ± 0
NRRL3_00159	fatty acid synthase alpha subunit	-2.10899	0.385054	1.27491		0.620224		0.03 ± 0.04	0.02 ± 0.03	0.01 ± 0.02	0.01 ± 0.01	0 ± 0	0 ± 0
NRRL3_00160	dynamin superfamily protein	1.24765	0.775061	-1.59945	0.644788	-0.341547		0 ± 0	0 ± 0	0.02 ± 0.04	0.01 ± 0.02	0.09 ± 0.08	0.03 ± 0.06
NRRL3_00161	limkain b1 - NYN domain-containing protein	-0.659897	0.841384	1.86089	0.598733	2.1042		0.25 ± 0.33	0.26 ± 0.37	0.23 ± 0.02	0.15 ± 0.06	0.08 ± 0.14	0 ± 0
NRRL3_00162	crotonase superfamily protein	-1.9941	1.48484e-132	0.187936	0.618183	0.0127518	0.958637	86.97 ± 13.98	51.39 ± 15.5	61.79 ± 2.72	134.8 ± 24.56	56.53 ± 6.78	70.33 ± 4.96
NRRL3_00163	glucose-methanol-choline oxidoreductase domain-containing protein	0.371136	0.863571	-2.42758	0.196587	-1.43607	0.435731	0.05 ± 0.03	0.02 ± 0.04	0.06 ± 0.07	0.07 ± 0.06	0.2 ± 0.09	0.18 ± 0.16
NRRL3_00164	DDE superfamily endonuclease domain-containing protein	-0.408705	3.63837e-05	0.25731	0.349464	0.443877	0.0627933	16.28 ± 2.49	20.89 ± 2.21	26.75 ± 3.58	15.38 ± 1.32	20.91 ± 3.64	22.61 ± 4.22
NRRL3_00165	hypothetical protein	-0.112206	0.218086	0.720396	0.00425239	0.650329	7.61595e-07	146.6 ± 25.58	202.75 ± 40.38	273.63 ± 17.39	167.63 ± 22.71	157.97 ± 21.78	199.9 ± 6.38
NRRL3_00166	polyketide synthase-like protein	-0.862533	0.0722316	-0.295261	0.834459	0.815957	0.361573	0.4 ± 0.23	0.51 ± 0.5	0.78 ± 0.26	0.93 ± 0.29	0.51 ± 0.08	0.51 ± 0.16
NRRL3_00167	oxoglutarate/iron-dependent dioxygenase domain-containing protein	0.230712	0.0388419	-0.260512	0.406421	-0.267908	0.287523	10.97 ± 1.2	11.12 ± 1.55	9.21 ± 1.23	14.66 ± 1.69	13.5 ± 2.83	12.74 ± 1.17
NRRL3_00168	FAD-binding domain-containing protein	0.472274	0.257983	0.771996	0.322783	1.70857	0.00255792	3.08 ± 0.68	2.1 ± 0.66	3.79 ± 0.58	2.5 ± 0.47	1.27 ± 0.54	1.36 ± 0.55
NRRL3_00169	rhamnogalacturonan acetylesterase	-0.0237165	0.967699	-0.517205	0.685654	1.99126	0.00166403	6.64 ± 2.5	0.8 ± 0.46	5.76 ± 2.34	2.23 ± 0.48	1.43 ± 0.42	1.63 ± 0.38
NRRL3_00170	lysophospholipase Lip2	-2.68593	3.68867e-201	-1.4045	0.0310839	0.538481	0.00563562	591.5 ± 173.85	136.95 ± 80.55	824.67 ± 162.21	273.6 ± 57.98	559.03 ± 33.59	647.57 ± 119.33
NRRL3_00171	major facilitator superfamily protein - efflux pump	-2.08313	0.418401	0.313147		1.52559		0 ± 0	0 ± 0	0.07 ± 0.06	0.01 ± 0.02	0.04 ± 0.06	0 ± 0
NRRL3_00172	DNA repair protein Rev1 - C-terminal domain-containing protein	0.0274305	0.845773	-0.369523	0.183211	-0.770802	0.000662788	8.47 ± 2.37	6.17 ± 1.17	4.9 ± 0.46	9.81 ± 1.31	8.81 ± 1.65	9.6 ± 0.89
NRRL3_00173	YjgF/YER057c/translation inhibitor UK114 family protein	-0.339042	0.400415	0.839645	0.25773	0.411739	0.584107	9.45 ± 3.43	6.15 ± 1.37	6.68 ± 1.47	3.88 ± 0.32	4.33 ± 2.42	5.63 ± 3.18
NRRL3_00174	hexosaminidase	0.387114	0.00082595	0.381007	0.178948	1.3611	4.19593e-11	14.35 ± 3.52	11.87 ± 0.97	23.89 ± 1.13	11.13 ± 2.51	10.15 ± 0.55	10.71 ± 1.82
NRRL3_00175	DNA repair protein Rad5	-0.713793	8.28575e-13	-0.798269	0.00113859	-0.712675	0.00972995	6.28 ± 0.77	5.5 ± 1.3	4.18 ± 1.04	8.17 ± 0.9	9.97 ± 1.3	7.84 ± 1.44
NRRL3_00176	FAD/NAD(P)-binding domain-containing protein	-2.42155	0.173798	0.681792	0.792758	-0.215549		0.02 ± 0.04	0.18 ± 0.01	0.08 ± 0.08	0.11 ± 0.03	0.1 ± 0.12	0.1 ± 0.1
NRRL3_00177	carboxylesterase family protein	-2.51073	5.01992e-14	-0.864677	0.498791	-1.74826	0.0705944	1.14 ± 0.41	0.25 ± 0.06	0.28 ± 0.19	1.81 ± 0.57	0.59 ± 0.16	1.1 ± 0.13
NRRL3_00178	WD repeat-containing protein	0.00202621	0.989872	-0.772676	0.00834712	-0.135867	0.729527	9.29 ± 2.17	6.67 ± 0.32	7.11 ± 0.64	11.47 ± 0.6	12.84 ± 1.4	8.94 ± 1.67
NRRL3_00179	chitin synthase	0.189257	0.018301	-0.224865	0.435095	-0.555563	9.46974e-05	24.33 ± 3.34	40.63 ± 13.74	25.97 ± 1.49	38.02 ± 5.13	49.98 ± 12.83	43.81 ± 2.21
NRRL3_00180	hypothetical protein	0.65486	8.7981e-12	0.294328	0.214903	0.184961	0.411395	31.39 ± 6.11	54.46 ± 0.37	44 ± 3.87	74.02 ± 5.84	48.34 ± 2.47	44.43 ± 2.58
NRRL3_00181	hypothetical protein	0.0964586	0.352528	0.00977534	0.974678	0.37451	0.0543637	71.49 ± 2.66	46.75 ± 6.32	42.84 ± 2.24	102.7 ± 2.51	53.23 ± 2.7	37.9 ± 3.67
NRRL3_00182	S-adenosyl-L-methionine-dependent methyltransferase domain-containing protein	-3.39582	0	-1.36833	3.9336e-09	-2.24441	3.01436e-32	53.72 ± 22.3	38.07 ± 11.45	17.55 ± 1.38	120.83 ± 18.91	114.6 ± 4.19	95.21 ± 12.48
NRRL3_00183	phosphatidylethanolamine-binding protein-like protein	-2.82377	1.77646e-170	-2.54659	4.92104e-37	-3.55411	1.57295e-55	37.78 ± 7.7	19.51 ± 3.23	8.94 ± 2.52	136.47 ± 8.39	125.53 ± 12.44	119.73 ± 15.52
NRRL3_00184	hypothetical protein							0 ± 0	0 ± 0	0 ± 0	0 ± 0	0 ± 0	0 ± 0
NRRL3_00185	alpha/beta hydrolase fold-1 domain-containing protein	-1.50858	0.00265504	-2.25126	0.00556193	-2.58351	0.0017574	0.15 ± 0.16	0.56 ± 0.05	0.3 ± 0.28	0.74 ± 0.11	1.95 ± 0.43	2.06 ± 0.64
NRRL3_00186	oxoglutarate/iron-dependent dioxygenase domain-containing protein	0.141056	0.575498	-0.0885706	0.888116	-0.149552	0.795953	5.95 ± 0.83	7.7 ± 0.54	6.54 ± 0.34	7.36 ± 1.08	10.81 ± 0.93	8.38 ± 1.28
NRRL3_00187	aspartate aminotransferase	2.35524	0.00287831	1.00641	0.407614	2.85437	0.0100115	0.56 ± 0.26	1.04 ± 0.82	1.63 ± 0.46	0.23 ± 0.07	0.57 ± 0.49	0.27 ± 0.16
NRRL3_00188	acyltransferase domain-containing protein	0.414839	5.22177e-05	0.474841	0.0751355	0.538538	0.0266316	16.78 ± 1.5	20.6 ± 5.76	14.63 ± 0.86	13.78 ± 1.03	15.83 ± 2.9	11.55 ± 0.03
NRRL3_00189	hypothetical protein							0 ± 0	0 ± 0	0 ± 0	0 ± 0	0 ± 0	0 ± 0
NRRL3_00190	alpha/beta hydrolase fold-1 domain-containing protein	0.78384	0.0323965	0.107035	0.960874	2.57941	0.00162543	7.57 ± 3.03	0.6 ± 0.15	4.27 ± 0.97	2.47 ± 0.63	0.57 ± 0.13	0.8 ± 0.53
NRRL3_00191	HpcH/HpaI aldolase/citrate lyase domain-containing protein	2.42289	0.374097	-0.648641		2.01812		0.17 ± 0.07	0 ± 0	0.17 ± 0.17	0 ± 0	0.06 ± 0.11	0 ± 0
NRRL3_00192	hypothetical protein	-1.56407	0.595861					0 ± 0	0 ± 0	0 ± 0	0.08 ± 0.14	0 ± 0	0 ± 0
NRRL3_00193	ribonuclease E inhibitor RraA-like protein	0.726734	0.515528	0.384915	0.896813	0.182745	0.941238	0.42 ± 0.17	0.14 ± 0	0.24 ± 0.23	0.27 ± 0.22	0.16 ± 0.14	0.26 ± 0.15
NRRL3_00194	squalene/phytoene synthase family protein	1.06566	1.06539e-14	0.207066	0.727146	1.27689	0.00666141	9.44 ± 0.58	4.26 ± 1.51	5.99 ± 0.92	7.12 ± 1.19	4.12 ± 0.28	2.85 ± 1.12
NRRL3_00195	major facilitator superfamily protein	1.74016	1.29472e-17	1.02188	0.294379	0.567302	0.584237	0.68 ± 0.3	1.17 ± 0.13	0.99 ± 0.15	0.27 ± 0.07	0.59 ± 0.28	0.75 ± 0.45
NRRL3_00196	mitochondria homeostasis protein Sym1	-0.552537	1.13554e-06	0.10688	0.81619	0.154845	0.588278	47.91 ± 10.01	37.28 ± 11.31	52.67 ± 7.79	50.31 ± 5.41	43.52 ± 7.62	54.46 ± 10.94
NRRL3_00197	protein kinase domain-containing protein	-0.950496	0.316624	0.0421017	0.987259	-0.140749	0.944995	0 ± 0	0.26 ± 0.37	0.53 ± 0.15	0.03 ± 0.05	0.45 ± 0.26	0.67 ± 0.35
NRRL3_00198	alcohol acetyltransferase/N-acetyltransferase family protein	-0.54982	1.63181e-06	0.368741	0.180321	1.00382	9.84709e-05	12.54 ± 0.02	16.54 ± 1.63	18.97 ± 1.35	25.36 ± 5.45	14.21 ± 1.22	10.88 ± 2.54
NRRL3_00199	LCCL domain-containing protein	-0.21587	0.00207561	-0.756811	0.000131972	-0.86111	3.60517e-08	36.25 ± 3.74	46.03 ± 12.16	38.31 ± 6.7	84.22 ± 12.2	80.01 ± 7.56	79.65 ± 1.81
NRRL3_00200	amino acid/polyamine transporter I family protein	-0.495241	0.0060147	0.7759	0.0197566	0.921278	0.0044622	4.98 ± 0.27	5.44 ± 0.9	5.68 ± 0.67	3.5 ± 0.59	3.66 ± 0.52	3.43 ± 0.57
NRRL3_00201	flavin amine oxidase-like protein	-0.172273	0.594114	-2.50189	1.8554e-11	-2.33754	1.85068e-10	1.35 ± 0.34	1.63 ± 0.34	2.9 ± 0.53	14.34 ± 3.88	8.85 ± 0.39	16.82 ± 8.07
NRRL3_00202	major facilitator superfamily protein	-3.07428	0.22732	-0.981266		-1.69283	0.413448	0.01 ± 0.02	0 ± 0	0.11 ± 0.12	0.21 ± 0.09	0.1 ± 0.17	0.43 ± 0.38
NRRL3_00203	cytochrome P450					-2.20667		0.05 ± 0.05	0 ± 0	0 ± 0	0.09 ± 0.05	0 ± 0	0.11 ± 0.1
NRRL3_00204	sesquiterpene cyclase							0 ± 0	0 ± 0	0 ± 0	0.04 ± 0.07	0 ± 0	0 ± 0
NRRL3_00205	fungal-specific transcription factor	-0.622743	0.88412	3.26452	0.0124185	-0.0806716	0.97036	0 ± 0	0.52 ± 0.07	0.14 ± 0.08	0.01 ± 0.02	0.06 ± 0.01	0.17 ± 0.12
NRRL3_00206	hypothetical protein							0 ± 0	0 ± 0	0 ± 0	0 ± 0	0 ± 0	0 ± 0
NRRL3_00207	hypothetical protein	1.09916	2.98059e-27	1.14395	3.70593e-11	1.30875	1.49989e-09	25.66 ± 6.9	213.65 ± 5.87	135.47 ± 16.28	25.04 ± 6.94	109.47 ± 4.98	62.82 ± 16.52
NRRL3_00208	hypothetical protein	1.04464	0.199775	0.14498	0.89063	0.34603	0.776841	0.95 ± 0.35	2.98 ± 0.12	1.76 ± 0.03	0.59 ± 0.54	3.02 ± 0.53	1.58 ± 0.48
NRRL3_00209	hypothetical protein	-3.75776	0.0749732	-1.29661	0.156279	-1.5568	0.0909283	0.04 ± 0.04	0.82 ± 0.29	0.52 ± 0.3	0.41 ± 0.26	1.73 ± 0.41	1.78 ± 0.46
NRRL3_00210	2-oxoisovalerate dehydrogenase subunit alpha - mitochondrial	-0.130126	0.514796	-2.07112	5.20147e-05	-1.30414	0.0143655	5.08 ± 1.27	0.89 ± 0.21	1.99 ± 0.49	4.53 ± 0.76	5.24 ± 1.44	5.59 ± 3.38
NRRL3_00211	lipoamide acyltransferase - mitochondrial	-0.106319	0.535163	-1.19681	0.00335535	-0.731966	0.153794	6.35 ± 0.68	2.71 ± 0.01	3.2 ± 1.02	5.98 ± 0.25	6.24 ± 0.64	6.08 ± 3.09
NRRL3_00212	histone-lysine N-methyltransferase - H3 lysine-79 specific	0.250029	0.0175064	-0.0742145	0.822047	-0.00730961	0.980669	13.22 ± 1.63	21.84 ± 4.6	20.41 ± 2.71	17.5 ± 1.94	24.63 ± 3.17	23.5 ± 0.41
NRRL3_00213	peptidase S26A - signal peptidase I family protein	-0.493146	6.39293e-05	0.0360351	0.949815	0.619635	0.113441	15.57 ± 5.5	9.92 ± 2.91	11.08 ± 1.54	23.51 ± 1.81	11.4 ± 1.55	8.29 ± 1.92
NRRL3_00214	sporulation-specific protein 71 - N-terminal domain-containing protein	0.287003	0.000337468	0.312317	0.265645	-0.601896	0.0546581	15.57 ± 3.17	19.44 ± 6.85	11.46 ± 2.12	14.79 ± 2.04	15.91 ± 2.46	19.96 ± 8.53
NRRL3_00215	hypothetical protein	-0.445259	0.0725499	-0.271862	0.472916	0.238012	0.50156	9.62 ± 2.84	14.12 ± 1.97	21.88 ± 1.94	11.48 ± 2.64	20.1 ± 4.16	21.09 ± 7.19
NRRL3_00216	gamma-tubulin complex protein 6	0.224133	0.0336051	0.590014	0.00768616	0.557904	0.00696408	8.11 ± 1.38	14.55 ± 2.16	12.64 ± 0.85	8.03 ± 0.72	10.62 ± 1.34	9.87 ± 0.84
NRRL3_00217	up-regulated during septation 1 domain-containing protein	0.093913	0.341293	-0.130592	0.750845	-0.414686	0.104502	11 ± 1.18	12.99 ± 5.21	6.72 ± 0.99	17.87 ± 1.91	14.09 ± 3.67	10.29 ± 1.23
NRRL3_00218	transferase family protein	-0.274746	0.876059	0.274701	0.919622	-0.00538836	0.997729	0.11 ± 0.09	0.34 ± 0.08	0.35 ± 0.21	0.22 ± 0.13	0.2 ± 0.09	0.4 ± 0.25
NRRL3_00219	type I phosphodiesterase/nucleotide pyrophosphatase/phosphate transferase family protein	0.249833	0.00371207	0.450857	0.0553016	0.275146	0.231673	9.5 ± 1.48	15.88 ± 4.35	10.39 ± 1.26	13.74 ± 1.97	12.36 ± 1.63	9.85 ± 0.27
NRRL3_00220	serine O-acetyltransferase	0.268979	0.000122387	0.246225	0.242461	0.352982	0.0389014	49.04 ± 4.06	70.38 ± 2.14	63.71 ± 4.07	37.75 ± 4.73	68.75 ± 4.36	57.18 ± 4.7
NRRL3_00221	hypothetical protein	-0.137728	0.169794	1.0422	1.02382e-05	0.900113	2.31503e-07	27.38 ± 1.59	37.52 ± 3.8	38.48 ± 2.6	22.93 ± 1.74	22.23 ± 1.49	23.64 ± 0.51
NRRL3_00222	DNA repair protein Rad4-like protein	-0.139742	0.49248	-0.599207	0.141599	0.458764	0.300508	1.91 ± 0.12	2.11 ± 0.78	2.76 ± 0.43	2.89 ± 0.04	3.45 ± 0.69	2.28 ± 0.8
NRRL3_00223	prolyl oligopeptidase catalytic domain-containing protein	-1.11603	7.51179e-52	-0.477077	0.0678568	-0.195867	0.437368	32.71 ± 3.1	11.11 ± 0.84	10.85 ± 1.29	20.53 ± 1.97	16.32 ± 3.44	14.22 ± 0.92
NRRL3_00224	uncharacterized protein	-0.340614	1.72054e-05	0.964735	1.86975e-06	0.473625	0.00375429	88.48 ± 3.73	125.45 ± 9.83	122.4 ± 4.55	61.81 ± 4.83	72.96 ± 6.62	101.26 ± 7.8
NRRL3_00225	hypothetical protein							0 ± 0	0 ± 0	0 ± 0	0 ± 0	0 ± 0	0 ± 0
NRRL3_00226	hypothetical protein	-0.146498	0.504222	0.536503	0.168592	0.519953	0.214535	4.65 ± 0.19	9.44 ± 1.73	8.61 ± 1.85	5.73 ± 1.45	7.07 ± 0.57	6.82 ± 1.55
NRRL3_00227	fungal-specific transcription factor	-0.489357	4.4403e-06	-0.616507	0.0211559	-0.106893	0.75143	8.64 ± 1.25	7.01 ± 0.82	7.18 ± 0.65	9.96 ± 1.21	11.12 ± 1.37	8.85 ± 1.37
NRRL3_00228	major facilitator superfamily protein	-0.136668	0.549573	0.317678	0.575158	0.433223	0.400214	3.31 ± 0.28	3.48 ± 0.12	3.97 ± 0.59	3.24 ± 0.33	3.14 ± 0.11	3.39 ± 0.68
NRRL3_00229	alginate lyase domain-containing protein	2.93333	4.2941e-24	3.02944	4.61485e-07	3.39566	5.22429e-07	6.15 ± 1.7	4.68 ± 1.71	5.17 ± 1.62	0.77 ± 0.44	0.65 ± 0.36	0.54 ± 0.28
NRRL3_00230	actin patch protein 1-like protein	1.25617	1.7193e-70	0.532004	0.0141469	0.216895	0.353005	21.22 ± 3.8	43.53 ± 7.92	19.05 ± 1.13	28.51 ± 3.13	30.48 ± 3.6	18.8 ± 2.78
NRRL3_00231	NUDIX hydrolase domain-containing protein	-0.342605	0.0184466	0.437972	0.180321	0.173839	0.636757	19.74 ± 1.88	27.54 ± 9.13	22.93 ± 3.9	26.41 ± 1.09	23.65 ± 2.78	23.36 ± 6.78
NRRL3_00232	major facilitator superfamily protein	0.00139002	0.995837	-2.87856	9.40973e-17	-0.801086	0.0533542	5.77 ± 1.85	1.66 ± 0.06	3.97 ± 1.03	55.58 ± 14.37	17.27 ± 5.3	7.9 ± 3.57
NRRL3_00233	hypothetical protein	0.454323	0.649339	-2.23958	0.164278	1.61688	0.366239	0.5 ± 0.52	0.4 ± 0.57	1.35 ± 0.51	2.87 ± 0.8	2.09 ± 1.02	0.48 ± 0.46
NRRL3_00234	6-phosphogluconate dehydrogenase domain-containing protein	0.291098	0.000159227	-1.05014	3.08751e-05	-0.691445	7.38127e-05	670.9 ± 128.38	720.5 ± 110.17	378.37 ± 49.18	819.87 ± 321.61	1617 ± 485.84	703.6 ± 85.83
NRRL3_00235	glycerol proton symporter	-0.570082	2.41809e-15	-0.399827	0.100254	-0.674886	0.000108862	36.29 ± 14.89	27.18 ± 7.16	19.99 ± 1	39.04 ± 7.04	37.56 ± 6.28	36.58 ± 3.05
NRRL3_00236	phenol oxidase	1.24765	0.775061	0.313146		0.499328		0.08 ± 0.14	0.08 ± 0.11	0.09 ± 0.08	0.08 ± 0.07	0.05 ± 0.08	0.06 ± 0.1
NRRL3_00237	YrdC domain-containing protein	0.155317	0.712321	-0.201283	0.865286	-0.597547	0.584005	1.69 ± 0.24	1.71 ± 0.13	1.16 ± 0.4	2.01 ± 0.98	2.23 ± 0.69	2.04 ± 0.36
NRRL3_00238	hypothetical protein	0.597717	0.289199	1.08927	0.381597	0.57648	0.701647	1.49 ± 1.29	2.12 ± 1.23	2.37 ± 0.47	1.39 ± 0.89	1.97 ± 0.24	1.8 ± 1.15
NRRL3_00239	hypothetical protein	0.707141	0.00197408	-1.63666	0.00298601	1.92113	0.213402	30.6 ± 3.2	4.02 ± 1.21	10.15 ± 4.73	17.52 ± 3.67	14.89 ± 9.79	3.06 ± 2.84
NRRL3_00240.1	carbohydrate-binding module family 50 protein	-0.785648	4.25409e-05	-0.669983	0.195294	-0.44468	0.32306	9.44 ± 4.34	7.74 ± 2.45	8.83 ± 0.73	17.08 ± 3.61	12.36 ± 2.93	13.86 ± 1.56
NRRL3_00241	molybdopterin cofactor biosynthesis MoaC domain-containing protein	-0.454181	0.000480003	-0.0308825	0.943002	0.329372	0.177241	28.67 ± 3.02	19.67 ± 2.64	30.21 ± 2.49	20.58 ± 1.63	23.8 ± 1.41	27.52 ± 2.42
NRRL3_00242	glutathione synthetase	-0.519654	3.84208e-12	-0.823156	0.000341292	-0.830636	0.000553351	33.87 ± 1.56	13.26 ± 1.77	10.06 ± 1.94	36.98 ± 5.35	24.33 ± 1.62	20.46 ± 2.32
NRRL3_00243	Clr5 domain-containing protein	0.510318	2.9274e-09	-0.00949519	0.976899	-0.0312555	0.904244	47.37 ± 4.71	33.15 ± 4.12	27.39 ± 0.92	35.86 ± 3.76	37.54 ± 7.89	32.06 ± 4.29
NRRL3_00244	uncharacterized protein	-0.530996	0.00979706	0.0817057	0.892223	0.141324	0.802426	6.73 ± 1.11	8.99 ± 0.12	8.47 ± 0.64	7.65 ± 2.08	10.24 ± 2	8.69 ± 2.9
NRRL3_00245	tetratricopeptide repeat-containing protein	-0.6531	8.18408e-20	-0.700508	3.6033e-05	-0.566012	0.000123096	47.27 ± 1.28	54.91 ± 3.17	59.72 ± 7.89	62.05 ± 5.9	102.34 ± 10.41	101.28 ± 6.56
NRRL3_00246	fungal-specific transcription factor	-0.326126	0.33152	0.540119	0.514572	-0.439726	0.627342	1.18 ± 0.44	0.84 ± 0.17	0.49 ± 0.1	0.85 ± 0.27	0.62 ± 0.08	0.77 ± 0.16
NRRL3_00247	carbonic anhydrase	0.851659	7.37716e-26	0.364282	0.127232	-0.62803	0.00175278	38.29 ± 8.13	54.17 ± 1.2	25.81 ± 1.99	66.88 ± 6.43	45.81 ± 10.02	45.78 ± 3.45
NRRL3_00248	cell wall alpha-1 -3-glucan synthase	1.91251	1.5555e-36	-0.985501	0.00309182	-1.41675	6.7076e-09	0.6 ± 0.08	3.16 ± 1.03	1.57 ± 0.26	1.7 ± 0.27	5.74 ± 1.54	4.82 ± 0.67
NRRL3_00249	alpha-amylase	1.69728	9.26816e-13	-0.0329575	0.953197	0.768356	0.0797727	4.94 ± 2.01	8.33 ± 1.57	6.19 ± 2.31	8.21 ± 4.04	9.25 ± 2.5	4.14 ± 1.18
NRRL3_00250	alpha-amylase	1.5587	6.9169e-25	2.58582	4.27875e-13	1.74067	0.000205003	7.66 ± 0.23	7.36 ± 1.29	3.53 ± 0.19	2.99 ± 0.38	1.3 ± 0.13	1.23 ± 0.42
NRRL3_00251	cell-wall synthesis Kre9/Knh1 family protein	0.84878	1.67325e-20	-0.717972	0.00547499	-0.522978	0.000589454	185.23 ± 7.35	132.2 ± 4.1	204.43 ± 12.97	207.9 ± 10.22	265.5 ± 59.09	337.17 ± 48.99
NRRL3_00252	catalase	0.715998	6.24371e-05	-0.524781	0.243994	-0.432707	0.261091	4.09 ± 0.2	2.81 ± 0.96	3.15 ± 0.29	4.49 ± 0.97	4.4 ± 1.5	4.86 ± 0.89
NRRL3_00253	iron-type alcohol dehydrogenase domain-containing protein	-0.4118	6.79819e-06	0.45125	0.0472618	-0.284377	0.321618	22.39 ± 3.14	28.23 ± 5.16	15.37 ± 3.16	21.66 ± 3.22	23.1 ± 1.64	21.56 ± 0.5
NRRL3_00254	hypothetical protein	0.352563	0.406854	1.29403	0.0143173	0.859531	0.135984	34.93 ± 8.08	19.78 ± 5.41	27.61 ± 8.07	17.05 ± 6.84	11.05 ± 4.14	17.42 ± 11.85
NRRL3_00255	phospholipid-transporting P-type ATPase	-0.10259	0.164503	-0.38905	0.126178	-0.785628	1.85195e-05	18.04 ± 4.23	30.04 ± 11.58	20.02 ± 2.67	50.79 ± 8.87	41.28 ± 8.27	39.52 ± 7.58
NRRL3_00256	siderophore iron transporter 1-like protein	0.301532	0.0259246	0.622026	0.075038	0.245696	0.538275	6 ± 1.89	7.75 ± 2.58	4.75 ± 0.82	3.97 ± 0.16	5.03 ± 0.68	4.58 ± 0.71
NRRL3_00257	hypothetical protein	-1.19518	1.42589e-05	0.184011	0.840626	0.2647	0.765169	1.22 ± 0.33	1.8 ± 0.26	1.64 ± 0.51	0.72 ± 0.14	1.69 ± 0.37	1.55 ± 0.72
NRRL3_00258	NAD(P)-binding domain-containing protein	-0.760802	2.8296e-11	1.00407	3.83936e-05	0.280554	0.389846	11.96 ± 6.32	41.87 ± 6.34	21.33 ± 2.03	8.67 ± 2.27	23.58 ± 6.13	20.08 ± 6.84
NRRL3_00259	cytochrome P450-like protein	1.4573	5.33347e-114	1.4477	6.9279e-13	2.21645	9.8246e-42	78.31 ± 25.07	33.26 ± 0.76	69.24 ± 6.63	21.08 ± 2.25	14.33 ± 1.93	17.04 ± 1.72
NRRL3_00260	hypothetical protein	0.988176	3.73069e-31	1.05844	6.06663e-05	2.72426	1.00202e-41	84.68 ± 29.12	25.15 ± 2.86	91.48 ± 21.33	42.93 ± 1.64	14.56 ± 1.79	15.74 ± 2.13
NRRL3_00261	hydroxymethylglutaryl-CoA reductase-like enzyme	0.736634	0.117543	0.411963	0.61463	1.76864	0.000850315	1.41 ± 0.12	2.04 ± 0.79	5.49 ± 1.21	2.44 ± 0.4	1.87 ± 0.09	1.82 ± 0.61
NRRL3_00262	vacuolar amino acid transporter	-0.240476	0.000651908	-0.51649	0.0243758	-0.618097	3.01046e-05	56.5 ± 2.99	57.09 ± 5.81	47.7 ± 4.81	86.91 ± 9.25	89.56 ± 24.9	83.97 ± 6.85
NRRL3_00263	endo-polygalacturonase Pga28D	3.28051	1.76294e-184	3.73601	6.89003e-49	3.88342	9.57222e-89	113.77 ± 16.01	117.55 ± 4.74	176.83 ± 27.55	11.98 ± 2.8	11.83 ± 1.86	13.83 ± 2.56
NRRL3_00264	hypothetical protein	1.74608	0.0170498	1.19969	0.208773	0.473281	0.681707	1.64 ± 0.6	7.19 ± 4.15	3.6 ± 1.24	0.95 ± 0.37	3.2 ± 2.77	2.93 ± 2.02
NRRL3_00265	protoporphyrin uptake protein	2.33101	2.17355e-95	1.5354	1.86987e-12	1.7183	1.49825e-24	18.23 ± 3.18	79.09 ± 14.29	93.33 ± 2.32	11.05 ± 1.67	31.2 ± 0.39	32.68 ± 2.99
NRRL3_00266	resistance to 7-aminocholesterol Rta-like protein	0.733154	0.368389	-0.446144	0.787111	1.21812	0.319488	0.5 ± 0.23	0.44 ± 0.14	1.07 ± 0.55	0.72 ± 0.2	0.8 ± 0.57	0.52 ± 0.13
NRRL3_00267	xylose isomerase-like - TIM barrel domain-containing protein	0.10627	0.787766	-0.0675114	0.945057	-0.0153784	0.986606	3.19 ± 0.84	1.81 ± 0.55	2.3 ± 0.88	4.31 ± 1.58	2.68 ± 0.72	2.64 ± 0.96
NRRL3_00268	alpha-xylosidase Axl31A	-0.144914	0.252226	0.285015	0.446974	0.525977	0.15157	8.13 ± 1.11	6.17 ± 2.04	4.8 ± 0.57	12.21 ± 0.58	5.75 ± 0.44	3.81 ± 0.49
NRRL3_00269	membrane protein Sur7/Rim9 family protein	-2.58527	0.235381					0.09 ± 0.08	0 ± 0	0 ± 0	0.08 ± 0.08	0 ± 0	0 ± 0
NRRL3_00270	polyamine transporter	-1.17048	1.07558e-07	-0.308311	0.44233	-0.604352	0.083849	1.32 ± 0.06	5.26 ± 1.72	6.45 ± 0.72	2.61 ± 0.62	7.05 ± 0.53	11.25 ± 3.81
NRRL3_00271	glyoxalase/bleomycin resistance protein/dihydroxybiphenyl dioxygenase domain-containing protein	-1.61906	1.43124e-33	-0.223724	0.551666	0.171451	0.356897	64.75 ± 4.6	55.83 ± 20.63	117.4 ± 2.29	47.57 ± 8.64	78.14 ± 5.73	119.5 ± 5.74
NRRL3_00272	vacuolar basic amino acid transporter	-0.188052	0.594261	0.175103	0.733993	-0.324925	0.445946	2.75 ± 0.76	4.16 ± 0.81	4.59 ± 1.71	2.05 ± 0.2	4.26 ± 0.79	6.56 ± 0.22
NRRL3_00273	amino acid/polyamine transporter I family protein	0.948423	0.667571	-0.315782	0.922276	-1.19646	0.534787	0.09 ± 0.09	0.16 ± 0.08	0.13 ± 0.15	0.05 ± 0.01	0.15 ± 0.15	0.33 ± 0.13
NRRL3_00274	hypothetical protein					0.620224		0.12 ± 0.2	0 ± 0	0.13 ± 0.23	0.08 ± 0.15	0 ± 0	0 ± 0
NRRL3_00275	wax synthase domain-containing protein	1.73044	1.2395e-10	0.283627	0.598975	1.84337	1.72106e-05	4.44 ± 0.88	4.23 ± 0.72	6.99 ± 1.29	4.78 ± 0.65	4.25 ± 0.75	2.2 ± 0.89
NRRL3_00276	hypothetical protein	-0.358226	3.32982e-07	-0.430636	0.0274993	-0.713488	1.70363e-07	474.33 ± 35.94	171 ± 1.84	154 ± 12.14	578 ± 64.09	257.1 ± 20.7	289.83 ± 10.68
NRRL3_00277	hypothetical protein	0.85519	5.77118e-62	0.168629	0.426221	0.160995	0.322292	137.83 ± 20.09	240.35 ± 28.78	235.63 ± 32.77	287.97 ± 9	232.23 ± 40.39	241 ± 11.96
NRRL3_00278	thioredoxin-like fold protein	0.31994	2.07903e-06	-0.507994	0.0167626	-0.629087	0.000131198	115.9 ± 10.94	87.38 ± 13.31	75.45 ± 3.55	103.22 ± 4.69	127.37 ± 18.94	133.73 ± 18.77
NRRL3_00279	ribulose-phosphate 3-epimerase	-0.608736	1.3906e-09	-1.9108	2.26061e-15	-1.25359	5.67354e-07	32.96 ± 1.08	13.3 ± 4.2	16.18 ± 3.91	50.76 ± 13.79	54.87 ± 11.6	44.28 ± 9.65
NRRL3_00280	methyltransferase type 11 domain-containing protein	0.408076	1.36768e-14	-0.871786	5.56581e-07	-1.11229	2.85829e-08	76.02 ± 13.33	89.51 ± 19.64	78.12 ± 12.08	310.93 ± 25.73	174.2 ± 25.89	193.67 ± 52.77
NRRL3_00281	Sm-like protein Lsm2	-0.327977	1.47038e-05	0.703914	0.015658	0.620099	0.0018577	92.04 ± 7.88	168.05 ± 47.73	188.83 ± 27.38	56.07 ± 1.46	126.63 ± 18.52	141.2 ± 18.24
NRRL3_00282	DNA repair metallo-beta-lactamase domain-containing protein	-0.403875	0.000951611	-0.357934	0.326347	-0.731154	0.00408868	6.59 ± 0.79	8.63 ± 3.91	5.5 ± 0.96	8.21 ± 1.02	11.11 ± 2.71	10.5 ± 0.43
NRRL3_00283	benzoate 4-monooxygenase BhpA	0.651431	4.91887e-10	-0.041085	0.923929	-0.0888587	0.795953	24.9 ± 0.58	15.92 ± 5.81	11.34 ± 1.79	22.13 ± 2.32	17.02 ± 2.71	13.76 ± 2.57
NRRL3_00284	small oligopeptide transporter	-0.926379	3.258e-76	-0.908166	0.00516557	0.530703	0.015396	206.5 ± 35.59	257.85 ± 44.9	146.1 ± 4.68	108.71 ± 33.18	531.63 ± 278.87	115.77 ± 32.14
NRRL3_00285	fungal-specific transcription factor	0.139044	0.515569	0.125592	0.839756	0.703912	0.12386	2.5 ± 0.41	2.18 ± 0.48	2.75 ± 0.44	2.38 ± 0.54	2.3 ± 0.46	1.93 ± 0.38
NRRL3_00286	uncharacterized protein	-0.196924	0.871809	2.80814	0.130435	0.643474	0.854724	0.15 ± 0.2	0.97 ± 0.16	0.35 ± 0.61	0.41 ± 0.34	0.16 ± 0.14	0.28 ± 0.48
NRRL3_00287	glutathione-dependent formaldehyde-activating enzyme/centromere protein V domain-containing protein	-2.32638	2.04756e-123	-3.77642	3.352e-44	-2.57551	3.10254e-07	71.85 ± 5.98	48 ± 9.35	64.61 ± 9.51	2250 ± 321.31	767.03 ± 229.11	446.17 ± 220.44
NRRL3_00288	citrate synthase-like protein	0.300957	0.776258	-1.55151	0.307541	-1.33941	0.396959	0.09 ± 0.09	0.21 ± 0.3	0.19 ± 0.2	2.09 ± 0.47	0.55 ± 0.18	0.54 ± 0.36
NRRL3_00289	hypothetical protein	0.33903	0.950655	1.27491				0 ± 0	0.16 ± 0.23	0 ± 0	0 ± 0	0 ± 0	0 ± 0
NRRL3_00290	fungal-specific transcription factor	-0.309428	0.377279	0.211189	0.722671	0.289064	0.61378	0.95 ± 0.54	4.52 ± 0.86	3.44 ± 0.46	1.52 ± 0.65	3.8 ± 0.73	3.19 ± 1.25
NRRL3_00291	hypothetical protein	0.219656	0.672061	0.326956	0.704678	-0.326109	0.701411	0.83 ± 0.06	4.91 ± 1.16	2.9 ± 0.48	1.17 ± 0.5	3.92 ± 2.27	4.11 ± 2.1
NRRL3_00292	phosphatidylethanolamine-binding protein-like protein	-0.958103	0.013421	-0.471399	0.531329	-1.10466	0.0968552	2.6 ± 0.68	4.15 ± 0.51	3.09 ± 0.77	5.25 ± 0.53	5.66 ± 2.33	7.62 ± 4.4
NRRL3_00293	autophagy related protein 22-2	-0.171535	0.0575216	-0.0131445	0.977549	-0.0823272	0.795953	18.54 ± 0.46	12.15 ± 5.01	11.91 ± 1.94	36.81 ± 8.61	13.23 ± 4.01	14.47 ± 2.04
NRRL3_00294	signal sensor PAS domain-containing protein	-0.53341	0.111096	-1.42466	0.01626	-0.865978	0.313938	7.45 ± 3.18	1.26 ± 0.31	0.66 ± 0.26	6.24 ± 1.87	3.38 ± 2.01	1.38 ± 0.71
NRRL3_00295	hypothetical protein	-6.64079	0	-4.3372	4.02982e-84	-3.93007	2.66751e-66	10.71 ± 3.44	21.71 ± 3.77	12.87 ± 3.4	117 ± 19.11	484.17 ± 64.63	223.8 ± 48.12
NRRL3_00296	N amino acid transport system protein	-4.29538	7.5491e-288	-0.380109	0.153074	-0.913945	8.39935e-06	32.6 ± 7.21	39.66 ± 9.74	27.56 ± 3	67.75 ± 11.2	54.94 ± 14.91	59.36 ± 11.89
NRRL3_00297	hypothetical protein	-3.54355	2.59113e-72	-2.23464	1.76132e-16	-1.8918	2.87119e-25	5.71 ± 0.77	7.93 ± 2.89	15.09 ± 1.87	30.06 ± 4.01	49.15 ± 8.23	64.15 ± 9.28
NRRL3_00298	glycosyltransferase 2-like domain-containing protein	-3.53045	4.35201e-87	-4.37748	3.99669e-08	-2.20766	4.42876e-34	6.1 ± 2.1	4.62 ± 3.39	52.66 ± 11.47	137.9 ± 38.04	193.43 ± 25.25	278.3 ± 56.69
NRRL3_00299	fungal-specific transcription factor	-0.0268541	0.946743	-0.188008	0.756254	-0.388243	0.486949	2.23 ± 0.49	3.68 ± 0.09	3.51 ± 1.4	4.87 ± 0.91	4.83 ± 0.72	5.25 ± 0.56
NRRL3_00300	NmrA-like domain-containing protein	-0.724389	0.0914171	-0.0613392	0.952992	-0.965611	0.195794	1.02 ± 0.96	1.84 ± 0.52	1.54 ± 0.29	2.62 ± 0.25	2.73 ± 0.22	3.43 ± 1.12
NRRL3_00301	acyl-CoA dehydrogenase/oxidase domain-containing protein	-0.625091	0.000101805	-0.594219	0.121144	-0.062425	0.887941	9.56 ± 1.78	3.81 ± 0.44	4.88 ± 0.53	10.81 ± 2.82	6.44 ± 1.77	5.82 ± 0.8
NRRL3_00302	calcineurin-like phosphoesterase domain-containing protein	-0.628787	0.669034	-0.180189	0.920016	-0.304967	0.770845	0.64 ± 0.25	0.63 ± 0.32	1.38 ± 0.71	1.01 ± 0.36	0.89 ± 0.61	1.99 ± 0.61
NRRL3_00303	membrane attack complex component/perforin (MACPF) domain-containing protein	-2.58527	0.235381			-2.01874		0 ± 0	0 ± 0	0 ± 0	0.54 ± 0.13	0 ± 0	0.05 ± 0.08
NRRL3_00304	carboxylesterase family protein	0.329376	0.0596868	0.0180717	0.975881	-0.454372	0.322162	1.28 ± 0.11	4.52 ± 0.68	2.7 ± 0.62	4.78 ± 1.35	4.79 ± 1.63	4.23 ± 1
NRRL3_00305	hypothetical protein	-1.1443	0.0117222	-0.938625	0.0762969	-0.722016	0.081076	4.31 ± 0.78	5.98 ± 3	8.91 ± 1.15	7.41 ± 0.45	14.15 ± 5.49	16.87 ± 1.95
NRRL3_00306	keratinolytic protease KerD	-1.58452	0.760172			-1.30333		0 ± 0	0 ± 0	0 ± 0	0.04 ± 0.04	0 ± 0	0.05 ± 0.09
NRRL3_00307	major facilitator superfamily protein	4.16681	0.0125508			1.65147		0 ± 0	0 ± 0	0.07 ± 0.12	0.03 ± 0.06	0 ± 0	0 ± 0
NRRL3_00308	hypothetical protein	1.93475	0.000918523	1.27491		2.14191		0.39 ± 0.37	0 ± 0	1.47 ± 0.12	0.39 ± 0.36	0 ± 0	0.31 ± 0.54
NRRL3_00309	alpha/beta hydrolase fold-1 domain-containing protein	-2.70297	0.118064	-2.84562	0.404368			0 ± 0	0 ± 0	0 ± 0	0.05 ± 0.08	0.29 ± 0.26	0 ± 0
NRRL3_00310	major facilitator superfamily protein	0.69492	0.219288	-0.131345	0.935422	-2.27989	0.0551433	0.37 ± 0.27	0.67 ± 0.59	0.18 ± 0.06	0.64 ± 0.23	0.69 ± 0.33	1.03 ± 0.29
NRRL3_00311	fungal-specific transcription factor	-1.39773	0.000105369	-0.652961	0.183888	-0.261905	0.624216	1.47 ± 0.41	1.64 ± 0.14	2.44 ± 0.59	2.31 ± 0.41	3.49 ± 0.39	3.37 ± 0.75
NRRL3_00312	2 -2-dialkylglycine decarboxylase	-2.55661	0.000616523	-1.6999	0.0735256	-0.986464	0.193498	0.87 ± 0.04	0.52 ± 0.12	1.06 ± 0.57	1.22 ± 0.29	1.59 ± 0.31	2.43 ± 0.41
NRRL3_00313	arrestin domain-containing protein	0.283741	0.938888			-0.341547		0.04 ± 0.06	0 ± 0	0.03 ± 0.06	0.02 ± 0.04	0 ± 0	0.05 ± 0.09
NRRL3_00314	ubiquitin system component Cue domain-containing protein	0.551304	3.74263e-08	-0.0981128	0.795369	0.00174468	0.996122	15.15 ± 2.05	12.84 ± 4.79	8.44 ± 1.03	18.72 ± 2.63	15.15 ± 2.56	9.67 ± 0.75
NRRL3_00315	NAD(P)-binding domain-containing protein	0.395997	0.177369	0.677498	0.293256	0.504372	0.550279	3.45 ± 0.44	4.77 ± 1.4	2.69 ± 0.28	4.19 ± 1.03	3.07 ± 0.42	2.16 ± 0.52
NRRL3_00316	aconitate hydratase - mitochondrial	2.11653	3.70671e-170	0.704099	0.00232336	0.498685	0.0204084	26.52 ± 6.99	30.25 ± 9.98	14.7 ± 1.08	16.27 ± 0.73	19.47 ± 3.39	11.96 ± 0.9
NRRL3_00317	oxoglutarate/iron-dependent dioxygenase domain-containing protein	-2.81408	0.176516	-0.11641	0.977101	-2.78953		0.08 ± 0.07	0.08 ± 0.11	0 ± 0	0.08 ± 0.02	0.07 ± 0.07	0.1 ± 0.01
NRRL3_00318	glyoxylate reductase	-0.0208545	0.875473	0.901394	0.00537951	1.05076	0.000398093	24.37 ± 5.61	14.12 ± 1.96	14.38 ± 1.99	13.13 ± 1.72	7.89 ± 1.97	7.95 ± 1.01
NRRL3_00319	alcohol dehydrogenase domain-containing protein	-0.882019	0.000106395	-1.03631	0.0245795	0.437208	0.356074	13.28 ± 1.68	2.45 ± 0.35	6.19 ± 1.24	13.21 ± 1.89	6.52 ± 1.7	5.22 ± 1.89
NRRL3_00320	hypothetical protein			2.75809		-0.0569316	0.98093	0.08 ± 0.14	0.3 ± 0.01	0.55 ± 0.49	0 ± 0	0 ± 0	0.65 ± 0.56
NRRL3_00321	aldehyde dehydrogenase domain-containing protein	1.79604	0.417731	0.282749	0.898915	-1.71039	0.247393	0.03 ± 0.06	0.12 ± 0	0.18 ± 0.14	0.12 ± 0.06	0.29 ± 0.23	0.67 ± 0.59
NRRL3_00322	hypothetical protein	-0.413137	0.823136	0.313146		3.12164		0 ± 0	0 ± 0	0.28 ± 0.15	0.03 ± 0.02	0.05 ± 0.08	0 ± 0
NRRL3_00323	ketol-acid reductoisomerase - mitochondrial	0.737939	1.76998e-31	0.870985	6.25297e-05	0.367775	0.0315628	804.17 ± 158.74	882.7 ± 283.27	248.87 ± 16.21	628.43 ± 214.72	493.13 ± 103.18	221.5 ± 27.02
NRRL3_00324	tryptophan-tRNA ligase - cytosolic	-0.187603	0.00299292	-0.652112	0.000135634	-0.745471	5.39319e-08	82.8 ± 6.23	85.02 ± 15.11	61.69 ± 5.21	89.05 ± 10.1	142.83 ± 15.99	118.57 ± 7.04
NRRL3_00325	tryptophan synthase subunit beta domain-containing protein	-0.0450249	0.702277	0.379558	0.162967	-0.0283954	0.940252	26.8 ± 2.69	25.87 ± 7.14	16.55 ± 3.9	16.28 ± 1.67	22.49 ± 3.95	19.35 ± 0.94
NRRL3_00326	DNA repair protein Rad51B-like protein	0.413994	0.170763	0.691945	0.347931	-0.00218311	0.997923	1.38 ± 0.39	2.34 ± 0.39	1.63 ± 0.21	1.54 ± 0.2	1.46 ± 0.71	1.85 ± 0.59
NRRL3_00327	mitochondrial export protein Som1-like protein	-0.384301	0.0527826	1.0009	0.0212635	0.643989	0.118794	22.73 ± 1.13	19.11 ± 0.66	21.55 ± 2.13	17.05 ± 1.87	11.45 ± 2.16	15.84 ± 2.42
NRRL3_00328	transcription initiation factor TFIID subunit 8 - C-terminal domain-containing protein	0.158813	0.0731269	-0.198034	0.561642	-0.202123	0.492181	40.24 ± 3.25	23.43 ± 3.41	20.18 ± 3.97	42.77 ± 3.2	27.62 ± 0.46	26.45 ± 4.41
NRRL3_00329	cytochrome c oxidase subunit 7A	0.551393	2.63729e-21	0.683996	7.23413e-05	0.46907	0.00767914	573.2 ± 35.63	588.3 ± 37.9	316.4 ± 42.58	495.8 ± 10.38	406.73 ± 29.57	263.23 ± 6.05
NRRL3_00330	NEDD8-conjugating enzyme UBC12	-0.576202	3.04188e-15	-0.242723	0.374877	-0.332066	0.0723265	116.13 ± 0.83	88.18 ± 14.87	101.58 ± 14.45	161 ± 5.44	121.63 ± 4.76	146.37 ± 14.55
NRRL3_00331	chitin synthase	0.809311	4.5431e-34	-0.0277856	0.929217	0.128213	0.491717	96.27 ± 17.03	111.68 ± 33.27	119.67 ± 13.62	87.57 ± 9.89	121.17 ± 16.6	125.43 ± 18.16
NRRL3_00332	membrane anchor Opy2 N-terminal domain-containing protein	0.20475	0.00183157	0.137034	0.535766	-0.113195	0.503482	302.4 ± 40.17	200.95 ± 25.67	169.53 ± 16.78	233.13 ± 13.56	196 ± 18.89	210 ± 20.46
NRRL3_00333	fungal-specific transcription factor	-0.378819	0.0085119	-0.279462	0.413007	-0.477817	0.129312	8.8 ± 1.09	7.82 ± 0.34	4.99 ± 0.77	9.53 ± 1.77	9.85 ± 0.48	7.96 ± 0.36
NRRL3_00334	aldo/keto reductase family protein	0.50802	7.80208e-08	0.17576	0.596788	0.383256	0.205363	40.2 ± 7.35	22.15 ± 6.22	21.05 ± 4.21	24.69 ± 3.09	22.22 ± 3.72	18.38 ± 4.73
NRRL3_00335	glutamate-cysteine ligase regulatory subunit-like protein	-0.224525	0.0133796	-0.57021	0.0428231	-0.491431	0.0275618	38.12 ± 4.15	21.12 ± 3.62	22.86 ± 0.9	44.61 ± 4.76	34.82 ± 2.63	36.84 ± 1.66
NRRL3_00336	EKC/KEOPS complex subunit Bud32	-0.379937	0.000938926	-0.478299	0.0594534	-0.48091	0.0345692	32.85 ± 3.81	30.36 ± 0.88	25.74 ± 1.59	35.84 ± 2.89	49.48 ± 8.6	41.2 ± 4.46
NRRL3_00337	DNA-directed RNA polymerase III subunit Rpc1	1.03074	1.31381e-34	-0.0712696	0.840229	-0.230228	0.350889	6.74 ± 0.8	8.87 ± 1.41	6 ± 0.71	8.8 ± 1.58	9.88 ± 2.29	8.09 ± 0.37
NRRL3_00338	translation elongation factor Guf1 - mitochondrial	0.0725388	0.404594	0.0743742	0.81444	0.334564	0.147199	22.63 ± 1.54	21.05 ± 5.33	17.33 ± 2.81	27.63 ± 0.79	21.39 ± 1	15.73 ± 0.92
NRRL3_00339	mitotic spindle checkpoint component Mad2	-0.511038	1.3081e-11	0.312833	0.216221	0.602121	0.000366743	83.7 ± 7.36	58.4 ± 0.42	64.72 ± 3.42	54.88 ± 8.24	57.26 ± 2.25	48.93 ± 3.05
NRRL3_00340	Rossmann-like alpha/beta/alpha sandwich fold-containing protein	-0.541149	0.0108571	-0.885193	0.0868827	0.642109	0.229739	5.94 ± 0.92	3.37 ± 0.74	4.64 ± 1.03	3.97 ± 0.13	5.98 ± 1.8	3.39 ± 0.69
NRRL3_00341	transcription factor IIS - N-terminal domain-containing protein	0.640712	2.30507e-15	0.171962	0.536859	-0.159023	0.483803	11.26 ± 2.05	13.94 ± 2.68	8.63 ± 1.05	15.22 ± 1.59	12.83 ± 2.16	11.05 ± 0.36
NRRL3_00342	hypothetical protein	0.334252	0.140606	0.80156	0.0417239	-0.691655	0.119225	17.09 ± 1.82	23.98 ± 3.37	12.1 ± 2.77	17.58 ± 4.28	15.52 ± 2.48	22.58 ± 2.56
NRRL3_00343	Sec1-like protein	-0.320366	1.90312e-05	-0.116565	0.675591	-0.115686	0.570263	51.26 ± 7.23	40.28 ± 11.48	27.22 ± 2.6	47.34 ± 3.62	45.23 ± 4.39	33.81 ± 1.09
NRRL3_00344	pheromone alpha factor receptor STE2-like protein	-0.824623	0.651933	0.718894	0.814759	0.561439		0.06 ± 0.05	0.16 ± 0.23	0.1 ± 0.08	0.11 ± 0.11	0.14 ± 0.13	0.06 ± 0.11
NRRL3_00345	ubiquitin E2 variant - N-terminal domain-containing protein	-0.60305	1.09515e-11	-0.806756	0.00181582	-1.02855	1.08597e-06	19.98 ± 0.25	15.9 ± 3.56	8.98 ± 0.15	27.02 ± 3.6	28.99 ± 8.13	20.96 ± 2.14
NRRL3_00346	hypothetical protein	3.59727	1.62992e-14	2.534	7.31272e-09	4.2476	1.57869e-38	124.74 ± 22.52	17.89 ± 4.36	90.59 ± 22.39	2.65 ± 0.2	4.19 ± 0.7	5.55 ± 1.63
NRRL3_00347	hypothetical protein	2.98796	0.170915	1.25185		1.39039	0.479108	0.48 ± 0.15	0.11 ± 0.16	0.68 ± 0.69	0 ± 0	0.07 ± 0.12	0.32 ± 0.34
NRRL3_00348	hypothetical protein	2.47006	1.69322e-17	1.35867	0.324387	2.37611	0.000154278	36.32 ± 23.01	16.88 ± 9.05	193.13 ± 67.62	164.47 ± 9.29	15.34 ± 10.43	43.36 ± 25.94
NRRL3_00349	protein kinase domain-containing protein	-0.625931	6.07796e-08	0.102602	0.79658	0.590309	0.018391	17.55 ± 4.61	14.59 ± 5.3	19.37 ± 2.83	27.43 ± 2.78	15.94 ± 0.89	14.83 ± 2.65
NRRL3_00350	stress-response CsbD-like protein	1.94536	1.58846e-126	2.17048	6.50433e-11	1.45711	0.212158	150.05 ± 76.36	32.99 ± 3.03	68.6 ± 54.72	33.36 ± 10.55	7.99 ± 3.73	28.86 ± 20.64
NRRL3_00351	indoleamine 2 -3-dioxygenase - tryptophan-degrading enzyme	0.618271	6.77353e-15	0.736773	0.00580561	0.395938	0.161751	21.34 ± 2.68	33.92 ± 10.7	16.41 ± 2.62	34.71 ± 3	19.9 ± 1.87	14.38 ± 3.03
NRRL3_00352	cysteine desulfurase - mitochondrial	0.0110438	0.893137	-0.0999294	0.712559	-0.265462	0.156969	95.89 ± 2.61	91.18 ± 19.83	71.38 ± 12.51	102.71 ± 20.1	100.61 ± 14.23	98.19 ± 11.18
NRRL3_00353	regulator of cytoskeleton and endocytosis	-0.269521	1.72321e-05	-0.484324	0.0134342	-0.715427	0.000254239	107.68 ± 23.31	81.17 ± 19.75	71.98 ± 15.87	131.77 ± 22.94	118.83 ± 10	135.6 ± 21.25
NRRL3_00354	hypothetical protein	-1.23263	0.638832	-0.402387	0.894634	1.1538	0.51155	0.14 ± 0.16	0.2 ± 0.01	0.64 ± 0.14	0.03 ± 0.05	0.28 ± 0.25	0.32 ± 0.34
NRRL3_00355	hypothetical protein	-0.139685	0.891312	0.849205	0.63084	1.8626	0.000627856	28.66 ± 17.99	2.14 ± 3.03	13.37 ± 3.31	0.27 ± 0.07	1.16 ± 0.84	4.11 ± 1.83
NRRL3_00356	uncharacterized protein	2.16661	0.0477239	-0.922553	0.487574	4.20412	8.25271e-06	10.62 ± 0.54	0.88 ± 0.64	6.06 ± 2.93	0.36 ± 0.24	1.67 ± 1.31	0.39 ± 0.23
NRRL3_00357	uncharacterized protein	2.69161	7.62347e-05	-0.434854	0.619301	3.29817	5.32337e-13	9.28 ± 1.72	1.57 ± 0.5	11.5 ± 4.42	0.3 ± 0.13	2.16 ± 1.27	1.32 ± 0.4
NRRL3_00358	FAD-binding domain-containing protein	1.05138	0.533878	-0.570762	0.817015	0.273341	0.889904	0.2 ± 0.18	0.13 ± 0	0.34 ± 0.17	0.26 ± 0.2	0.29 ± 0.26	0.32 ± 0.28
NRRL3_00359	hypothetical protein	0.155092	0.935127	0.887684	0.464027	1.1833	0.450617	0.16 ± 0.27	2.63 ± 1.16	2.89 ± 2.8	0.86 ± 0.91	2.06 ± 0.38	1.43 ± 1.49
NRRL3_00360	hypothetical protein	-0.0103957	0.992531	2.03631	0.197775	1.09591	0.270005	0.76 ± 0.11	1.51 ± 0.25	4 ± 1.81	0.82 ± 0.42	0.51 ± 0.61	2.12 ± 1.13
NRRL3_00361	hypothetical protein	0.223852	0.432914	1.20684	0.000763029	1.69572	1.36408e-05	2.22 ± 0.83	8.74 ± 0.8	7.75 ± 0.69	5.15 ± 0.82	4.67 ± 1.07	2.76 ± 0.61
NRRL3_00362	F-box domain-containing protein	-0.408295	0.00417264	-0.185514	0.619693	0.120202	0.801147	6.6 ± 0.66	7.75 ± 0.55	5.56 ± 2.06	15.66 ± 1.71	9.28 ± 1.96	5.9 ± 1.04
NRRL3_00363	metacaspase	-0.621818	3.72339e-28	-1.09858	3.04621e-10	-1.06728	6.49454e-15	144.4 ± 9.28	133.4 ± 3.25	140.17 ± 17.38	291.6 ± 17.59	294.33 ± 21.28	335.93 ± 27.85
NRRL3_00364	hypothetical protein	-0.443008	0.293589	0.0395304	0.955827	-0.557555	0.288134	2.79 ± 0.5	14.46 ± 8.35	8.13 ± 1.44	5.48 ± 1.38	14.62 ± 2.73	13.69 ± 1.7
NRRL3_00365	hypothetical protein	0.070003	0.5008	0.0112617	0.972538	-0.177097	0.49662	60.74 ± 2.95	89.95 ± 5.32	61.29 ± 6.96	77.01 ± 6.15	95.48 ± 8.88	79.41 ± 12.87
NRRL3_00366	hypothetical protein	-0.652838	5.14765e-26	0.0217962	0.959116	-0.389796	0.00502851	343.47 ± 41.84	468.3 ± 158.82	424.3 ± 24.43	397.6 ± 41.44	541.3 ± 41.74	637.67 ± 50.16
NRRL3_00367	protein N-methyltransferase	-0.146424	0.139708	-0.675587	0.00477199	-0.277846	0.338282	31.73 ± 2.93	30.67 ± 7.95	28.82 ± 4.86	33.89 ± 3.98	50.25 ± 5.77	40.09 ± 7.89
NRRL3_00368	protein Kti12/L-seryl-tRNA(Sec) kinase family protein	0.489153	0.000314841	-0.0706465	0.885674	-0.0685828	0.887171	9.52 ± 3.46	8.66 ± 2.65	5.95 ± 0.71	9.91 ± 1.5	11 ± 2.34	7.11 ± 1.38
NRRL3_00369	zinc finger domain-containing protein - C2H2-like	0.658191	2.32248e-26	-0.395538	0.0507949	-0.90788	8.12084e-08	44.15 ± 15.84	82.01 ± 18.13	58.02 ± 4.99	86.31 ± 12.89	113.05 ± 16.3	125.3 ± 17.28
NRRL3_00370	hypothetical protein	0.475669	0.244448	0.361347	0.644788	1.22926	0.0736406	0.87 ± 0.33	1.7 ± 0.54	1.86 ± 0.05	1.26 ± 0.4	1.54 ± 0.61	0.91 ± 0.3
NRRL3_00371	palmitoyl protein thioesterase-like protein	0.236107	0.00459078	-0.147366	0.618329	0.212455	0.360292	71.66 ± 11.92	38.14 ± 6.56	36.66 ± 4.01	73.39 ± 3.47	46.03 ± 9.13	36.29 ± 4.09
NRRL3_00372	plasma-membrane phosphatidylinositol 4-phosphate synthesis complex component Efr3	0.0440476	0.621059	-0.23761	0.434092	-0.547666	0.00216666	12.18 ± 1.53	19.74 ± 7.01	11.78 ± 1.15	20.84 ± 4.46	25.06 ± 6.63	19.77 ± 1.86
NRRL3_00373	mediator of RNA polymerase II transcription subunit 31	0.268197	0.067798	0.582612	0.102622	0.0934965	0.860856	36.64 ± 5.44	28.28 ± 5.71	15.73 ± 3.84	34.31 ± 8.56	20.04 ± 4.38	16.96 ± 0.88
NRRL3_00374	hypothetical protein	-0.737692	0.000633994	-0.0759726	0.922501	-0.750738	0.0756747	7.65 ± 0.25	6.31 ± 1.64	5.99 ± 1.5	5.43 ± 1.48	7 ± 2.61	11.62 ± 0.83
NRRL3_00375	cell morphology Pal1-like protein	0.642172	4.63697e-27	0.971151	3.84104e-08	1.15895	3.60284e-16	211.43 ± 12.06	127.3 ± 19.94	159.5 ± 16.11	134.57 ± 34.93	73.47 ± 14.63	82.06 ± 7.71
NRRL3_00376	DNA replication licensing factor Mcm2	-0.503172	7.09414e-11	-0.642481	0.00311161	-0.407095	0.0240149	25.29 ± 5.45	21.01 ± 6.25	15.39 ± 1.72	24.5 ± 2.03	33.77 ± 0.66	23.4 ± 1.84
NRRL3_00377	zinc finger domain-containing protein - UBR-type and RING/FYVE/PHD-type	-0.847141	7.57025e-18	-0.545311	0.0142678	-0.386922	0.111581	20.44 ± 5.36	15.55 ± 0.05	12.58 ± 2.16	27.25 ± 2.43	25.08 ± 3.03	18.88 ± 1.29
NRRL3_00378	serine/threonine-protein kinase	-0.303619	3.4599e-05	-0.0408043	0.882401	-0.58825	0.000791831	54.79 ± 8.72	130.8 ± 7.07	103.83 ± 3.62	74.18 ± 12.17	149.4 ± 8.89	179.13 ± 31.21
NRRL3_00379	major facilitator superfamily - sugar/inositol transporter-like protein	0.335544	7.06977e-07	-0.0297695	0.917091	-0.130885	0.505508	76.5 ± 6.73	80.04 ± 5.88	54.58 ± 4.1	102.44 ± 16.59	88.28 ± 3.37	68.73 ± 3.72
NRRL3_00380	hypothetical protein	0.219904	0.0117222	-0.525031	0.0152016	0.554856	0.00352057	39.02 ± 3.02	25.76 ± 1.66	56.55 ± 3.76	46.22 ± 5.88	42.21 ± 1.88	44.15 ± 8.29
NRRL3_00381	phosphatidylserine decarboxylase-like protein	-0.119529	0.0606356	-0.436121	0.0394405	-0.563273	6.74398e-06	60.17 ± 1.84	71.32 ± 15.72	46.73 ± 3.86	112.13 ± 16.18	100.78 ± 20.19	79.11 ± 2.26
NRRL3_00382	kinetochore-associated protein Dsn1/Mis13-like protein	0.298041	0.00101162	-0.161112	0.685274	-0.291205	0.361136	20.62 ± 2.73	10.01 ± 4.04	6.8 ± 1.17	20.06 ± 1.24	12.97 ± 3.46	9.48 ± 1.12
NRRL3_00383	hypothetical protein	-1.2696	0.197839	0.298994	0.881611	-0.254273	0.877458	0.57 ± 0.63	1.95 ± 0.49	2.4 ± 1.9	0.8 ± 0.74	1.84 ± 0.41	3.23 ± 1.05
NRRL3_00384	threonine/serine exporter ThrE domain-containing protein	-0.201451	0.132573	-0.403801	0.174406	-1.58906	8.65232e-13	5.21 ± 1.3	8.16 ± 1.52	6.01 ± 0.92	8.65 ± 1.03	11.55 ± 2.92	20.72 ± 4.21
NRRL3_00385	hypothetical protein	0.330055	1.22925e-08	-0.234823	0.29494	-0.266682	0.0467973	123.53 ± 26.58	236.15 ± 61.16	190.07 ± 10.38	157.97 ± 13.41	294 ± 47.24	262.4 ± 22.41
NRRL3_00386	sugar/inositol transporter family protein	0.184664	0.00156218	2.1934	4.30771e-37	0.594235	0.000498841	114.64 ± 13.77	297.65 ± 11.95	193.9 ± 28.71	37.5 ± 7.73	72.03 ± 13.87	146.93 ± 20.3
NRRL3_00387	kynurenine formamidase-like protein	0.220392	0.00116348	2.54023	6.08655e-27	0.761225	9.74301e-05	85.41 ± 8.01	186.35 ± 41.22	109.77 ± 19.75	22.48 ± 5.65	38.58 ± 6.33	74.6 ± 6.02
NRRL3_00388	hypothetical protein	0.49913	1.32621e-16	1.64485	1.90317e-17	0.585207	0.000112711	135.3 ± 28.72	185.45 ± 6.15	163.27 ± 16.71	55.23 ± 8.45	68.83 ± 8.6	124.63 ± 14.1
NRRL3_00389	two pore domain potassium channel-like protein	0.519995	0.000236323	0.601501	0.0747957	0.0575289	0.906281	4.98 ± 1.7	7.32 ± 1.23	8.83 ± 1.94	5.49 ± 1.64	5.85 ± 1.59	9.75 ± 4.12
NRRL3_00390	short-chain dehydrogenase/reductase family protein	-0.711038	5.82163e-21	0.439411	0.0887682	1.01041	2.79713e-10	150.4 ± 13.63	74.61 ± 14.16	115.07 ± 2.69	68.99 ± 2.02	67.71 ± 5.72	65.52 ± 9.65
NRRL3_00391	fungal-specific transcription factor	-0.00242956	0.995222	-0.498644	0.445953	-0.720675	0.343865	0.76 ± 0.19	1 ± 0.4	0.63 ± 0.18	1.18 ± 0.08	1.66 ± 0.3	1.2 ± 0.34
NRRL3_00392	methyltransferase domain-containing protein	0.372397	0.000559407	-0.65942	0.017838	-0.643509	0.0175836	6.82 ± 1.17	8.98 ± 2.15	6.53 ± 0.28	12.59 ± 1.83	14.95 ± 3.13	11.66 ± 1.44
NRRL3_00393	hypothetical protein	1.19129	5.76803e-54	-0.049169	0.897148	-0.469927	0.0207933	26.27 ± 2.53	36.75 ± 2.49	28.91 ± 2	56.26 ± 6.31	42.18 ± 6.33	45.96 ± 5.47
NRRL3_00394.1	SNARE-complex syntaxin domain-containing protein	-0.268004	0.00274868	0.0465534	0.919402	0.451677	0.0445007	26.65 ± 3.49	28.76 ± 2.88	37.91 ± 4.78	28.26 ± 3.26	34 ± 6.7	31.64 ± 3.18
NRRL3_00395	nucleosome assembly protein	-0.0248222	0.753407	0.208596	0.365308	0.440592	0.00826275	68.18 ± 9	72.15 ± 10.76	70.44 ± 5.12	70.44 ± 5.32	70.95 ± 5.68	59.64 ± 6.5
NRRL3_00396	nitrogen metabolite repression protein	-0.430887	1.03853e-07	-0.590103	0.00370821	-1.06549	3.28063e-10	61.16 ± 4.41	149.9 ± 0.71	104.62 ± 4.8	179.73 ± 19.24	262.47 ± 56.89	251.2 ± 43.32
NRRL3_00397	asparaginase/glutaminase family protein	0.218898	0.117339	0.469695	0.0330104	-0.143834	0.603256	13.77 ± 1.62	22.66 ± 2.7	12.99 ± 1	24.51 ± 0.75	18.22 ± 1.39	16.49 ± 1.16
NRRL3_00398	pirin - N-terminal domain-containing protein	-0.666071	0.0191763	0.0353476	0.971799	0.373625	0.489393	7.39 ± 1.4	2.01 ± 0.47	5.26 ± 0.95	5.91 ± 0.8	2.98 ± 0.63	4.65 ± 0.82
NRRL3_00399	fungal-specific transcription factor	-0.530933	0.00494594	0.537141	0.167659	0.221191	0.583514	4.87 ± 0.64	5.9 ± 0.03	5.91 ± 0.33	6.85 ± 1.04	5.13 ± 0.95	5.85 ± 1.22
NRRL3_00400	amidase family protein	0.142028	0.786912	-0.504874	0.429293	-1.77515	0.00306753	0.13 ± 0.12	1.52 ± 0.76	0.66 ± 0.15	2.54 ± 0.84	2.55 ± 0.58	2.57 ± 0.31
NRRL3_00401	BTB/POZ domain-containing protein			-0.648641				0.07 ± 0.11	0 ± 0	0 ± 0	0 ± 0	0.07 ± 0.13	0 ± 0
NRRL3_00402	choline transport protein	-0.170554	0.223577	-2.28717	1.05706e-17	-2.68949	3.04438e-36	8.11 ± 4.37	12.78 ± 0.2	8.79 ± 3.01	19.98 ± 3.46	66.17 ± 25.29	64.7 ± 6.66
NRRL3_00403	uncharacterized protein	2.46822	5.37098e-39	2.20012	2.03566e-17	1.47876	3.63333e-13	8.31 ± 1.14	21.52 ± 2.88	32.94 ± 0.9	2.01 ± 0.76	5.3 ± 1.07	13.66 ± 3.1
NRRL3_00404	hypothetical protein	1.23613	0.545532	0.797839	0.64134	1.45267		0.1 ± 0.1	0.51 ± 0.16	0.07 ± 0.06	0.1 ± 0.03	0.27 ± 0.19	0 ± 0
NRRL3_00405	gurmarin/antimicrobial peptide-like protein	-2.08056	0.0473143	-4.76616	0.000553811	0.182474		0.96 ± 0.26	0.29 ± 0.41	0.65 ± 0.22	1.06 ± 0.78	10.96 ± 7.98	0.63 ± 1.1
NRRL3_00406	fungal-specific transcription factor	-0.77711	0.053352	-0.111975	0.888575	-0.38307	0.550633	1.02 ± 0.42	1.74 ± 0.27	1.69 ± 0.5	2.4 ± 0.44	2.28 ± 0.06	2.54 ± 0.07
NRRL3_00407	major facilitator superfamily protein	-0.839835	0.0104558	-0.420672	0.427351	-0.14065	0.786903	1.21 ± 0.07	2.62 ± 0.15	3.24 ± 0.28	3.78 ± 0.46	4.07 ± 1.45	4.11 ± 0.44
NRRL3_00408	aminotransferase class I and II family protein	-0.932221	4.33276e-24	-0.389938	0.265442	-0.906564	0.0024619	17.19 ± 3.02	7.44 ± 1.09	5.52 ± 1.06	16.26 ± 2.28	10.21 ± 2.49	11.78 ± 2.33
NRRL3_00409	translation regulator impact family protein	0.402443	7.85582e-05	0.32323	0.320985	0.354927	0.222495	18.3 ± 4.11	19.04 ± 2.55	16.73 ± 0.87	24.39 ± 2.34	16.76 ± 3.98	14.98 ± 1.21
NRRL3_00410	non-ribosomal peptide synthetase-like protein	-0.141392	0.878999	0.77257	0.495101	-0.219923	0.887171	0.17 ± 0.03	0.38 ± 0.19	0.24 ± 0.18	0.21 ± 0.07	0.29 ± 0.14	0.33 ± 0.21
NRRL3_00411	carboxylesterase family protein	-0.662757	0.133117	-0.209621	0.842684	1.19684	0.117163	0.64 ± 0.13	0.8 ± 0.06	1.69 ± 0.4	1.13 ± 0.26	1.46 ± 0.6	0.85 ± 0.14
NRRL3_00412	catechol oxidase	-3.07428	0.22732	0.313146		-0.362742		0.08 ± 0.14	0.08 ± 0.11	0.09 ± 0.08	0.06 ± 0.05	0.04 ± 0.07	0.14 ± 0.12
NRRL3_00413	NAD(P)-binding domain-containing protein							0 ± 0	0 ± 0	0 ± 0	0.02 ± 0.04	0 ± 0	0 ± 0
NRRL3_00414	intradiol ring-cleavage dioxygenase domain-containing protein	2.40826	8.30871e-06	5.21845	5.40121e-11	6.55923	7.93236e-09	4.46 ± 2.04	5.6 ± 1.55	8.96 ± 1.89	0.74 ± 0.43	0.18 ± 0.16	0.1 ± 0.17
NRRL3_00415	lytic polysaccharide monooxygenase	1.50722	1.45033e-60	2.15451	8.59845e-27	3.12329	2.93076e-43	330.63 ± 128.86	284.35 ± 93.83	709.33 ± 79.04	201.1 ± 13.92	72.53 ± 11.12	93.61 ± 35.86
NRRL3_00416	60S ribosomal protein uL4	1.19895	2.14389e-66	-0.10531	0.734533	0.519846	0.000197229	497.27 ± 18.56	471.55 ± 190.42	389.33 ± 46.39	254.5 ± 15.44	520.7 ± 28.54	310.83 ± 31.89
NRRL3_00417	fungal-specific transcription factor	0.231214	0.00300223	0.868023	4.22295e-06	0.808031	5.74793e-06	15.68 ± 3.51	33.64 ± 0.75	23.98 ± 0.28	22.19 ± 1.05	20.68 ± 3.46	15.72 ± 1.96
NRRL3_00418	DnaJ domain-containing protein	0.599537	1.75316e-16	0.221688	0.378377	-0.0381501	0.871913	23.97 ± 2.01	56.54 ± 7.23	33.67 ± 1.4	27.85 ± 1.73	50.47 ± 10.66	39.78 ± 5.35
NRRL3_00419	pre-mRNA processing protein 45	0.64854	3.47946e-13	0.185734	0.445444	0.0856702	0.7408	43.91 ± 2.19	31.14 ± 2.26	25.33 ± 3.15	44.48 ± 1.41	30.01 ± 4.49	27.36 ± 2.53
NRRL3_00419a1	hypothetical protein	-0.0593097	0.8259	0.121833	0.786478	0.177221	0.642339	23.31 ± 0.9	31.5 ± 6.24	26.41 ± 1.04	15.59 ± 0.7	31.68 ± 2.35	26.77 ± 3.09
NRRL3_00420	GATS-like ACT domain-containing protein	0.718615	6.31046e-14	-0.597665	0.00255696	0.852309	1.94584e-05	21.8 ± 2.4	36.69 ± 1.6	44.52 ± 5.4	14.06 ± 1.02	62.98 ± 11.36	28.12 ± 6
NRRL3_00421	WD repeat-containing protein	0.273789	0.158449	0.774361	0.0783753	-0.130374	0.784603	5.16 ± 0.7	7.45 ± 3.49	5.26 ± 0.51	5.04 ± 0.19	4.33 ± 0.82	6.59 ± 0.66
NRRL3_00422	septin - involved in development	-0.563436	7.46209e-26	-0.381402	0.104089	-0.788345	5.59115e-09	258.03 ± 27.77	228.85 ± 79.97	114.37 ± 5.46	278.5 ± 16.1	305.87 ± 45.62	226.67 ± 24.78
NRRL3_00423	periodic tryptophan protein 2-like protein	0.612292	1.74125e-11	-0.110672	0.774034	0.208977	0.482071	8.27 ± 0.66	9.58 ± 4.28	7.47 ± 1.26	8.84 ± 1.66	10.97 ± 1.48	7.41 ± 0.9
NRRL3_00424	kynurenine formamidase-like protein	-0.153705	0.689136	-0.511465	0.613902	0.0680313	0.959971	2.5 ± 0.64	0.97 ± 0.43	0.97 ± 0.71	1.82 ± 0.37	1.51 ± 0.22	1.05 ± 0.2
NRRL3_00425	5'-3' exoribonuclease - type 1	0.579595	2.87076e-19	0.283111	0.216989	-0.135498	0.444588	31.18 ± 1.65	48.92 ± 15.48	29.23 ± 2.87	35.87 ± 2.28	42.46 ± 5.86	36.82 ± 1.61
NRRL3_00426	histone acetyltransferase type B subunit 2	-0.323235	4.16208e-08	-0.149321	0.514051	-0.000790985	0.997236	106 ± 5.67	80.69 ± 16.02	62.91 ± 9.29	106 ± 9.14	96.91 ± 13.57	72.13 ± 5.69
NRRL3_00427	GTP cyclohydrolase	0.407397	1.24999e-07	-0.153033	0.606099	-0.275958	0.229095	35.63 ± 2.1	41.86 ± 12.43	26.51 ± 2.71	41.52 ± 3.7	47.81 ± 3.79	36.75 ± 2.74
NRRL3_00428	hypothetical protein	1.28163	0.613558	1.27491		-1.24075		0.02 ± 0.04	0 ± 0	0.02 ± 0.04	0.29 ± 0.08	0 ± 0	0.07 ± 0.12
NRRL3_00429	cell wall mannoprotein 1-like protein	-0.690384	0.726958	0.920273	0.734533	0.443063		0 ± 0	0.5 ± 0.25	0.18 ± 0.31	0.21 ± 0.15	0.32 ± 0.55	0.12 ± 0.21
NRRL3_00430	polyketide synthase	-0.858974	0.447645	0.53862	0.740177	-0.596286	0.704453	0.03 ± 0.03	0.08 ± 0.02	0.06 ± 0.01	0.05 ± 0.02	0.07 ± 0.07	0.1 ± 0.06
NRRL3_00431	tannase/feruloyl esterase family protein	0.247175	0.0651239	-0.566538	0.0693483	-0.246008	0.553636	10.07 ± 1.35	7.83 ± 1.19	4.55 ± 0.21	12.63 ± 3.05	11.87 ± 0.58	6.21 ± 0.54
NRRL3_00431a1	hypothetical protein	0.298327	0.19595	0.764914	0.00890693	-0.241882	0.423121	13.76 ± 2.52	124.62 ± 41.83	64.42 ± 2.21	17.31 ± 5.94	84.86 ± 3.25	87.89 ± 18.22
NRRL3_00432	deoxyuridine triphosphate nucleotidohydrolase/deoxycytidine triphosphate deaminase family protein	-0.804501	0.00384458	-0.12815	0.853063	-1.15523	0.0573779	4.15 ± 0.98	9.09 ± 2.67	3.27 ± 0.38	3.84 ± 0.08	12.12 ± 3.68	8.32 ± 1.69
NRRL3_00433	protein kinase domain-containing protein	0.719951	3.23863e-27	-0.0422623	0.902058	-0.122563	0.554964	17.71 ± 4.73	39.34 ± 7.82	26.31 ± 4.86	34.58 ± 3.02	42.72 ± 10.26	32.73 ± 0.7
NRRL3_00434	eukaryotic translation initiation factor 4E-like protein	0.30765	0.000547344	-0.355458	0.153045	0.18751	0.380908	36.17 ± 6.64	32.96 ± 5.93	42.64 ± 3.46	34.5 ± 1.97	50.04 ± 2.23	42.82 ± 4.24
NRRL3_00435	Ulp1 protease family - C-terminal catalytic domain-containing protein	0.638667	4.99683e-12	-0.174236	0.57596	0.0791909	0.779803	6.51 ± 0.98	7.66 ± 1.52	8.06 ± 1.4	8.75 ± 0.85	9.89 ± 2.36	8.76 ± 1.02
NRRL3_00436	gamma-glutamylcyclotransferase domain-containing protein	-1.77772	2.26362e-33	0.441893	0.319993	0.074403	0.868042	26.43 ± 2.97	12.71 ± 2.81	16.89 ± 3.22	13.58 ± 1.53	10.85 ± 1.26	18.32 ± 3.5
NRRL3_00437	signal peptidase complex subunit 3-like protein	-1.29139	8.08148e-95	0.632974	0.00664269	0.659402	0.000169833	95.94 ± 10.83	99.3 ± 21.08	85.7 ± 3.87	110.94 ± 13.21	75.75 ± 4.88	62.21 ± 8.08
NRRL3_00438	proteolipid membrane potential modulator family protein	0.698706	8.25412e-06	0.253974	0.562959	0.267693	0.438632	24.7 ± 2.52	22.7 ± 4	35.76 ± 4.55	20.07 ± 5.94	22.31 ± 2.98	33.83 ± 7.92
NRRL3_00439	branched-chain alpha-ketoacid dehydrogenase kinase/pyruvate dehydrogenase kinase domain-containing protein	0.534758	1.09812e-15	0.805457	1.74348e-05	0.448086	0.0091549	52.85 ± 3.02	77.39 ± 15.46	45.9 ± 2.18	47.68 ± 2.47	48.08 ± 6.08	38.56 ± 2.69
NRRL3_00440	ubiquitin carboxyl-terminal hydrolase	0.472618	6.04098e-14	0.0564716	0.876264	-0.129076	0.509553	34.48 ± 2.25	47.35 ± 16.4	27.56 ± 3.65	39.05 ± 2.68	45.19 ± 6.11	34.5 ± 3.13
NRRL3_00441	COPI-coated vesicle assembly TMP21-related protein	-0.347061	6.42339e-09	0.0756304	0.771974	0.14122	0.438632	137.27 ± 7.2	165.55 ± 15.06	133.57 ± 9.33	125.83 ± 6.37	170.33 ± 10.16	139.13 ± 6.79
NRRL3_00442	hypothetical protein	0.984727	4.6325e-07	1.53742	3.95538e-08	2.10579	1.3979e-17	58.07 ± 33.2	337.45 ± 82.52	143.73 ± 23.25	59.02 ± 23.58	124.2 ± 36.39	38.17 ± 8.78
NRRL3_00443	hypothetical protein	0.89631	0.00333608	0.424601	0.659693	0.497507	0.64003	1.29 ± 1.05	3.04 ± 0.96	2.21 ± 1.52	1.71 ± 0.51	2.12 ± 0.93	1.8 ± 0.62
NRRL3_00444	RNA polymerase II-binding domain-containing protein	0.367199	6.56632e-05	0.00678919	0.986512	-0.341606	0.20757	28.66 ± 1.41	19.44 ± 5.74	12.07 ± 2.82	33.13 ± 6.54	19.63 ± 2.41	17.46 ± 1.88
NRRL3_00445	hypothetical protein	-0.0758309	0.715361	-0.503608	0.129879	-0.0959635	0.840685	1.73 ± 0.45	5 ± 0.29	3.63 ± 0.62	4.08 ± 0.8	7.72 ± 1.4	4.48 ± 0.32
NRRL3_00446	major facilitator superfamily protein	-0.154873	0.842756	1.65079	0.33601	-1.3109		0.34 ± 0.08	0.53 ± 0.17	0.07 ± 0.12	0.18 ± 0.04	0.15 ± 0.05	0.21 ± 0.23
NRRL3_00447	fungal-specific transcription factor	-0.059839	0.782161	1.17558	0.000483862	0.93774	0.0375389	2.89 ± 0.54	5.89 ± 1.34	3.01 ± 0.36	3.77 ± 1.03	2.83 ± 0.2	1.81 ± 0.21
NRRL3_00448	hypothetical protein	-1.55048	4.1947e-85	-0.933267	1.13063e-05	-1.41322	2.78454e-18	16.83 ± 5.91	29.49 ± 3.34	15.6 ± 2.49	58.74 ± 8.1	57.84 ± 12.87	47.57 ± 3.92
NRRL3_00449	heterokaryon incompatibility domain-containing protein	-0.129084	0.380446	0.801911	0.00184126	0.251521	0.466016	5.14 ± 1.11	10.64 ± 1.17	6.6 ± 0.53	5.32 ± 1.02	7 ± 0.87	6.4 ± 0.97
NRRL3_00450	hypothetical protein	0.96628	0.150325	1.10622	0.0977967	1.07452	0.276207	1.62 ± 0.33	7.64 ± 2.76	4.05 ± 0.62	1.86 ± 0.11	3.67 ± 0.6	2.19 ± 1.85
NRRL3_00451	hypothetical protein	0.434488	7.41059e-12	0.579202	0.0107357	0.713646	0.00060688	2093.33 ± 188.98	1717 ± 263.04	1197.83 ± 328.34	2026 ± 398.38	1266.33 ± 132.49	833.27 ± 102.68
NRRL3_00452	uncharacterized protein	0.282228	0.00132504	1.25663	2.30297e-09	0.777887	5.75415e-06	185.17 ± 6.45	213.6 ± 34.93	162.27 ± 12.43	143.93 ± 5.61	104.5 ± 7.17	108.63 ± 10.36
NRRL3_00453	DNA repair helicase Rad25	-0.0558867	0.522313	-0.115845	0.639221	0.00857178	0.97036	30.41 ± 1.07	33.24 ± 6.39	31.66 ± 0.73	36.78 ± 3.66	38.91 ± 2.39	36.13 ± 0.74
NRRL3_00454	uncharacterized protein	1.96674	3.05191e-38	1.50475	0.0177799	0.499595	0.343865	8.35 ± 2.37	2.42 ± 0.07	3.09 ± 0.21	1.96 ± 0.31	1.01 ± 0.6	2.48 ± 0.74
NRRL3_00455	hypothetical protein	-0.22529	0.00165177	-0.369354	0.05587	-1.09206	3.24099e-13	75.01 ± 8.64	61.07 ± 10.6	43.65 ± 2.18	88.38 ± 9.08	84.77 ± 3.58	106.9 ± 11.35
NRRL3_00456	glutamine-dependent NAD(+) synthetase	-0.228099	0.000599685	-0.140605	0.600189	-0.309725	0.0796738	29.08 ± 2.13	27.02 ± 7.93	20.42 ± 2.39	28.77 ± 3.83	32.71 ± 4.44	29.02 ± 1.82
NRRL3_00457	NUDIX hydrolase domain-containing protein	-0.521425	6.60808e-08	-0.883164	0.00654992	-0.705582	0.0428391	41.37 ± 1.65	7.55 ± 1.97	4.78 ± 0.45	55.34 ± 9.24	15.06 ± 4.47	8.96 ± 0.72
NRRL3_00458	telomeric single stranded DNA binding Pot1/Cdc13 domain-containing protein	0.338484	0.000296998	0.140493	0.69278	0.100375	0.72871	8.4 ± 1.24	8.06 ± 1.74	6.45 ± 0.64	8.47 ± 0.7	7.58 ± 2.04	6.89 ± 0.86
NRRL3_00459	flavin monooxygenase-like protein	-0.714669	2.89276e-07	-0.487042	0.121219	-0.493343	0.0917272	9.27 ± 0.97	8.04 ± 1.72	8.72 ± 1.92	9.36 ± 0.41	12.38 ± 2.08	14.03 ± 1.23
NRRL3_00460	HD domain-containing protein	-0.521917	1.57771e-05	0.0848439	0.882401	0.191123	0.520258	22.93 ± 0.54	18.32 ± 5.72	25.02 ± 2.83	20.91 ± 1.14	20.93 ± 6.4	25.26 ± 3.56
NRRL3_00461	class II histone deacetylase complex subunit 2/3-like protein	1.21792	3.7507e-66	0.458349	0.0708537	0.289433	0.169152	14.95 ± 2.72	24.26 ± 7.51	14.05 ± 2.43	23.04 ± 1.6	17.96 ± 3.37	13.15 ± 0.24
NRRL3_00462	polyketide synthase AlbA/FwnA	1.31074	2.8017e-29	0.508395	0.0441413	0.438296	0.0452843	3.93 ± 0.6	6.42 ± 1.17	4.71 ± 0.23	4.76 ± 0.62	4.86 ± 1.17	3.99 ± 0.28
NRRL3_00464	hypothetical protein	-0.242734	0.714831	0.081865	0.911647	-0.3189	0.598598	2.72 ± 1.5	9.17 ± 0.32	8.04 ± 2.01	3.44 ± 1.64	10.46 ± 0.81	11.52 ± 0.45
NRRL3_00465	transglutaminase-like domain-containing protein	0.458574	6.77187e-05	-0.0362788	0.939182	-0.670498	0.0174085	7.73 ± 1.58	8.33 ± 2.83	3.39 ± 0.72	10.22 ± 0.81	8.71 ± 2.68	6.23 ± 0.72
NRRL3_00466	DDH domain-containing protein	-0.148078	0.225536	-0.311394	0.39457	-0.18444	0.600657	12.31 ± 1.4	10.22 ± 2.08	8.49 ± 0.43	15.19 ± 1.76	13.2 ± 3.42	11.12 ± 1.62
NRRL3_00467	tryptophan synthase subunit beta domain-containing protein	-0.168607	0.465882	0.535689	0.379028	0.441967	0.470369	4.3 ± 0.97	3.29 ± 0.01	3.2 ± 0.75	3.32 ± 0.35	2.43 ± 0.76	2.67 ± 0.81
NRRL3_00468	lysine-specific demethylase domain-containing protein	0.881517	1.94541e-46	0.445985	0.0422023	0.332745	0.0418803	19.86 ± 2.71	36.63 ± 9.93	24.28 ± 2.99	31.91 ± 0.84	27.54 ± 4.12	22.06 ± 1.31
NRRL3_00469	structure-specific endonuclease subunit Slx1	0.00530004	0.964616	0.611169	0.0290346	0.673241	0.00469128	24.49 ± 3.7	21.74 ± 0.76	21.3 ± 1.29	16.59 ± 2.32	15.94 ± 2.39	15.38 ± 2.11
NRRL3_00470	thymidylate kinase	0.316957	0.00166595	0.617209	0.00582807	0.438188	0.082923	34.69 ± 4.03	56.31 ± 13.29	29.96 ± 1.08	28.66 ± 2.62	40.66 ± 3.92	25.37 ± 0.59
NRRL3_00471	queuine tRNA-ribosyltransferase-like protein	0.489695	2.71511e-08	-0.186108	0.549154	0.179315	0.493196	26.99 ± 2.06	21.78 ± 7.12	17.37 ± 1.96	29.06 ± 1.92	25.91 ± 3.76	17.57 ± 1.13
NRRL3_00472	methylenetetrahydrofolate reductase	0.151513	0.104506	-0.90407	0.000190093	-0.730186	7.44793e-05	26.76 ± 1.83	19.77 ± 6.14	14.2 ± 1.08	30.46 ± 2.73	37 ± 7.37	27.09 ± 2.32
NRRL3_00473	MIOREX complex component 11-like protein	-0.409412	0.00172945	0.586147	0.133852	0.499397	0.208352	21.31 ± 2.93	14.15 ± 2.13	14.07 ± 1.66	15.1 ± 2.01	10.71 ± 1.07	11.42 ± 1.25
NRRL3_00474	nucleoside-diphosphate kinase	-0.193276	0.378195	0.045589	0.896484	0.541623	9.36653e-05	1507 ± 200.08	923.8 ± 9.62	1391 ± 52.74	1018.53 ± 62.64	1116 ± 95.02	1095.9 ± 113.14
NRRL3_00475	alpha-glucosidase	-0.766028	6.22121e-33	0.0271719	0.933468	0.287008	0.0598354	50.71 ± 3.32	53.3 ± 14.46	42.65 ± 2.23	51.54 ± 2.73	54.76 ± 7.51	40.14 ± 3.19
NRRL3_00476	PQ-loop repeat-containing protein	-0.533772	1.7263e-07	-0.120665	0.706557	-0.0841458	0.78517	23.4 ± 3.38	24.5 ± 3.44	28.85 ± 3.37	31.6 ± 5.05	31.28 ± 1.3	35.08 ± 6.42
NRRL3_00477	immunoreactive secreted protein	-0.317964	2.14212e-05	-0.301812	0.191397	-0.37271	0.0407861	48.26 ± 2.1	40.24 ± 2.96	35.85 ± 1.27	46.68 ± 2.87	54.34 ± 1.79	53.21 ± 3.99
NRRL3_00478	chitinase	0.258451	0.187217	0.387918	0.252769	-0.474075	0.171927	5.37 ± 1.25	13.41 ± 0.17	7.15 ± 0.84	6.63 ± 0.38	11.03 ± 2.44	11.41 ± 2.19
NRRL3_00479	sulphydryl oxidase Sox	0.994224	1.90321e-05	1.16983	0.000211634	1.05161	0.0831627	5.35 ± 1.44	13.13 ± 3.03	3.77 ± 0.67	4.3 ± 0.06	6.32 ± 1.75	2.04 ± 1.26
NRRL3_00480	plasma membrane ATPase	0.132365	0.404818	0.413024	0.190892	0.69193	0.0245148	3.29 ± 0.5	5.24 ± 0.18	5.04 ± 0.6	3.49 ± 0.86	4.34 ± 0.45	3.6 ± 0.82
NRRL3_00481	glutamate-tRNA ligase - cytosolic	-0.161739	0.00839365	-0.618665	0.00465579	-0.614564	3.53408e-06	82.02 ± 2.92	72.83 ± 24.39	55.8 ± 3.22	84.63 ± 10.42	114.38 ± 16.93	97.9 ± 4.34
NRRL3_00482	54S ribosomal protein uL1m	0.152747	0.0309891	0.147284	0.611486	0.263389	0.230299	64.53 ± 10.16	57.34 ± 15.95	49.5 ± 1.63	70.79 ± 2.56	55.21 ± 2.77	47.45 ± 6.51
NRRL3_00483	conserved oligomeric Golgi complex subunit 2 - involved in cell polarity - cell wall structure - and protein glycosylation	0.48881	1.38501e-09	0.806211	3.93444e-05	0.493882	0.00437591	52.67 ± 3.39	73.77 ± 1	58.46 ± 1.42	39.62 ± 3.92	46.54 ± 0.26	47.59 ± 1.08
NRRL3_00484	hypothetical protein	1.39719	8.07404e-87	0.721639	0.000330624	0.910449	2.07658e-07	50.63 ± 4.04	75.5 ± 3.48	53.58 ± 1.59	49.99 ± 3.37	50.39 ± 6.72	32.83 ± 3.41
NRRL3_00485	cytosolic Fe-S cluster assembly factor Cfd1	-0.57432	2.22155e-10	-0.169418	0.617242	-0.476496	0.0420715	31.6 ± 3.92	22.69 ± 2.51	20.55 ± 2.89	42.46 ± 4.81	28.57 ± 6.32	32.95 ± 2.16
NRRL3_00486	UBX domain-containing protein	0.119822	0.135825	-0.447485	0.0741598	-0.0747243	0.807152	100.61 ± 7.85	42.47 ± 11.38	32.34 ± 6.79	72.14 ± 10.56	58.2 ± 8.91	39.04 ± 7.67
NRRL3_00487	mitochondrial import protein 1	-0.302657	1.09426e-05	0.44373	0.152106	0.533495	0.000687979	235 ± 28.23	202.45 ± 56.07	262.2 ± 16.82	171.73 ± 13.04	191.87 ± 16.28	208.13 ± 18.54
NRRL3_00488	membrane insertase OXA1/ALB3/YidC family protein	0.127711	0.0691212	0.384451	0.0619272	0.304141	0.145914	51.93 ± 2.83	51.93 ± 7.76	40.56 ± 3.13	60.27 ± 1	43.52 ± 7.02	37.65 ± 6
NRRL3_00489	TAFII28-like protein	0.0133758	0.923817	0.164987	0.577317	0.0567615	0.84004	25.99 ± 2.1	30.9 ± 2.57	26.61 ± 1.42	31.87 ± 0.34	30.22 ± 5.75	29.38 ± 0.63
NRRL3_00490	S-adenosylmethionine decarboxylase-like protein	0.514444	1.62972e-15	-0.695707	0.00282873	-0.267297	0.104514	108.5 ± 4.11	65.69 ± 27.26	74.66 ± 10.19	113.77 ± 18.62	108.53 ± 7.43	102.88 ± 6.84
NRRL3_00491	SAGA transcriptional regulatory complex subunit	0.127586	0.170981	0.365897	0.154382	0.212289	0.429142	35.85 ± 1.74	26.22 ± 2.78	20.37 ± 3.94	38.56 ± 5.03	21.79 ± 4.34	20.09 ± 1.27
NRRL3_00492	terpene synthase - metal-binding domain-containing protein			-0.648641				0 ± 0	0 ± 0	0 ± 0	0 ± 0	0.03 ± 0.06	0 ± 0
NRRL3_00493	Spo11/DNA topoisomerase VI subunit A family protein	-1.87364	0.0922369	-1.8873	0.394622	-0.462491	0.852673	0.21 ± 0.06	0.07 ± 0.09	0.15 ± 0.05	0.38 ± 0.2	0.35 ± 0.26	0.25 ± 0.3
NRRL3_00494	ubiquitin-conjugating enzyme E2	-0.426617	5.65614e-08	0.531761	0.0574479	-0.186902	0.363817	177.17 ± 4.48	144.1 ± 50.06	138.03 ± 6.8	111.4 ± 10.58	116.7 ± 10.51	180.63 ± 24.95
NRRL3_00495	scramblase family protein	0.609129	2.80192e-10	0.688898	0.000924468	0.379623	0.0743779	28 ± 3.53	30.47 ± 6.19	21.34 ± 0.98	30.94 ± 1.77	20.91 ± 1.96	18.82 ± 1.62
NRRL3_00496	long chronological lifespan protein 2	-1.02158	5.27191e-19	0.62622	0.0280725	0.748024	0.00939615	33.3 ± 3.08	51.31 ± 0.81	47.52 ± 3.7	37.7 ± 0.73	37.49 ± 3.57	32.58 ± 6.79
NRRL3_00497	54S ribosomal protein bL27m	0.205663	0.00355204	0.0693343	0.84405	0.398045	0.102337	96.8 ± 17.39	43.69 ± 4.28	58.27 ± 3.42	116.23 ± 5.73	47.77 ± 4.06	50.8 ± 11.19
NRRL3_00498	Rad9-like Rad53-binding domain-containing protein	-1.01937	4.29954e-25	-0.532888	0.0334159	-0.868447	2.90885e-05	4.42 ± 0.73	8.01 ± 2.6	4.71 ± 0.41	6.06 ± 0.56	11.88 ± 1.51	9.84 ± 1.09
NRRL3_00499	tRNA-splicing endonuclease subunit Sen2-like protein	0.786541	1.83016e-20	0.336358	0.154054	0.519633	0.0179431	20.17 ± 1.11	32.22 ± 3.48	28.09 ± 5.13	25.53 ± 1.68	27.14 ± 2.16	22.46 ± 2.32
NRRL3_00500	H/ACA ribonucleoprotein complex subunit 3	-0.0300579	0.753939	0.316662	0.351494	0.213521	0.330055	191.67 ± 12.63	273.3 ± 70.99	455.97 ± 72.61	144.17 ± 17.97	285.17 ± 35.02	453.03 ± 54.94
NRRL3_00501	ribonuclease Nob1-like protein	-0.295733	0.00201834	-0.92431	9.24197e-05	0.648894	0.00549994	51.91 ± 19.4	13.06 ± 2.11	26.25 ± 4.76	32.84 ± 4.32	27.29 ± 4.46	19.09 ± 2.22
NRRL3_00501a1	hypothetical protein	-0.401923	0.170036	0.117237	0.838402	0.163484	0.732868	16.24 ± 4.42	15.93 ± 3.67	21.75 ± 6.46	5.52 ± 1.1	18.54 ± 2.17	22.32 ± 3.4
NRRL3_00502	hypothetical protein	-0.130007	0.0531766	0.172688	0.416105	2.21096	1.57191e-38	430.63 ± 178.1	113.05 ± 4.6	467.3 ± 121.08	134.43 ± 15.89	115.93 ± 7.64	115 ± 8.34
NRRL3_00503	fungal-specific transcription factor	-2.60155	0.577749	-1.64572		1.57782		0.03 ± 0.05	0 ± 0	0.05 ± 0.05	0.01 ± 0.02	0.06 ± 0.05	0 ± 0
NRRL3_00504	cis-aconitate decarboxylase	3.58861	2.08174e-165	-0.181515	0.86734	0.245548	0.785365	3.31 ± 1.61	1.74 ± 1.31	1.31 ± 0.28	1.92 ± 0.43	1.81 ± 1.01	1.25 ± 0.62
NRRL3_00505	hypothetical protein	1.06768	0.00623387	0.63609	0.493304	0.571367	0.53019	6.68 ± 1.92	3.32 ± 1.78	4.57 ± 3.08	1.52 ± 0.41	2.43 ± 1.05	3.57 ± 2
NRRL3_00506	aminoglycoside phosphotransferase domain-containing protein	0.836997	0.00182845	1.64202	1.70798e-05	2.04666	1.78385e-05	3.15 ± 1.41	18.22 ± 6.43	8.55 ± 0.53	2.51 ± 1.12	6.22 ± 1.9	2.33 ± 1.17
NRRL3_00507	peptidase M18 family protein	-0.486186	5.10527e-12	-0.486081	0.0255437	-0.310174	0.138794	89.65 ± 2.59	33.33 ± 6.26	26.04 ± 1.05	102.84 ± 14.09	48.18 ± 4.76	37.13 ± 5.28
NRRL3_00508	glycoside hydrolase family 71 protein	0.0288466	0.802965	-0.238525	0.421704	0.98453	1.47435e-05	23.24 ± 5.98	14.1 ± 4.06	24.53 ± 5.62	17.46 ± 2.12	17.58 ± 1.35	14.14 ± 1.89
NRRL3_00509	alcohol dehydrogenase domain-containing protein	2.89492	0	3.31513	1.15509e-53	1.87644	4.09021e-14	231.87 ± 138.6	169.2 ± 31.96	272 ± 73.85	35.72 ± 4.59	20.6 ± 6.29	85.55 ± 27.92
NRRL3_00510	hypothetical protein	-2.16463	5.2086e-24	-0.833371	0.00746527	-1.90926	1.43652e-10	16.21 ± 3.29	25.39 ± 0.53	20.38 ± 2.5	33.28 ± 5.3	56.9 ± 6.24	87.89 ± 25.78
NRRL3_00511	bZIP transcription factor	-0.586802	6.77206e-14	-1.00362	4.59163e-05	-1.51294	2.70472e-16	60.76 ± 13.1	80.2 ± 25.93	42.74 ± 9.1	134.77 ± 10.3	160.9 ± 43.78	139.13 ± 20.76
NRRL3_00512	mitochondrial carrier domain-containing protein	0.47884	8.59644e-07	-0.173783	0.535212	-0.305577	0.116171	24.46 ± 4.44	36.21 ± 7.34	25.6 ± 2.18	32.48 ± 2.79	42.95 ± 8.63	36.22 ± 1.69
NRRL3_00513	adrenodoxin-like protein - mitochondrial	0.615688	9.84706e-13	0.646369	0.00311477	0.444804	0.0665326	50.07 ± 3.24	67.45 ± 1.79	53.76 ± 3.65	43.1 ± 4.36	45.39 ± 1.55	45.2 ± 9.04
NRRL3_00514	ribosomal RNA-processing protein 15-like protein	0.783464	1.40535e-09	-0.070813	0.897189	0.286001	0.433393	13.37 ± 2.48	10.11 ± 2.33	14.85 ± 2.25	13 ± 0.25	12.58 ± 3.09	13.92 ± 2.33
NRRL3_00515	signal recognition particle 54 kDa protein	0.213883	0.00890852	-0.154316	0.595438	-0.212212	0.283971	41.59 ± 0.81	36.05 ± 6.47	27.34 ± 2.12	48.33 ± 4.95	42.21 ± 9.33	36.34 ± 2.51
NRRL3_00516	alkaline phosphatase D-related protein	0.614631	3.1088e-22	0.0536807	0.844064	0.00838786	0.97205	50.35 ± 3.69	59.47 ± 13.38	43.84 ± 0.72	85.83 ± 9.14	62.11 ± 6.25	50.05 ± 6.67
NRRL3_00517	endo-beta-N-acetylglucosaminidase	-0.0563493	0.706664	0.573889	0.103183	0.19613	0.707536	36.37 ± 3.42	14.47 ± 3.8	12.33 ± 1.65	18.52 ± 3.32	11.33 ± 1.06	12.39 ± 6.32
NRRL3_00518	hypothetical protein	0.288773	0.00137107	0.21506	0.451333	0.0998303	0.736354	21.65 ± 3.63	14.96 ± 4.44	11.75 ± 2.48	26.83 ± 0.76	14.76 ± 1.09	12.57 ± 1.58
NRRL3_00519	hypothetical protein	-1.18211	2.40903e-19	-0.528253	0.139112	-0.289808	0.455263	5.72 ± 0.93	6.88 ± 3.36	4.34 ± 0.69	7.94 ± 0.7	9.98 ± 1.27	6.05 ± 0.9
NRRL3_00520	aminoglycoside phosphotransferase domain-containing protein	-1.64387	4.4433e-11	-0.643416	0.283171	-1.11024	0.122518	3.58 ± 0.43	4.19 ± 0.7	2.04 ± 1.13	4.21 ± 0.16	6.03 ± 0.65	5 ± 1.72
NRRL3_00521	reactive intermediate/imine deaminase RidA family protein	-2.15728	2.02504e-28	0.440718	0.380826	0.0627859	0.930913	7.83 ± 1.14	13.5 ± 3.39	9.02 ± 2.31	6.68 ± 1.6	10.64 ± 2.62	9.84 ± 5.28
NRRL3_00522	alpha/beta hydrolase fold-3 domain-containing protein	-1.39383	1.50863e-26	0.743994	0.0787671	1.3712	1.27811e-06	24.95 ± 2.89	12.38 ± 6.63	17.84 ± 1.35	8.2 ± 0.47	9.11 ± 1.65	7.87 ± 1.06
NRRL3_00523	chitinase-like protein	-6.49835	0	-3.74481	9.52825e-57	-4.22848	5.27273e-80	48.92 ± 22.26	89.44 ± 12.66	22.78 ± 8.47	646.73 ± 67.22	1112.33 ± 124.54	485.9 ± 66.58
NRRL3_00524	hypothetical protein	-1.93235	1.21143e-234	0.304236	0.19002	0.718849	3.43011e-06	997.77 ± 66.57	612.75 ± 92.56	844.43 ± 79.3	864.63 ± 52.36	589.6 ± 10.38	589.8 ± 60.23
NRRL3_00525	CoA-transferase family III protein	-0.442148	3.71406e-06	0.350038	0.157344	0.420493	0.0402375	42.24 ± 3.02	33.67 ± 2.75	33.3 ± 0.71	37.27 ± 2.97	30.13 ± 2.65	28.52 ± 1.86
NRRL3_00526	hypothetical protein	0.0896777	0.181963	0.152266	0.541375	-0.0780275	0.718074	121.53 ± 11.38	129.7 ± 19.09	81.72 ± 7.28	185.03 ± 10.02	121 ± 17.41	98.69 ± 11.65
NRRL3_00527	chromatin assembly factor 1 complex subunit A-like protein	0.152933	0.0580481	-0.130318	0.609987	-0.269681	0.13852	23.64 ± 5.31	44.47 ± 7.85	28.1 ± 1.17	31.01 ± 3.99	50.9 ± 6.78	38.88 ± 3.2
NRRL3_00528	hypothetical protein	0.977412	1.83964e-56	-0.0340429	0.915886	-0.0356128	0.889118	22.51 ± 9	75.41 ± 7.59	76.13 ± 12.01	49.88 ± 5.29	80.97 ± 18.04	89.22 ± 15.67
NRRL3_00529	protein phosphatase inhibitor 2-like protein	0.139062	0.108067	-1.2323	1.84642e-10	-1.70294	3.34947e-23	50.76 ± 8.48	49.17 ± 10.95	30.53 ± 2.53	92.55 ± 3.89	125.5 ± 18.87	114.27 ± 14.91
NRRL3_00530	phosphatidylinositol transfer protein	0.0957151	0.115995	0.158637	0.505314	-0.269216	0.0496437	237.2 ± 50.3	220.75 ± 36.27	153.43 ± 7.26	169.77 ± 20.37	212.23 ± 43.55	211.93 ± 10.71
NRRL3_00531	lanosterol synthase	-0.509303	4.41546e-15	-0.184867	0.416416	-0.580476	0.00121417	52.73 ± 3.43	41.9 ± 4.77	29.16 ± 0.43	79.56 ± 6.81	50.51 ± 3.99	50.1 ± 7.3
NRRL3_00532	SGS domain-containing protein	0.26909	0.000127572	0.351453	0.0691894	-0.0228168	0.923633	71.41 ± 9.04	78.37 ± 2.76	43.3 ± 2.14	74.02 ± 10.96	66.24 ± 6.73	50.53 ± 3.6
NRRL3_00533	PQ-loop repeat-containing protein	0.370577	9.31658e-05	0.199162	0.563809	0.353334	0.197664	22.76 ± 1.21	21.25 ± 8.05	17.31 ± 1.17	22.44 ± 2.08	19.6 ± 2.73	15.62 ± 1.47
NRRL3_00534	sirtuin family protein	-0.0764338	0.438585	0.0753376	0.808576	0.163652	0.485111	55.44 ± 11.12	30.04 ± 4.4	30.58 ± 1.7	41.64 ± 5.87	30.96 ± 1.81	31.38 ± 1.43
NRRL3_00535	cyclin-dependent protein kinase - role in regulation of development in response to phosphate availability - interacts with cyclin Pho80	-0.25781	0.000475521	-0.447232	0.0282324	-0.391398	0.0473446	68.14 ± 4.81	44.49 ± 10.76	38.89 ± 3.04	71.18 ± 3.66	66.75 ± 5.2	58.34 ± 9.95
NRRL3_00536	polyamine-modulated factor 1/kinetochore protein Nnf1 family protein	-0.0137161	0.950655	0.999163	0.00136707	0.264132	0.517458	9.02 ± 4.36	22.01 ± 3.81	12.34 ± 1.37	12.74 ± 0.3	13.12 ± 2.4	11.84 ± 1.2
NRRL3_00537	tetratricopeptide-like helical domain-containing protein	-0.394421	8.16499e-06	0.110168	0.762321	0.320013	0.115504	24.88 ± 1.07	20.01 ± 0.93	23.91 ± 0.54	22.7 ± 2.67	22.12 ± 3.56	21.98 ± 0.73
NRRL3_00538	hypothetical protein	-0.199752	0.00266446	0.211682	0.45949	-0.408649	0.0312604	233.7 ± 25.37	243.55 ± 88.18	144.03 ± 17.17	215.7 ± 5.25	212.63 ± 19.23	220.03 ± 7.53
NRRL3_00539	nuclear transport factor 2 domain-containing protein	0.75739	2.29557e-11	-0.300284	0.257128	-0.0476027	0.877409	22.86 ± 4.48	20.3 ± 5.54	15.11 ± 2.37	26.11 ± 2.54	26.02 ± 1.63	17.86 ± 1.64
NRRL3_00540	heat shock protein 90	-0.700146	1.05028e-36	-0.669383	0.00748691	-0.886217	2.26405e-11	399.57 ± 69.03	508.55 ± 221.54	300.57 ± 31.77	602.57 ± 78.96	807.63 ± 147.57	636.6 ± 74.22
NRRL3_00541	septin-like protein	1.62509	1.05781e-158	0.339136	0.0851377	0.341148	0.0237346	64.23 ± 12.5	110.71 ± 22.9	62.07 ± 3.31	74.12 ± 15.54	91.55 ± 10.48	56.16 ± 4.75
NRRL3_00542	hypothetical protein	0.583589	0.0873416	2.09778	0.00255729	3.13344	1.86842e-05	7.8 ± 1.2	10.84 ± 3.89	15.78 ± 5.14	3.55 ± 1.78	3.09 ± 2.32	1.98 ± 1.54
NRRL3_00543	myc-type - basic helix-loop-helix domain-containing protein	0.930009	5.74555e-50	0.577969	0.00349399	0.454951	0.00278486	51.26 ± 8.64	70.52 ± 0.54	58.05 ± 7.5	42.4 ± 5.23	51.33 ± 10.57	48.49 ± 2.03
NRRL3_00544	DNA-directed RNA polymerase III subunit Rpc3	0.446063	1.27898e-06	-0.0493545	0.895652	-0.116294	0.691648	12.19 ± 1.84	13.27 ± 1.56	9.81 ± 1.05	12.9 ± 0.53	14.43 ± 2.13	12.15 ± 0.91
NRRL3_00545	ubiquinol-cytochrome c reductase core protein II	0.819204	1.33209e-41	0.000625144	0.998165	0.213149	0.171927	167 ± 3.12	143.8 ± 55.44	95.69 ± 9.42	157.53 ± 10.72	152.03 ± 19.52	94.55 ± 6.69
NRRL3_00546	mitochondrial citrate and oxoglutarate carrier protein	-0.274077	1.46729e-07	-0.366184	0.0870741	-0.60679	5.29978e-05	636.77 ± 50.09	276.85 ± 76.16	187.13 ± 14.08	663.57 ± 59.08	365.4 ± 43.26	326.37 ± 41.92
NRRL3_00547	citrate synthase CitA	-0.176601	0.00221639	-0.0355539	0.910793	-0.42196	0.00304051	670.43 ± 72.38	425.3 ± 98.85	253.47 ± 13.97	821.8 ± 41.8	440.73 ± 16.77	389.07 ± 39.89
NRRL3_00548	RNA polymerase II-binding domain-containing protein	0.550364	5.70644e-14	0.175054	0.502381	0.286153	0.0845469	34.83 ± 2.32	44.2 ± 13.34	39.12 ± 5.19	44.6 ± 5.23	43 ± 8.16	36.75 ± 0.98
NRRL3_00549	homocysteine synthase	1.12159	1.32088e-69	1.60545	9.85103e-14	1.53004	1.37202e-28	148.07 ± 15.08	246 ± 54.45	153.37 ± 7.52	107.78 ± 23.8	96.76 ± 10.58	60.93 ± 4.51
NRRL3_00550	membrane apposition MARVEL domain-containing protein	0.935228	2.98423e-37	0.537969	0.0327405	0.914699	9.69237e-09	73.65 ± 17.92	109.1 ± 3.11	218.1 ± 31.28	79.42 ± 13.68	89.34 ± 12.26	132.87 ± 4.44
NRRL3_00551	lysine-specific permease	0.829719	3.0841e-42	0.190774	0.521877	0.114324	0.529554	75.83 ± 20.27	354.45 ± 38.96	184.3 ± 11.21	48.48 ± 28.45	340.67 ± 115.91	195.8 ± 20.3
NRRL3_00552	AMP-dependent synthetase/ligase domain-containing protein	-0.430785	4.64753e-10	-0.0883217	0.728112	-0.691454	1.97979e-06	34.24 ± 2.92	43.63 ± 4.65	30.23 ± 0.96	54.53 ± 7.87	49.93 ± 4.58	56.08 ± 1.68
NRRL3_00553	uncharacterized protein	-0.405588	2.0074e-09	-0.370453	0.176557	-0.393245	0.0849906	63.45 ± 3.01	27.22 ± 3.51	26.68 ± 4.58	91.76 ± 6.45	38.53 ± 2.84	40.13 ± 4.34
NRRL3_00554	hypothetical protein	-0.383815	0.000126567	-0.538267	0.0269208	-0.668377	0.00427831	50.64 ± 1.22	30.49 ± 0.76	25.87 ± 2.03	58.29 ± 10.09	47.37 ± 5.93	47.01 ± 7.82
NRRL3_00555	WD repeat-containing protein	0.00459287	0.972419	0.158831	0.666947	-0.0173053	0.959971	6.44 ± 0.52	8.57 ± 2.67	6.17 ± 0.4	8.16 ± 1.12	8.23 ± 2.29	7.16 ± 0.59
NRRL3_00556	mitochondrial carrier domain-containing protein	0.376395	3.92749e-09	0.529046	0.00893156	0.0659903	0.688222	105.5 ± 6.37	235.7 ± 7.07	206.07 ± 4.38	164.07 ± 11.6	196.1 ± 8.72	225.77 ± 6.96
NRRL3_00557	GTP-binding protein Ypt1	-0.354992	3.88999e-11	0.237156	0.402056	0.28708	0.0509993	450.33 ± 27.6	520.3 ± 87.68	754.97 ± 67.75	413.2 ± 28.68	547.3 ± 28.21	708.6 ± 74.05
NRRL3_00558	alanine/arginine aminopeptidase	-0.251741	0.000166322	-0.165448	0.435312	0.151905	0.368922	53.16 ± 2.17	46.72 ± 8.97	51.85 ± 7.24	37.19 ± 3.14	57.12 ± 3.12	53.42 ± 2.25
NRRL3_00559	TFIIH basal transcription factor complex subunit 2	-0.0969581	0.264896	0.295914	0.336403	0.579879	0.000120586	40.64 ± 3.23	52.58 ± 13.41	69.41 ± 3.05	34.2 ± 4.5	53.18 ± 2.89	53.33 ± 1.14
NRRL3_00560	hypothetical protein	-0.387573	1.46827e-05	0.197266	0.595438	0.0860356	0.691648	106.27 ± 15.74	105.35 ± 35.86	167.73 ± 5.39	108.76 ± 20.62	116.13 ± 5.26	181.23 ± 29.25
NRRL3_00561	pumilio homology domain-containing protein	-0.224001	0.7266	0.0291082	0.977121	-0.731528	0.377656	0.25 ± 0.12	0.83 ± 0.06	0.44 ± 0.18	0.22 ± 0.06	0.8 ± 0.3	0.83 ± 0.12
NRRL3_00562	sugar phosphate transporter domain-containing protein	0.114992	0.108755	0.87541	0.000107066	0.932332	2.01057e-09	69.1 ± 2.88	77.75 ± 7.07	98.24 ± 9.96	42.79 ± 4.82	52.39 ± 3.26	59.09 ± 8.24
NRRL3_00563	NADH-ubiquinone oxidoreductase 78 kDa subunit - mitochondrial	0.914082	8.54927e-52	0.261123	0.37459	0.862868	9.38905e-09	86.88 ± 4.21	74.57 ± 32.69	73.05 ± 8.94	64.88 ± 8.56	64.38 ± 6.05	46.04 ± 5.51
NRRL3_00564	DNA repair protein XRCC4-like protein	-1.31995	2.55547e-81	-1.41027	7.20065e-14	-0.584864	8.00366e-05	46.8 ± 4.17	46.49 ± 4.99	64.5 ± 7.8	65.39 ± 6.89	144 ± 12.02	110.73 ± 7.26
NRRL3_00565	hypothetical protein	0.380992	2.42212e-06	-0.0210367	0.942921	0.166592	0.481681	20.79 ± 3.53	31.48 ± 4.43	27.73 ± 5.77	25.1 ± 2.39	34.44 ± 2.97	28.22 ± 3.05
NRRL3_00566	hypothetical protein	0.405299	0.0589321	0.840199	0.0552629	1.5682	1.34744e-05	3.1 ± 0.4	5.8 ± 1.22	7.87 ± 0.78	2.71 ± 0.15	3.33 ± 0.69	3.02 ± 0.93
NRRL3_00567	ER lumen protein retaining receptor	-1.05442	2.41819e-48	0.900657	0.00311477	0.45702	0.0020512	296.77 ± 43.2	374.85 ± 165.68	408.2 ± 35.71	175.83 ± 11.76	250.3 ± 30.84	342.03 ± 7.18
NRRL3_00568	hypothetical protein	0.304622	0.00177086	-0.0554186	0.889126	0.0248095	0.943475	18.69 ± 1.04	18.81 ± 3.38	15.22 ± 1.94	17.57 ± 2.3	19.39 ± 2.03	17.24 ± 2.32
NRRL3_00569	ribonuclease III domain-containing protein	-0.0165896	0.90122	1.10123	0.000212892	0.860643	2.07382e-06	41.28 ± 3.96	41.56 ± 16.07	52.71 ± 2.12	23.23 ± 4.81	24.01 ± 1.07	33.22 ± 3.21
NRRL3_00570	37S ribosomal protein mS33	-0.305712	2.46023e-05	0.471848	0.0740379	0.173427	0.376569	180.93 ± 12.99	305.55 ± 62.15	345.17 ± 38.39	169.17 ± 11.66	270.53 ± 19.64	352 ± 23.25
NRRL3_00571	pre-mRNA-splicing factor	-0.00425051	0.960121	0.0150828	0.963304	0.233687	0.171982	61.9 ± 2.78	48.67 ± 3.78	57.75 ± 6.13	50.48 ± 1.89	54.04 ± 3.42	56.18 ± 3.33
NRRL3_00572	methylsterol monooxygenase	-0.260039	3.09899e-06	0.340965	0.107092	0.0427405	0.825298	1562.33 ± 211.5	2441 ± 142.84	2017.67 ± 76.74	1767.67 ± 297.05	2178.67 ± 170.54	2243.67 ± 264.73
NRRL3_00573	nuclear control of ATP synthase 2-like protein	0.422864	1.3586e-08	0.766646	0.000155922	0.780427	5.75403e-08	33.85 ± 2.19	56.92 ± 0.07	64.36 ± 0.65	29.09 ± 3.48	39.39 ± 2.44	43.02 ± 4.18
NRRL3_00574	GTP-binding protein Ypt2	-0.0870931	0.197065	0.619514	0.012998	0.529127	0.000110406	316.2 ± 8.95	483.35 ± 120.7	622.4 ± 40.33	246 ± 13.63	387.17 ± 9.92	495.77 ± 14.87
NRRL3_00575	AAA-type ATPase family protein	0.30981	7.47516e-05	0.282155	0.217609	0.538819	0.000713897	24.47 ± 0.56	31.05 ± 0.01	40.09 ± 3.52	21.1 ± 2.77	29.56 ± 0.84	31.66 ± 0.72
NRRL3_00576	RNA recognition motif domain-containing protein	0.0536546	0.551524	-0.54891	0.0080361	0.12623	0.583506	77.66 ± 1.29	45.16 ± 11.87	50.48 ± 6.47	64.43 ± 4.25	72.94 ± 7.41	52.84 ± 6.05
NRRL3_00577	phosphatidylinositol 3-/4-kinase catalytic domain-containing protein	0.90928	2.59748e-37	0.755759	1.68254e-06	0.771058	1.32651e-07	8.22 ± 0.74	26.9 ± 1.99	25.13 ± 2.47	9.47 ± 0.59	18.03 ± 1.6	16.89 ± 0.73
NRRL3_00578	cytidine deaminase-like protein	0.0117307	0.916106	0.801805	0.00200622	0.766236	4.07843e-06	55.99 ± 6.67	107.53 ± 28.67	135.77 ± 13.94	41.17 ± 3.82	73.85 ± 6.93	91.82 ± 3.73
NRRL3_00579	NADH-ubiquinone oxidoreductase 21 kDa subunit	-0.0127537	0.877218	0.799647	0.000265716	0.76551	6.18507e-07	337.1 ± 40.72	315.45 ± 29.91	356.17 ± 13.24	196.33 ± 19.87	212.77 ± 25.29	240.9 ± 38.21
NRRL3_00580	chromosome segregation in meiosis protein	-1.31223	7.44428e-59	0.234638	0.531864	0.218884	0.364818	106.58 ± 18.73	106.89 ± 37.77	154.13 ± 23.64	67.05 ± 7.85	108.92 ± 19.52	152.7 ± 32.05
NRRL3_00581	guanine nucleotide exchange factor	0.231467	0.0019685	0.391938	0.0597799	0.576994	0.00169706	39.43 ± 5.16	36.49 ± 6.76	31.92 ± 2.61	30.21 ± 1.4	30.51 ± 3.36	24.56 ± 1.34
NRRL3_00582	dihydrofolate reductase-like protein	0.167754	0.0931085	0.0327149	0.930893	0.133464	0.640698	13.45 ± 1.57	13.72 ± 2.77	13.34 ± 2.33	14.72 ± 2.98	15.29 ± 0.95	13.95 ± 1.19
NRRL3_00583	nucleoporin	0.375419	2.61044e-07	0.164188	0.558732	0.211933	0.203077	31.51 ± 2.7	43.57 ± 13.15	26.07 ± 1.54	35.17 ± 2.1	39.45 ± 5.52	25.83 ± 0.79
NRRL3_00584	cytochrome c oxidase assembly protein Cox16	-0.164875	0.116975	0.645127	0.00736952	0.341903	0.0823468	85.3 ± 8.45	154.65 ± 18.88	165.27 ± 14.44	86.83 ± 6.78	123.57 ± 8.22	149.8 ± 18.04
NRRL3_00585	tyrosine-specific protein phosphatase domain-containing protein	0.156867	0.0249689	0.138488	0.544751	0.170851	0.389308	61.69 ± 10.82	61.67 ± 8.44	68.43 ± 4.24	48.98 ± 5.13	60.85 ± 4.56	69.85 ± 12.31
NRRL3_00586	hypothetical protein	-1.84902	1.04542e-99	-1.35504	2.61756e-12	-1.00048	1.61511e-11	18.48 ± 3.02	32.98 ± 0.74	33.5 ± 1.59	39.47 ± 2.2	98.59 ± 7.2	77.05 ± 6.06
NRRL3_00587	hypothetical protein	-0.54356	8.78673e-15	0.160599	0.570817	0.256746	0.186747	85.99 ± 6.61	111.2 ± 7.64	104.16 ± 14.72	96.88 ± 8.64	114.47 ± 8.71	99.78 ± 6.25
NRRL3_00588	FGGY carbohydrate kinase family protein	0.598437	1.90275e-13	0.37924	0.0973004	0.724475	1.17669e-06	35.73 ± 1.85	31.39 ± 0.84	56.09 ± 4.55	20.82 ± 1.22	28.9 ± 1.38	38.84 ± 2.97
NRRL3_00589	sodium/calcium exchanger membrane region-containing protein	0.673225	3.60188e-30	0.253499	0.233384	-0.0113201	0.95406	49.48 ± 7.21	129.95 ± 38.4	72.64 ± 5.62	62.98 ± 3.5	115.77 ± 9.25	83.9 ± 3.74
NRRL3_00590	26S proteasome regulatory subunit 8/Rpt6	-0.0766408	0.217003	0.177747	0.392268	0.401888	0.00206327	195.33 ± 15.22	213.4 ± 13.72	207.47 ± 14.23	175.8 ± 17.11	215.37 ± 7.74	179.9 ± 8.07
NRRL3_00591	hypothetical protein	0.835345	3.13788e-46	-0.566174	0.00242266	0.478625	0.00745317	86.97 ± 2.32	112.15 ± 21.43	79.75 ± 9.27	128.73 ± 10.74	172.37 ± 22.68	65.38 ± 10.45
NRRL3_00592	ubiquitin fusion degradation protein 1-like protein	-0.130648	0.11839	-0.0162675	0.963411	-0.171701	0.491998	25.38 ± 5.9	16.11 ± 1.41	13.54 ± 1.87	26.66 ± 3.26	18.11 ± 1.16	17.49 ± 2.05
NRRL3_00593	Yip1 superfamily protein	-0.533967	1.21993e-13	-0.0683049	0.813904	-0.187713	0.431519	51.51 ± 2.83	49.4 ± 0.26	35.97 ± 6.33	58.79 ± 3.28	56.9 ± 4.33	46.79 ± 3.72
NRRL3_00594	bacterial surface antigen (D15) domain-containing protein	0.200631	0.000763862	0.438781	0.0380981	0.436327	0.0210122	74.79 ± 4.24	59.92 ± 14.51	45.69 ± 8.75	69.63 ± 6.18	47.39 ± 4.62	38.63 ± 2.62
NRRL3_00595	ubiquitin-conjugating enzyme E2	0.264054	0.0307258	0.185987	0.561236	-0.116856	0.709493	17.59 ± 2.82	27.38 ± 5.26	19.49 ± 0.27	17.32 ± 2.15	26.96 ± 5.63	24.19 ± 3.73
NRRL3_00596	cytochrome c heme lyase	0.690072	1.77425e-14	-0.119917	0.787038	-0.466133	0.11225	22.05 ± 1.38	22.89 ± 7.28	13.46 ± 1.35	31.75 ± 1.27	24.2 ± 6.47	21.42 ± 5.03
NRRL3_00597	ABC1 family protein	0.620327	2.06587e-17	0.305601	0.224127	0.0170159	0.952216	19.14 ± 3.65	38.99 ± 13.47	26.96 ± 5.55	28.31 ± 3.74	33.16 ± 4.34	30.46 ± 0.82
NRRL3_00598	armadillo-like helical domain-containing protein	-0.712497	4.75455e-14	-0.146005	0.661404	0.396162	0.0302294	17.21 ± 1.29	12.91 ± 0.74	23.18 ± 2.01	15.52 ± 2.39	17.9 ± 0.15	20.2 ± 1.33
NRRL3_00599	dolichol-phosphate mannosyltransferase subunit 3-like protein	-0.327052	3.53266e-07	1.56638	1.03339e-08	0.89309	2.52692e-07	364.8 ± 29.16	1149.1 ± 508.98	1009.23 ± 180.28	278.93 ± 12.76	472.63 ± 33.61	627 ± 21.6
NRRL3_00600	xanthine phosphoribosyltransferase	0.0444183	0.639862	-0.993664	1.12984e-07	-0.557861	0.00903531	51.42 ± 6.69	41.23 ± 2.16	38.97 ± 6.38	46.13 ± 7.27	87.58 ± 11.21	65.66 ± 10.74
NRRL3_00601	malic acid transporter-like protein	0.57778	2.29857e-11	0.504887	0.0769804	0.272088	0.264883	16.93 ± 3.49	32.99 ± 0.81	43.96 ± 11.72	25.91 ± 3.07	25.72 ± 6.04	41.8 ± 1.4
NRRL3_00602	short-chain dehydrogenase/reductase family protein	-0.200849	0.00791887	-0.499957	0.0161859	-0.190034	0.371955	57.17 ± 2.99	32.04 ± 2.6	36.98 ± 1.74	76.18 ± 9.79	49.46 ± 3.52	48.41 ± 5.75
NRRL3_00603	succinate--CoA ligase [ADP-forming] subunit beta - mitochondrial	-0.281117	8.5007e-07	-0.665475	0.00244515	-0.871199	1.92451e-13	173.1 ± 18.4	166.5 ± 54.59	104.35 ± 9.58	278.47 ± 31.3	264.7 ± 33.9	218.67 ± 6.81
NRRL3_00604	F-box domain-containing protein	0.282475	0.0572091	0.153967	0.707398	0.279708	0.471666	8.85 ± 0.46	7.43 ± 1.79	7.33 ± 0.79	10.29 ± 1.76	7.52 ± 1.51	6.84 ± 2.21
NRRL3_00605	heat shock transcription factor family protein	0.601946	5.27572e-12	-0.414227	0.16565	-0.443173	0.0363479	20 ± 2.09	20.48 ± 5.19	14.64 ± 2.59	32.89 ± 4.24	27.47 ± 7.66	22.8 ± 1.36
NRRL3_00606	uncharacterized protein	-0.268263	0.181921	-0.041919	0.941855	0.474767	0.204078	7.1 ± 0.98	11.9 ± 1.91	14.16 ± 2.57	7.59 ± 0.54	12.82 ± 2.89	11.74 ± 2.88
NRRL3_00607	oxidoreductase-like - N-terminal domain-containing protein	-0.366415	0.00411777	0.199794	0.615054	-0.236623	0.527183	22.62 ± 2.25	17.13 ± 2.11	16.49 ± 5.29	23.21 ± 4.38	15.91 ± 0.99	22.32 ± 0.73
NRRL3_00608	hypothetical protein	-0.0354696	0.802616	-0.434845	0.15369	-0.500735	0.0890422	9.52 ± 1.31	7.82 ± 1.83	6.29 ± 0.85	11.55 ± 0.61	11.17 ± 1.3	10.21 ± 1.48
NRRL3_00609	60S ribosomal protein eL13	1.5798	2.19178e-19	-0.211259	0.446709	0.385607	0.0104472	447.47 ± 12.56	278.9 ± 101.54	267.37 ± 27.9	229.57 ± 29.33	322.27 ± 18.29	234.3 ± 29.23
NRRL3_00610	hypothetical protein	-0.35851	5.02987e-06	-0.0301684	0.92932	0.283637	0.198275	50.07 ± 4.53	26.77 ± 3.31	31.45 ± 5.48	47.4 ± 5.72	30.07 ± 3.51	29.57 ± 2.27
NRRL3_00611	leucine-rich repeat domain-containing protein	-0.0218352	0.817696	-0.148975	0.707584	-0.396412	0.0737465	15.12 ± 3.13	14.85 ± 7.47	8.15 ± 0.25	16.24 ± 1.15	16.27 ± 2.97	12.32 ± 1.1
NRRL3_00612	cyclin D1-binding protein 1-like protein	-0.102342	0.478485	-0.118343	0.821971	0.476803	0.0485739	10.49 ± 1.12	9.73 ± 0.66	23.12 ± 2.24	11.08 ± 1.75	15.29 ± 2.02	19.08 ± 1.39
NRRL3_00613	actin-related protein 6	-0.274062	0.0181571	-0.251435	0.427183	0.0477145	0.880578	11.15 ± 1.42	11.61 ± 1.65	16.06 ± 2.44	16.63 ± 0.89	16.85 ± 0.87	17.82 ± 1.74
NRRL3_00614	E3 ubiquitin ligase-like protein	0.510606	6.29298e-11	-1.49491	1.76533e-18	-0.821621	6.30736e-11	96.91 ± 7.54	128.5 ± 6.65	172.23 ± 17.64	210.13 ± 14.15	383.9 ± 63.42	348.87 ± 6.23
NRRL3_00615	3-hydroxybutyryl CoA dehydrogenase-like protein	-0.982347	8.55784e-36	-1.15466	1.94463e-07	-0.98898	4.821e-06	66.24 ± 11.75	20.63 ± 4.44	24.76 ± 4.02	63.15 ± 4.84	47.41 ± 1.86	56.15 ± 12.15
NRRL3_00616	topoisomerase 1-associated factor 1	-0.645531	1.84224e-16	-0.200863	0.609399	-0.301414	0.248244	12.75 ± 2.28	11.06 ± 6.67	6.63 ± 0.85	14.04 ± 1.54	13.47 ± 2.48	9.43 ± 1.21
NRRL3_00617	hypothetical protein	-0.191504	0.935586	-0.293612	0.927105	0.620224		0.03 ± 0.05	0.15 ± 0.01	0.05 ± 0.08	0.19 ± 0.02	0.21 ± 0.25	0 ± 0
NRRL3_00618	F-box domain-containing protein	-1.81916	6.55472e-06	-0.763856	0.411567	-1.80831	0.0570841	0.59 ± 0.28	0.95 ± 0.35	0.39 ± 0.27	0.97 ± 0.17	1.52 ± 0.4	1.59 ± 0.24
NRRL3_00619	hypothetical protein	-1.02852	0.628442					0.03 ± 0.04	0 ± 0	0 ± 0	0.11 ± 0.19	0 ± 0	0 ± 0
NRRL3_00620	RNA polymerase II transcription factor B subunit 2	0.444002	5.42201e-05	-0.131121	0.766341	0.376677	0.296363	14.12 ± 2.24	8.79 ± 0.3	7.64 ± 0.94	16.27 ± 1.57	9.87 ± 2.05	6.72 ± 1.34
NRRL3_00621	thioesterase domain-containing protein	-1.05216	2.62864e-28	0.468932	0.152096	-0.472859	0.0511355	43.43 ± 11.07	37.81 ± 12.31	27.1 ± 5	39.85 ± 5.25	31.96 ± 4.91	43.28 ± 5.51
NRRL3_00622	pre-mRNA-splicing factor Cwf11-like protein	0.100992	0.183709	0.207294	0.457659	0.213986	0.317383	16.06 ± 2.02	14.98 ± 4.48	11.79 ± 1.29	16.83 ± 0.98	13.64 ± 2.53	11.68 ± 1.49
NRRL3_00623	THO complex subunit 1-like protein	0.677553	1.52592e-18	0.912651	1.05438e-05	1.50298	5.14744e-19	32.46 ± 1.96	33.62 ± 1.17	38.72 ± 2.35	23.54 ± 1.88	20.79 ± 4.68	15.7 ± 0.89
NRRL3_00624	homeobox transcription factor	1.00614	2.03038e-71	1.19339	3.33355e-13	0.778968	3.98445e-06	103.5 ± 18.97	103.01 ± 7.77	62.37 ± 5.06	59.66 ± 4.62	50.48 ± 8.17	41.57 ± 6.13
NRRL3_00625	hypothetical protein	1.45227	1.72059e-30	1.94984	0.000128652	1.56048	0.0108795	32.89 ± 7.72	15.21 ± 1.69	12.11 ± 4.95	16.04 ± 3.51	4.39 ± 2.64	4.65 ± 2.83
NRRL3_00626	AP-2 complex subunit alpha	-0.0231668	0.812682	-0.275607	0.262068	-0.113909	0.634851	21.5 ± 3.49	19.37 ± 5.5	16.73 ± 0.67	29.28 ± 3.03	24.56 ± 2.69	20.82 ± 3.07
NRRL3_00627	alanine racemase N-terminal domain-containing protein	-0.58548	7.78041e-11	0.335728	0.166356	0.189151	0.426493	67.98 ± 14.54	77.33 ± 11.17	50.39 ± 1.01	79.21 ± 5.48	69.43 ± 6.83	50.83 ± 7.19
NRRL3_00628	hypothetical protein	-0.0849917	0.552832	0.0870295	0.88403	0.500205	0.321618	30.62 ± 16.41	21.25 ± 5.6	54.61 ± 37.71	58.51 ± 14.5	20.66 ± 2.35	44.45 ± 14.75
NRRL3_00629	histone deacetylase superfamily protein	-0.0258089	0.875576	-0.618194	0.017347	-1.28053	7.18914e-09	9.6 ± 2.02	8.58 ± 2.17	5.73 ± 0.39	19.69 ± 2.66	14.24 ± 3.68	16.02 ± 3.25
NRRL3_00630	zinc finger domain-containing protein - AN1-type	-0.480488	4.89025e-05	0.406358	0.233823	-0.145299	0.573472	111.71 ± 34.84	30.57 ± 11.13	28.23 ± 1.74	57.45 ± 12.65	25.41 ± 2.33	35.8 ± 1.24
NRRL3_00631	thymidylate synthase	-1.57203	1.30665e-75	-0.951291	3.25878e-05	-0.588776	0.00486528	58.7 ± 12.94	29.73 ± 6.48	25.6 ± 0.86	57.03 ± 5.04	59.6 ± 5.23	44.32 ± 6.71
NRRL3_00632	queuine tRNA-ribosyltransferase catalytic subunit	-0.239801	0.0210921	-0.150977	0.678481	-0.0960493	0.791943	19.25 ± 0.64	11.31 ± 0.3	8.22 ± 0.99	14.28 ± 2.11	12.99 ± 1.8	10.08 ± 0.68
NRRL3_00633	major facilitator superfamily protein	0.334196	0.00110338	0.119427	0.734533	0.0319817	0.925017	8 ± 1.04	15.11 ± 3.2	11.8 ± 1.02	10.2 ± 2.5	14.81 ± 3.25	13.2 ± 2.06
NRRL3_00634	hypothetical protein	0.137623	0.552201	-1.01386	0.00596264	-0.356641	0.296107	6.74 ± 3.11	9.35 ± 0.09	16.94 ± 2.44	18.75 ± 2.68	24.27 ± 3.35	24.87 ± 2.63
NRRL3_00635	hypothetical protein	-0.216795	0.447423	-0.865097	0.0320009	-0.565733	0.330823	4.62 ± 1.46	11.19 ± 3.15	6.32 ± 1.42	10.84 ± 2.02	20.9 ± 0.99	10.74 ± 2.37
NRRL3_00636	hypothetical protein	0.0510415	0.554145	-1.16615	1.34886e-12	-1.50426	1.01027e-18	37.23 ± 12.07	63.41 ± 4.89	52.37 ± 4.01	66.13 ± 13.78	157.13 ± 21.38	170.23 ± 30.37
NRRL3_00637	R3H domain-containing protein	-1.95291	4.06341e-168	-1.94461	2.2643e-23	-1.99344	1.26138e-36	73.98 ± 5.65	33.86 ± 1.53	36.97 ± 3.8	254 ± 50.54	145.23 ± 35.57	168.7 ± 26.76
NRRL3_00638	leucine aminopeptidase	-1.09656	3.7426e-70	-0.94901	1.66057e-06	-0.922805	5.77527e-15	116.1 ± 9.32	108.75 ± 2.9	143.23 ± 9.2	286.2 ± 25.35	248.17 ± 27.56	311.43 ± 19.54
NRRL3_00639	inositol monophosphatase-like protein	0.404762	0.000186653	1.15408	3.9027e-07	0.821335	0.000175504	24.83 ± 1.38	33.79 ± 4.24	29.42 ± 1.89	14.76 ± 2.06	17.56 ± 2.13	19.17 ± 2.22
NRRL3_00640	uncharacterized protein	0.845807	6.88248e-53	1.02438	5.85266e-10	0.65988	1.68471e-08	595 ± 46.18	1244.5 ± 10.61	941.37 ± 37.53	552.4 ± 74.92	728.27 ± 56.65	683.17 ± 41.7
NRRL3_00641	chitin synthase	-0.13988	0.0244921	0.70674	0.000425912	0.579191	0.000234074	58.24 ± 10.52	47.89 ± 15.9	30.46 ± 3.4	52.48 ± 6.2	31.99 ± 4.5	23.38 ± 1.73
NRRL3_00642	amidase family protein	-0.538248	0.000151698	0.372465	0.223002	0.255856	0.39969	6.24 ± 0.7	14.15 ± 2.79	9.44 ± 1.22	6.12 ± 0.18	11.62 ± 1.04	9.04 ± 1.11
NRRL3_00643	cation efflux transporter family protein	-0.109114	0.844265	0.213705	0.719629	-0.169513	0.839718	1.05 ± 0.5	3.84 ± 0.4	2.12 ± 1.08	1.15 ± 0.25	3.37 ± 0.34	2.72 ± 1.49
NRRL3_00644	catalase	1.49036	1.14195e-15	0.461769	0.306048	0.32629	0.527346	1.28 ± 0.58	3.74 ± 0.67	2.96 ± 0.86	1.15 ± 0.12	3.04 ± 0.45	2.71 ± 0.67
NRRL3_00645	ATPase AFG1-like protein	-0.241645	0.0119042	-0.505903	0.132369	-0.441725	0.128842	19.94 ± 2.44	10.08 ± 4.1	8.37 ± 1.79	31.56 ± 2.67	13.89 ± 2.12	13.09 ± 2.02
NRRL3_00646	polarisome component - required for conidiation and vacuolar fusion	-0.000815568	0.991686	-0.421871	0.0245409	-0.205256	0.207277	49.25 ± 6	74.14 ± 15.19	99.09 ± 15.03	65.2 ± 5.24	111.28 ± 18.04	130.7 ± 4.81
NRRL3_00647	hypothetical protein	0.0608433	0.932862	0.479511	0.69894	0.939938	0.269468	3.29 ± 1.35	2.42 ± 2.32	4.46 ± 1.7	2.85 ± 1.09	2.34 ± 1.29	2.67 ± 0.39
NRRL3_00648	Sac3/GANP/Thp3 family protein	0.367729	3.52576e-08	-0.00342714	0.991301	-0.0591017	0.782715	44.92 ± 5.81	75.3 ± 10.6	66.68 ± 4.64	55.43 ± 7.71	80.45 ± 13.55	79.77 ± 11.13
NRRL3_00649	vacuolar protein-sorting-associated protein 36-like protein	-0.385466	6.60694e-05	-0.285914	0.234845	0.0784349	0.741544	21.09 ± 1.42	16.03 ± 1.2	20.3 ± 0.97	19.44 ± 2.55	21.93 ± 1.21	22.02 ± 1.55
NRRL3_00650	hypothetical protein	0.35014	2.0006e-06	-0.0646509	0.798015	0.157414	0.367042	27.94 ± 3.19	45.32 ± 4.51	40.39 ± 0.61	34.68 ± 1.83	52.09 ± 3.96	41.57 ± 2.28
NRRL3_00651	hypothetical protein	-0.124068	0.90725	-1.91142	0.187521	-0.549733	0.797391	0.1 ± 0.03	0.19 ± 0.08	0.24 ± 0.32	0.15 ± 0.1	0.7 ± 0.34	0.41 ± 0.4
NRRL3_00652	reactive intermediate/imine deaminase RidA family protein	-1.26491	4.88298e-47	0.00517558	0.990302	0.479151	0.0259656	120.6 ± 12.35	50.53 ± 10.71	92.49 ± 13.59	69.36 ± 5.72	60.81 ± 2.71	75.62 ± 12.16
NRRL3_00653	hypothetical protein	-0.667958	0.0500251	-0.2235	0.844488	0.831393	0.294039	3.7 ± 1.58	2.77 ± 0.88	6.17 ± 2.48	6.66 ± 1.61	3.45 ± 1.32	3.92 ± 2.71
NRRL3_00654	hypothetical protein	0.265894	1.87992e-05	0.271864	0.205569	-0.142488	0.334006	110.89 ± 18.6	260.05 ± 77.85	143.8 ± 3.59	160.63 ± 7.63	232.6 ± 35.01	182.33 ± 10.97
NRRL3_00655	mitochondrial 18kDa protein-like protein	0.691358	6.5861e-29	0.276222	0.157388	0.616862	0.000123604	128.73 ± 15.48	173.95 ± 5.73	115.9 ± 10.39	198.4 ± 47.8	155.83 ± 2.14	86.47 ± 10.89
NRRL3_00656	uncharacterized protein	-0.278511	0.000559483	0.947289	1.34703e-05	0.321069	0.117992	763.7 ± 41.2	1211 ± 230.52	1023.23 ± 187.45	668.33 ± 9.65	736.5 ± 66.34	944.17 ± 90.74
NRRL3_00657	phosphopantetheinyl transferase - mitochondrial	0.435247	0.000808787	0.79505	0.00492323	1.1503	1.11266e-06	48.25 ± 10.76	67.83 ± 19.26	64.66 ± 1.9	46.63 ± 1.74	43.73 ± 4.79	33.22 ± 5.42
NRRL3_00658	histidinol phosphate phosphatase HisJ-like protein	-0.880935	4.97187e-23	-0.89347	1.45744e-05	-0.784764	3.46082e-05	46.59 ± 3.07	34.34 ± 2.86	34.07 ± 2.97	55.63 ± 3.34	73.61 ± 6.16	67.35 ± 6.51
NRRL3_00659	peptidyl-prolyl cis-trans isomerase - FKBP-type	0.175766	0.00614393	-0.395117	0.130579	0.124476	0.443435	293.73 ± 53.72	519.05 ± 82.8	545.63 ± 25.65	164.1 ± 3.85	822.8 ± 98.03	575.53 ± 36.77
NRRL3_00660	carboxylesterase family protein	-1.31668	0.312513	0.303166	0.923063	1.62005		0.2 ± 0.11	0.13 ± 0.19	0.11 ± 0.13	0.14 ± 0.04	0.11 ± 0.09	0.04 ± 0.06
NRRL3_00661	carbohydrate-binding module family 50 protein	0.728765	1.844e-19	0.710401	0.000116144	0.81162	3.89538e-07	39.21 ± 3.08	47.64 ± 8.9	46.4 ± 3.81	29.48 ± 2.39	32.03 ± 3.92	30.38 ± 3.07
NRRL3_00662	P-loop containing nucleoside triphosphate hydrolase domain-containing protein	-0.241411	0.00165177	0.0203205	0.946817	-0.12833	0.568895	54.81 ± 1.73	54.29 ± 8.12	46.14 ± 5.44	53.49 ± 5.09	60.74 ± 5.85	57.9 ± 6.65
NRRL3_00663	monopolin complex subunit Csm1-like protein	-0.246667	0.0270198	0.121669	0.752646	0.27068	0.362739	22.21 ± 0.43	14.02 ± 3.83	12.25 ± 0.84	18.54 ± 1.13	14.82 ± 1.95	11.71 ± 2.48
NRRL3_00664	GPI ethanolamine phosphate transferase 1	-0.565143	8.83054e-16	-0.085485	0.776638	0.142839	0.519722	17.5 ± 1.58	26.44 ± 3.37	28.72 ± 4.02	29.03 ± 1.51	33.92 ± 3.99	29.85 ± 5.07
NRRL3_00665	fungal-specific transcription factor	0.488972	1.76262e-14	0.292119	0.222365	-0.0710918	0.752542	20.68 ± 2.33	45.21 ± 6.22	20.57 ± 1.97	31.77 ± 1.76	38.55 ± 8.7	24.71 ± 2.87
NRRL3_00666	cystathionine beta-lyase	0.413349	7.89197e-07	0.0715058	0.827543	-0.308639	0.196072	38.74 ± 2.46	30.73 ± 6.11	24.19 ± 5.47	26.58 ± 4.43	31.25 ± 5.46	34.19 ± 2.7
NRRL3_00667	hypothetical protein	-0.327712	0.00954465	-1.17446	5.16835e-06	-1.66403	3.51812e-11	17.68 ± 2.45	11.52 ± 0.27	8.53 ± 2.01	40.12 ± 6.14	27.3 ± 2.25	31.04 ± 2.6
NRRL3_00668	ferric/cupric reductase transmembrane component 7-like protein	0.653588	0.000493993	2.02338	5.66984e-23	1.55398	0.0136115	2.37 ± 0.7	401 ± 124.73	92.97 ± 42.91	2.34 ± 0.43	97.31 ± 10.33	36.67 ± 14.04
NRRL3_00669	tryptophan synthase subunit beta domain-containing protein	0.439525	0.066767	6.36692	2.47726e-178	3.79907	0.00251017	2.25 ± 0.43	2265.5 ± 692.26	387.1 ± 339.35	3.76 ± 0.61	26.64 ± 5.52	32.37 ± 31.72
NRRL3_00670	major facilitator superfamily protein	0.4571	0.0335253	4.33101	5.04322e-92	3.00348	0.00420988	1.99 ± 0.87	288.6 ± 75.24	47.36 ± 43.87	2.56 ± 0.69	13.97 ± 0.55	6.93 ± 2.59
NRRL3_00671	In Between Ring fingers domain-containing protein	1.29063	1.57313e-82	0.491718	0.00892397	0.340676	0.0382072	69.56 ± 10.09	140.15 ± 23.97	82.42 ± 5.32	137.33 ± 8.29	105.74 ± 18.05	74.79 ± 5.11
NRRL3_00672	peroxisomal multifunctional enzyme involved in fatty acid beta-oxidation	-0.338632	5.15771e-08	-0.679236	0.000248065	-0.788245	9.08227e-06	77.1 ± 12.22	36.21 ± 9.97	38.64 ± 6.65	138 ± 28.8	61.74 ± 3.93	76.38 ± 13.91
NRRL3_00673	P-loop containing nucleoside triphosphate hydrolase domain-containing protein	-1.35467	4.88289e-16	-0.120212	0.768001	-0.237968	0.452195	16.75 ± 1.49	10.91 ± 1.99	11.82 ± 1.56	10.35 ± 1.11	13.18 ± 2.08	15.97 ± 1.91
NRRL3_00674	60S ribosomal protein uL30	1.00204	9.80845e-96	-0.0981901	0.776273	0.601843	8.65934e-05	541.73 ± 35.15	340.05 ± 115.89	325.23 ± 52.92	254.1 ± 26.27	364.5 ± 47.24	245.03 ± 26.62
NRRL3_00675	vacuolar-sorting protein Snf8	-0.403464	0.00126162	0.439773	0.17535	0.656278	0.00480429	15.84 ± 0.99	23.51 ± 4.5	30.14 ± 0.07	13.89 ± 2.15	20.7 ± 3.36	21.91 ± 1.02
NRRL3_00676	eukaryotic translation initiation factor 3 subunit C	0.934023	9.86646e-45	-0.564006	0.00754784	-0.151687	0.391831	69.8 ± 9.72	54.77 ± 18.64	45.52 ± 3.76	72.97 ± 8.9	85.91 ± 13.07	57.95 ± 6.84
NRRL3_00677	protein kinase domain-containing protein	0.478282	1.25892e-11	0.142125	0.566364	0.118278	0.531473	29.32 ± 4.34	53.83 ± 12.12	38.65 ± 2.86	39.82 ± 3.85	53.87 ± 10.17	40.89 ± 4.49
NRRL3_00678	helicase - C-terminal domain-containing protein	0.688239	1.0753e-08	0.578625	0.0159959	1.60512	9.33369e-17	11.8 ± 2.18	11.01 ± 3.03	18.77 ± 2.86	7.4 ± 1.28	8.08 ± 1.4	7.1 ± 0.31
NRRL3_00679	hypothetical protein	1.44453	5.26001e-144	2.03974	5.5572e-21	2.81098	8.81055e-44	1154.8 ± 311.95	901.6 ± 91.22	2470.33 ± 442.94	174.43 ± 22.68	278.03 ± 31.07	403.17 ± 107.66
NRRL3_00680	hypothetical protein	0.823231	1.01754e-42	0.681296	4.09097e-05	0.649143	9.85008e-05	169.5 ± 7.73	252.2 ± 16.83	305.47 ± 14.95	120.77 ± 6.75	178.7 ± 7.07	223.43 ± 39.53
NRRL3_00681	mediator complex subunit Med27-like protein	0.699568	9.1427e-08	0.80289	0.00869921	0.644862	0.0451199	13.1 ± 2.36	16.55 ± 2.96	11.58 ± 1.12	11.14 ± 1.28	10.95 ± 3.18	8.53 ± 1.01
NRRL3_00682	cytochrome P450	-0.794955	8.52109e-28	0.616739	0.0422847	2.02506	1.92169e-25	34.39 ± 6.8	35.92 ± 0.06	53.83 ± 8.68	163.53 ± 21.72	28.87 ± 8.09	15.06 ± 3.04
NRRL3_00683	peptidase S28 family protein	0.558867	0.0112031	0.0431686	0.948186	-0.316215	0.679716	2.11 ± 0.61	3.24 ± 1.16	1.56 ± 0.8	2.2 ± 0.52	3.55 ± 0.14	2.2 ± 0.88
NRRL3_00684	rhamnogalacturonan lyase	-2.57015	0.147452	2.2213	0.484949	-3.20242	0.135417	0.04 ± 0.06	0.05 ± 0.07	0.03 ± 0.05	0.26 ± 0.01	0.03 ± 0.05	0.3 ± 0.16
NRRL3_00685	guanine deaminase-like protein	-1.07214	1.58381e-27	-0.944481	0.000458741	-0.895245	0.000313346	27.68 ± 3.82	10.26 ± 2.79	8.2 ± 0.38	33.12 ± 3.93	21.08 ± 5.48	17.47 ± 3.31
NRRL3_00686	glycine dehydrogenase (decarboxylating) - mitochondrial	0.303692	0.000621212	-0.44754	0.0539162	-0.387911	0.151201	31.17 ± 4.62	13.64 ± 1.8	11.36 ± 1.23	29.77 ± 2.58	20.87 ± 4.56	17.09 ± 5.05
NRRL3_00687	major facilitator superfamily protein	0.103985	0.948356	-0.701364	0.80635	-2.43169	0.221149	0.14 ± 0.08	0.15 ± 0.21	0.06 ± 0.05	0.08 ± 0.07	0.17 ± 0.07	0.37 ± 0.25
NRRL3_00688	hypothetical protein	-3.98058	1.95612e-68	-4.25923	2.78241e-37	-3.58374	5.9474e-30	2.77 ± 0.68	1.52 ± 0.25	1.99 ± 0.58	40.98 ± 6.76	33.28 ± 1.39	27.39 ± 4.9
NRRL3_00689	hypothetical protein	-3.72337	7.63877e-153	-3.56901	5.16148e-54	-3.30145	1.09911e-48	3.29 ± 1.12	3.71 ± 1.04	3.16 ± 1.24	31.07 ± 3.69	45.04 ± 1.97	35.52 ± 2.98
NRRL3_00690	ureohydrolase family protein	-0.690661	3.79334e-08	-0.708979	0.0390441	-1.13965	2.0933e-06	20.87 ± 2.66	15.97 ± 7.4	16.46 ± 3.16	28.59 ± 1.73	29.39 ± 1.31	41.73 ± 2.94
NRRL3_00691	fungal-specific transcription factor	-0.874601	0.0347038	-0.887759	0.132538	-0.555093	0.380325	0.41 ± 0.05	0.87 ± 0.25	1.24 ± 0.15	1.25 ± 0.32	1.99 ± 0.36	2.09 ± 1.02
NRRL3_00692	FAD-dependent oxidoreductase domain-containing protein	-0.759538	3.58017e-05	-1.09501	0.000260034	-1.65528	2.27797e-07	2.92 ± 0.49	7.05 ± 1.8	3.5 ± 0.34	6.94 ± 0.27	15.52 ± 1.34	12.68 ± 2.05
NRRL3_00693	protein kinase domain-containing protein	-2.47699	0.000884128	0.096371	0.966374	-0.985132	0.646838	0.26 ± 0.34	0.39 ± 0.36	0.19 ± 0.18	0.16 ± 0.04	0.31 ± 0.05	0.45 ± 0.66
NRRL3_00694	amidohydrolase-related domain-containing protein	-3.44514	0.134142	1.1579				0.03 ± 0.05	0.08 ± 0.11	0 ± 0	0.06 ± 0.06	0.05 ± 0.09	0 ± 0
NRRL3_00695	cytochrome P450-like protein	0.869972	0.780825	-0.648641				0.05 ± 0.05	0 ± 0	0 ± 0	0.02 ± 0.03	0.04 ± 0.06	0 ± 0
NRRL3_00696	alpha/beta hydrolase fold-3 domain-containing protein	-2.38374	0.159644	-1.99662		1.45267		0.03 ± 0.05	0 ± 0	0.09 ± 0.08	0.22 ± 0.18	0.13 ± 0.12	0 ± 0
NRRL3_00697	fungal-specific transcription factor	-0.957262	0.300583	-4.0496	0.0567442	-1.65638		0.11 ± 0.02	0 ± 0	0.02 ± 0.04	0.17 ± 0.08	0.25 ± 0.1	0.08 ± 0.14
NRRL3_00698	L-lysine 6-monooxygenase/L-ornithine 5-monooxygenase family protein	2.178	0.291529	1.45441	0.626114	1.25953	0.530515	0.12 ± 0.06	0.14 ± 0.2	0.24 ± 0.15	0.04 ± 0.04	0.05 ± 0.05	0.12 ± 0.11
NRRL3_00699	short-chain dehydrogenase/reductase family protein	-2.05291	0.189012	-3.00505	0.0713373	-4.20255	0.0177826	0.17 ± 0.12	0.07 ± 0.1	0.05 ± 0.08	0.25 ± 0.14	0.86 ± 0.33	0.99 ± 0.57
NRRL3_00700	short-chain dehydrogenase	0.362584	0.666755	0.449892	0.885881	-0.782802		32.43 ± 4.26	0.44 ± 0.63	0.14 ± 0.23	27.94 ± 5.53	0.25 ± 0.08	0.26 ± 0.27
NRRL3_00701	glycoside hydrolase family 79 protein	-0.486336	0.875981	-0.642252	0.813904	1.55424		0.03 ± 0.05	0.11 ± 0	0.13 ± 0.06	0.08 ± 0.05	0.18 ± 0.17	0.06 ± 0.1
NRRL3_00702	fumarate lyase family protein	0.946868	0.466797	0.485413	0.805296	-0.832235	0.514799	0.11 ± 0.12	0.2 ± 0.09	0.4 ± 0.2	0.33 ± 0.31	0.32 ± 0.26	0.82 ± 0.37
NRRL3_00703	major facilitator superfamily - sugar/inositol transporter-like protein	0.915364	0.472673	-0.512193	0.795638	-0.359101	0.814005	0.05 ± 0.05	0.24 ± 0.34	0.34 ± 0.13	0.34 ± 0.18	0.39 ± 0.14	0.51 ± 0.21
NRRL3_00704	fungal-specific transcription factor	-0.517765	0.0110552	-0.178099	0.69941	-0.243148	0.572188	2.22 ± 0.33	3.76 ± 0.64	4.45 ± 1.2	2.32 ± 0.31	5.26 ± 0.57	6.04 ± 1.46
NRRL3_00705	hypothetical protein	-1.16812	5.00418e-60	-0.759495	0.000897798	-1.06516	5.16843e-12	248.6 ± 48.93	283.35 ± 73.04	207.43 ± 21.36	317.13 ± 20.01	571.47 ± 30.7	498.37 ± 45
NRRL3_00706	peptidase S8/S53 domain-containing protein	-0.591594	0.000573917	-0.924104	0.0100903	-0.317429	0.332637	4.4 ± 0.38	8.24 ± 3.74	12.52 ± 2.88	5.58 ± 0.21	18.51 ± 2.12	17.92 ± 1.93
NRRL3_00707	hypothetical protein	-0.126767	0.880295	0.790995	0.539529	0.628782	0.699341	0.14 ± 0.12	0.58 ± 0.15	0.34 ± 0.23	0.14 ± 0.13	0.35 ± 0.25	0.25 ± 0.13
NRRL3_00708	metallopeptidase M10/M27/M57-like protein	0.660115	0.0481701	-0.293899	0.722266	1.09693	0.100818	2.53 ± 0.36	2.76 ± 0.74	4.23 ± 1.5	2.77 ± 0.82	3.5 ± 0.69	2.3 ± 0.69
NRRL3_00709	hypothetical protein	0.888683	0.190855	0.289427	0.828087	0.587567	0.558614	1.17 ± 0.71	3.1 ± 2.43	4.32 ± 2.12	2.57 ± 1.43	3.11 ± 1.96	3.37 ± 1.69
NRRL3_00710	major facilitator superfamily protein	0.138514	0.116967	0.428278	0.0514681	0.452177	0.0303732	28.04 ± 4.57	28.21 ± 4.66	26.32 ± 2.61	23.51 ± 5.23	22.64 ± 0.3	22.12 ± 3.91
NRRL3_00711	nuclear transport factor 2 domain-containing protein	1.96089	2.56424e-146	1.30444	3.91854e-08	0.197478	0.796032	81.43 ± 43	99.24 ± 41.24	86.05 ± 27.62	50.52 ± 3.78	40.95 ± 8.49	86.59 ± 42.56
NRRL3_00712	D-serine dehydratase-like protein	0.217397	0.244773	0.628923	0.165283	0.342781	0.469797	5.68 ± 0.84	5.01 ± 1.32	5.24 ± 1.54	4.27 ± 1.39	4.23 ± 0.05	4.77 ± 0.81
NRRL3_00713	glutamine synthetase catalytic domain-containing protein	-1.29896	3.64275e-08	-1.49516	6.85182e-05	-0.62167	0.0822587	3.03 ± 0.26	4.06 ± 1.98	5.1 ± 1.47	26.23 ± 2.05	11.74 ± 2.94	8.93 ± 1.63
NRRL3_00714	glutamine amidotransferase domain-containing protein	-0.176252	0.854778	-1.99757	0.0701425	-1.0743	0.412978	0.44 ± 0.16	0.78 ± 0.18	0.52 ± 0.18	2.27 ± 0.36	2.27 ± 1.01	1.26 ± 0.47
NRRL3_00715	aldehyde dehydrogenase domain-containing protein	-0.684094	8.41218e-14	-0.985251	1.35132e-05	-0.637879	0.00803884	20.58 ± 0.31	20.28 ± 7.57	18.83 ± 2.21	44.07 ± 1.81	45.07 ± 6.89	33.45 ± 8.19
NRRL3_00716	short-chain dehydrogenase/reductase family protein	-0.385568	0.0247471	-1.82594	2.8307e-09	-0.783142	0.00651522	10.31 ± 0.76	6 ± 1.76	9.64 ± 1.95	38.33 ± 1.94	22.93 ± 4.23	18.91 ± 1.66
NRRL3_00717	fungal-specific transcription factor	0.289854	0.420697	-0.339297	0.618243	-0.375129	0.585489	1.58 ± 0.3	2.32 ± 0.41	1.63 ± 0.73	2.33 ± 0.47	2.76 ± 0.81	2.42 ± 0.34
NRRL3_00718	D-serine dehydratase-like protein	-1.28704	3.63077e-19	-0.447651	0.136875	-0.980741	4.11462e-05	10.51 ± 1.06	13.84 ± 4.73	8.83 ± 0.34	14.75 ± 1.95	20.32 ± 4.38	19.96 ± 1.59
NRRL3_00719	zinc finger domain-containing protein - C2H2-like	-0.708935	0.0466769	-0.925923	0.0286558	-0.797514	0.0332658	1.41 ± 0.32	2.01 ± 0.16	2.4 ± 0.46	2.31 ± 0.32	3.73 ± 0.2	4.76 ± 0.87
NRRL3_00720	hypothetical protein	-1.22313	1.34102e-06	-1.57803	0.000157392	-0.545295	0.0587259	6.48 ± 1.21	4.53 ± 2.17	15.04 ± 3.64	12.17 ± 0.52	19.85 ± 3.86	25.03 ± 2.68
NRRL3_00721	peptidase S8 - subtilisin-related protein	-0.958501	8.39521e-07	-0.832329	0.0123934	-0.370655	0.204387	4.14 ± 0.43	3.21 ± 0.54	6.81 ± 1.55	6.85 ± 0.96	8.02 ± 0.95	10.07 ± 1.87
NRRL3_00722	major facilitator superfamily protein	-1.61163	1.65677e-13	-1.17155	0.00495189	-0.0593028	0.902758	6.69 ± 2.34	2.71 ± 0.56	5.36 ± 0.98	7.87 ± 1.17	7.65 ± 2.37	6.38 ± 0.26
NRRL3_00723	acid phosphatase	-4.74907	0	-0.7895	0.0192343	0.382621	0.243395	96.55 ± 10.94	21.46 ± 5.78	54.48 ± 13.66	94.12 ± 12.95	55.61 ± 8.16	47.77 ± 20.43
NRRL3_00724	ribosome-associated chaperone Zuotin	0.703494	1.22403e-16	-1.11651	1.26581e-08	-0.207145	0.342095	75.42 ± 4.96	23.5 ± 5.01	36.43 ± 6.43	84.46 ± 3.61	58.51 ± 7.43	48.15 ± 4.38
NRRL3_00725	mitochondrial zinc maintenance protein - mitochondrial	0.0216456	0.866516	1.00206	0.00229597	0.834682	0.000158987	58.78 ± 3.3	50.93 ± 14.09	70.5 ± 8	47.49 ± 3.41	31.68 ± 5.51	45.4 ± 4.95
NRRL3_00726	pre-mRNA splicing factor	0.251756	0.0060853	-0.281002	0.304249	-0.393867	0.0980576	56.95 ± 2.97	22.78 ± 2.87	20.69 ± 3.2	44.22 ± 6.53	32.39 ± 2	31.11 ± 3.21
NRRL3_00727	sterol 24-C-methyltransferase	-0.813579	3.46677e-48	-0.48678	0.0189309	-0.90284	3.21976e-08	147.73 ± 33.01	125.28 ± 39.2	66.4 ± 9.47	195.63 ± 9.6	184.87 ± 10.12	142.13 ± 18.38
NRRL3_00728	major facilitator superfamily - sugar/inositol transporter-like protein	-0.142837	0.792879	0.0305705	0.981575	0.938304	0.365387	0.52 ± 0.17	0.48 ± 0.29	0.81 ± 0.23	0.34 ± 0.14	0.59 ± 0.1	0.48 ± 0.33
NRRL3_00729	sialidase domain-containing protein	-0.28294	0.458744	0.415215	0.543982	0.346905	0.452195	2.88 ± 0.6	2.68 ± 0.29	4.98 ± 0.3	1.26 ± 0.25	2.3 ± 0.94	4.48 ± 0.48
NRRL3_00730	glycoside hydrolase family 79 protein	0.893761	3.3083e-23	0.350672	0.130292	0.293924	0.290546	9.64 ± 1.81	38.85 ± 1.41	19.58 ± 2.87	16.89 ± 4.63	33 ± 2.74	18.37 ± 3.46
NRRL3_00731	uncharacterized protein	-0.182633	0.00536702	-0.298872	0.118315	-0.732937	2.93097e-05	37.43 ± 6.17	79.08 ± 8.81	39.86 ± 4.32	100.95 ± 6.94	111.6 ± 5.8	75.86 ± 9.64
NRRL3_00732	flavin monooxygenase-like protein	0.763561	1.57425e-07	0.503789	0.19232	1.12239	0.000152556	8.7 ± 2.23	8.24 ± 0.22	11.44 ± 2.09	8.44 ± 0.81	6.24 ± 1.49	5.97 ± 1.12
NRRL3_00733	fungal-specific transcription factor	-0.037282	0.934471	-1.71338	1.64285e-08	-0.516303	0.16246	0.45 ± 0.21	3.5 ± 0.87	5.17 ± 0.71	19.69 ± 4.87	13.6 ± 2.09	8.47 ± 2.64
NRRL3_00734	major facilitator superfamily protein	1.06282	0.000177009	-0.616435	0.0593736	0.557311	0.0869848	4.66 ± 0.44	7.24 ± 1.24	8.67 ± 0.87	24.45 ± 5.07	12.57 ± 3.22	6.78 ± 0.69
NRRL3_00735	hypothetical protein	2.72552	8.46885e-83	3.16577	7.46695e-55	2.19493	8.39972e-34	2544 ± 172.1	2379.5 ± 218.5	2472.33 ± 324.92	755.5 ± 141.94	322.07 ± 37.29	621.77 ± 116.56
NRRL3_00736	Gcn5-related N-acetyltransferases GNAT domain-containing protein	2.0142	4.07057e-69	1.74759	1.10526e-08	1.14903	0.000770134	15.56 ± 5.99	35.97 ± 1.1	14.28 ± 1.4	12.9 ± 2.31	11.09 ± 4.63	7.4 ± 1.5
NRRL3_00737	major facilitator superfamily protein - inorganic phosphate transporter	2.79679	1.88267e-159	1.43356	1.43407e-08	1.07712	2.25587e-06	9.28 ± 2.73	29.49 ± 2.05	18.37 ± 1.57	7.57 ± 2.21	11.1 ± 2.52	9.96 ± 1.07
NRRL3_00738	cation/hydrogen exchanger domain-containing protein	-0.110336	0.541224	0.5471	0.112453	0.613268	0.0421982	5.47 ± 0.32	7.08 ± 0.76	8.04 ± 0.21	4.94 ± 0.98	5.41 ± 0.19	6.01 ± 0.75
NRRL3_00739	hypothetical protein	2.34256	6.5084e-38	-1.28349	0.000325983	0.311727	0.290155	308.27 ± 100.46	14.17 ± 2.02	92.71 ± 24.99	19.28 ± 8.76	45.56 ± 12.82	85.56 ± 24.09
NRRL3_00740	DEAD/DEAH box helicase domain-containing protein	-3.82053	5.28747e-254	-3.74553	8.64913e-94	-2.82683	1.06954e-87	3.43 ± 0.86	3.87 ± 0.15	5.46 ± 0.74	30.71 ± 4.58	57.24 ± 10.41	44.35 ± 1.29
NRRL3_00741	Rieske [2Fe-2S] iron-sulfur domain-containing protein	0.245191	0.128872	-0.253412	0.515689	0.0282787	0.952485	6.18 ± 1.66	7.66 ± 0.47	6.83 ± 0.67	8.24 ± 1.96	10.21 ± 1.2	7.71 ± 0.57
NRRL3_00742	beta-glucosidase	1.23558	9.71105e-17	0.866613	0.00567664	0.0841172	0.84288	2.6 ± 0.39	8.77 ± 2.28	4.52 ± 0.82	2.95 ± 0.37	4.74 ± 0.67	4.86 ± 0.49
NRRL3_00743	alpha-galactosidase	0.525198	0.0117708	-0.153693	0.784382	-1.7885	1.69906e-05	1.93 ± 0.47	2.92 ± 0.04	1.26 ± 0.33	3.14 ± 0.58	3.37 ± 0.22	4.99 ± 0.55
NRRL3_00744	D-alanine--D-alanine ligase - C-terminal domain-containing protein	2.27898	5.07896e-05	-2.94914	5.61431e-07	-0.709875	0.460074	0.55 ± 0.46	0.87 ± 0.08	1.02 ± 0.4	18.38 ± 5.05	7.48 ± 3.26	1.94 ± 1.18
NRRL3_00745	cell wall protein PhiA	8.40079	1.93018e-268	7.88088	4.05559e-92	6.45644	1.40242e-134	388.2 ± 150.91	422.35 ± 135.41	610.6 ± 71.33	3.26 ± 0.86	1.81 ± 0.65	8.29 ± 4.7
NRRL3_00746	hypothetical protein	0.913683	1.77608e-53	2.51305	1.3652e-29	2.01928	5.2581e-42	2424.67 ± 384.67	943.75 ± 226.63	1687.67 ± 88.51	776.47 ± 56.7	195.83 ± 23.77	477.67 ± 77.95
NRRL3_00747	amino acid/polyamine transporter I family protein	-0.212495	0.00339465	0.195911	0.439329	0.470722	0.00671235	53.6 ± 5.82	28.56 ± 3.31	28.65 ± 0.83	26.59 ± 2.8	26.24 ± 2.48	23.74 ± 0.97
NRRL3_00748	mitochondrial carrier domain-containing protein	0.196498	0.0714079	-0.0428195	0.919946	-0.0106436	0.978587	14.41 ± 2.07	15.98 ± 0.66	13.78 ± 2.04	17.87 ± 0.52	17.39 ± 1.3	15.98 ± 3.1
NRRL3_00749	AAA-type ATPase family protein	-0.576288	0.690111	1.60895	0.233687	0.873056	0.359207	0.18 ± 0.06	0.42 ± 0.05	0.84 ± 0.23	0.18 ± 0.02	0.17 ± 0.09	0.53 ± 0.15
NRRL3_00750	bZIP transcription factor	-0.0690332	0.569018	0.138368	0.681522	0.489965	0.0242212	18.04 ± 1.31	19.7 ± 0.05	29.15 ± 3.61	18.34 ± 4.67	21.61 ± 0.76	23.82 ± 2.62
NRRL3_00751	phosphatidylserine decarboxylase-like protein	-0.985897	0.335062	0.270647	0.8977	0.429339	0.809851	0.16 ± 0.21	0.3 ± 0.22	0.44 ± 0.29	0.33 ± 0.14	0.37 ± 0.23	0.38 ± 0.17
NRRL3_00752	threonine/serine exporter ThrE domain-containing protein	0.0422706	0.769707	-0.0459174	0.910466	-0.581631	0.0330553	5.15 ± 0.19	8.34 ± 0.06	5.42 ± 0.87	8.41 ± 1	9.29 ± 1.16	9.25 ± 0.62
NRRL3_00753	hypothetical protein	0.238447	6.08764e-05	0.260853	0.148357	0.315156	0.0353372	153.53 ± 9.56	219.25 ± 37.69	196.63 ± 19.96	162.27 ± 11.83	200.73 ± 10.01	181.2 ± 17.24
NRRL3_00754	hypothetical protein	0.232042	0.510811	0.822143	0.142862	0.416793	0.491998	5.29 ± 0.5	9.54 ± 2.4	11.75 ± 5.23	3.69 ± 0.72	7.21 ± 2.59	10.05 ± 3.91
NRRL3_00755	hybrid polyketide synthase/non-ribosomal peptide synthetase	1.81672	5.94011e-32	0.691442	0.0956152	1.41337	5.2299e-05	0.65 ± 0.21	1.6 ± 0.59	1.59 ± 0.33	0.54 ± 0.12	1.03 ± 0.48	0.69 ± 0.28
NRRL3_00756	alcohol dehydrogenase domain-containing protein	0.33903	0.950655	-6.11091	0.0057998	-5.04951	0.261897	0 ± 0	0 ± 0	0 ± 0	1.11 ± 0.15	4.57 ± 4.74	1.05 ± 1.01
NRRL3_00757	alcohol acetyltransferase/N-acetyltransferase family protein	0.927216	0.742664	-1.79747	0.439267	-0.591536	0.802015	0 ± 0	0.07 ± 0.09	0.17 ± 0.19	0.15 ± 0.04	0.33 ± 0.28	0.28 ± 0.16
NRRL3_00758	anoctamin-like protein	-0.402796	2.48901e-12	-0.302207	0.216199	-0.3372	0.0171937	99.32 ± 1.03	125.15 ± 45.75	99.32 ± 1.12	146.87 ± 20.17	166.27 ± 31.21	144.1 ± 13.52
NRRL3_00759	fungal-specific transcription factor	0.14572	0.634725	0.0956593	0.896235	-0.668558	0.186467	2.36 ± 0.63	3.77 ± 1.69	2.82 ± 0.61	2.97 ± 0.77	4.26 ± 0.65	5.12 ± 1.59
NRRL3_00760	methyltransferase domain-containing protein	-0.806497	4.78066e-09	-0.347343	0.325677	-1.17462	0.000665499	14.41 ± 1.46	21.28 ± 0.99	8.42 ± 0.71	26.45 ± 4.14	29.38 ± 9.06	21.83 ± 6.4
NRRL3_00761	WW domain-containing protein	-1.56133	1.44201e-149	-1.06729	3.61463e-11	-0.641481	7.74475e-07	930.83 ± 71.66	311.25 ± 38.54	383.77 ± 38.46	1069.33 ± 31.75	712.43 ± 25.88	686.5 ± 56.18
NRRL3_00762	hypothetical protein	-2.0351	0.0510402	1.83688	0.309143	-1.11013	0.486386	0.38 ± 0.49	0.76 ± 0.52	0.75 ± 0.78	0.76 ± 0.46	0.42 ± 0.45	1.86 ± 1.39
NRRL3_00763	sodium/calcium exchanger membrane region-containing protein	0.267855	0.006256	-0.218991	0.486263	-0.574303	0.0728761	12.67 ± 1.91	13.48 ± 1.35	6.7 ± 2.31	14.23 ± 1.27	16.16 ± 4.06	11.52 ± 1.79
NRRL3_00764	uncharacterized protein	0.486107	0.00303941	0.227431	0.526311	-0.334068	0.317046	1.91 ± 0.45	5.02 ± 0.51	3.06 ± 0.33	2.72 ± 0.43	4.46 ± 0.68	4.42 ± 0.37
NRRL3_00765	ankyrin repeat domain-containing protein	-1.93853	2.10159e-17	-0.96171	3.77473e-05	-1.06764	1.27811e-06	1.4 ± 0.59	4.45 ± 0.63	3.97 ± 0.79	6.19 ± 1.81	9.58 ± 0.9	9.53 ± 0.45
NRRL3_00766	FAD linked oxidase - N-terminal domain-containing protein	-0.250054	0.66602	0.905589	0.480394	-0.353893	0.801748	0.63 ± 0.24	0.64 ± 0.32	0.41 ± 0.31	0.62 ± 0.08	0.34 ± 0.14	0.59 ± 0.3
NRRL3_00767	isoprenoid synthase domain-containing protein	-0.837492	6.16379e-13	-0.215182	0.592935	0.418764	0.0329545	30.01 ± 0.17	20.8 ± 1.63	35.69 ± 3.1	20.34 ± 1.11	30.38 ± 7.34	30.58 ± 1.04
NRRL3_00768	carbohydrate esterase family 2 protein	0.793873	4.19979e-06	-1.24919	0.00168762	0.309112	0.597389	3.31 ± 0.85	3.04 ± 0.6	2.49 ± 0.04	10.71 ± 1.82	7.08 ± 1.76	2.29 ± 0.31
NRRL3_00769	amidohydrolase-related domain-containing protein	-0.0861133	0.594114	0.113137	0.821258	0.0766041	0.874762	5.74 ± 0.81	7.42 ± 2.82	5.45 ± 0.65	9.2 ± 0.46	7.27 ± 1.22	5.92 ± 0.57
NRRL3_00770	hypothetical protein	-0.994868	1.33657e-57	0.0960515	0.765489	-0.00824662	0.97066	227.57 ± 8.91	286.85 ± 15.49	430.57 ± 45.9	456.17 ± 27.56	328.57 ± 28.78	498.5 ± 11.77
NRRL3_00771	glycosylphosphatidylinositol-anchored cell wall mannoprotein CwpA	-2.46456	3.79708e-264	-1.69639	1.34389e-12	0.760147	0.19926	128.53 ± 38.21	32.9 ± 0.3	101.05 ± 53.48	112.35 ± 24	110.65 ± 31.05	67.63 ± 13.33
NRRL3_00771a1	hypothetical protein	0.126297	0.595184	0.498867	0.168339	-0.0638849	0.900699	7.97 ± 3.91	26.14 ± 2.69	16.53 ± 3.86	16.85 ± 2.37	20.95 ± 3.92	19.94 ± 3.22
NRRL3_00772	zinc finger domain-containing protein - NF-X1-type	0.463724	0.000545594	-0.329064	0.174852	-0.420212	0.0474763	1.97 ± 0.17	5.01 ± 0.46	5.45 ± 0.73	3.76 ± 0.51	7.26 ± 1	8.36 ± 0.49
NRRL3_00773	EF-hand domain-containing protein	-1.1215	6.24372e-60	-3.26949	8.06939e-08	1.96097	8.41028e-21	600.27 ± 136	79.72 ± 11.09	1577 ± 381	900.23 ± 113.97	1122.37 ± 521.92	460.47 ± 118.35
NRRL3_00774	serine-type carboxypeptidase	0.32201	0.72656	-1.0016	0.422921	0.478544	0.579891	0.37 ± 0.21	0.43 ± 0.27	1.27 ± 0.21	0.87 ± 0.15	0.81 ± 0.32	1.05 ± 0.08
NRRL3_00775	alcohol dehydrogenase	0.0018553	0.994947	1.17923	0.000763727	2.18411	1.37377e-16	6.77 ± 0.93	7 ± 0.2	18.71 ± 1.27	2.3 ± 0.42	3.67 ± 0.7	4.74 ± 0.87
NRRL3_00776	cutinase	4.4334	0	3.23398	3.21838e-58	4.41665	1.32485e-177	1125.57 ± 266.99	516.3 ± 90.09	2215.33 ± 331.77	6.48 ± 1.53	62.98 ± 12.93	118.83 ± 21.34
NRRL3_00777	alpha -alpha-trehalose-phosphate synthase [UDP-forming]	1.57075	3.40131e-32	0.678472	0.0747205	1.9547	1.00194e-09	8.15 ± 1	9.33 ± 1.95	10.74 ± 0.83	3.72 ± 0.5	6.54 ± 2.79	3.14 ± 0.71
NRRL3_00778	nuclear export protein Brl1/Brr6 domain-containing protein	-0.245411	0.00774872	-0.24006	0.447938	-0.347471	0.247695	27.93 ± 2.79	13.21 ± 0.11	8.77 ± 0.56	32.26 ± 2.09	17.3 ± 3.25	12.81 ± 1.59
NRRL3_00779	hypothetical protein	-2.94469	0	-2.68048	2.18682e-33	-2.74707	1.72208e-81	149.3 ± 14.52	157.85 ± 26.66	244.23 ± 45.51	1797 ± 506	1300.67 ± 172.16	1879.67 ± 116.62
NRRL3_00780	pre-mRNA splicing factor Cwc26	-0.114175	0.294495	-0.574155	0.0101779	-0.963899	4.12533e-08	26.34 ± 4.07	39.47 ± 10.93	28.58 ± 1.11	71.02 ± 10.84	64.16 ± 10.01	63.97 ± 2.85
NRRL3_00781	alkyltransferase-like protein	-1.90356	1.39786e-14	-1.35221	0.00253435	-0.944973	0.00617743	11.04 ± 1.46	5.07 ± 1.85	11.35 ± 3.23	17.53 ± 2.01	20.23 ± 5.06	24.92 ± 3.68
NRRL3_00782	protein kinase	0.235515	0.000647319	-0.222004	0.364804	-0.446728	0.00887659	40.43 ± 1.65	45.13 ± 10.55	33.47 ± 2.95	54.23 ± 7.86	55.4 ± 9.54	52.37 ± 6.63
NRRL3_00783	calcineurin-like phosphoesterase domain-containing protein	0.729788	7.90922e-14	-0.287096	0.303914	-0.842402	7.56584e-05	48.52 ± 10.14	31.42 ± 3.86	16.32 ± 1.27	51.91 ± 3.21	38.28 ± 3.37	33.49 ± 3.59
NRRL3_00784	cytochrome b2	1.00192	4.87669e-56	1.1629	4.71022e-07	1.35341	1.95973e-12	52.87 ± 8.88	79.22 ± 15.58	45.68 ± 5.29	46.84 ± 4.26	38.12 ± 12.21	20.57 ± 2.53
NRRL3_00785	small GTPase superfamily protein	0.123393	0.306056	-0.198201	0.50924	0.446211	0.0051262	45.06 ± 7.32	47.04 ± 6.66	91.93 ± 4.54	49.31 ± 6.86	65.52 ± 2.41	77.44 ± 5.14
NRRL3_00786	uncharacterized protein	0.53611	1.96739e-17	0.889239	3.94555e-08	1.28378	3.63028e-20	236.2 ± 15.03	184.35 ± 19.73	234.67 ± 18.07	123.23 ± 7.36	113.77 ± 7.2	110.67 ± 13.63
NRRL3_00787	P-type ATPase family protein	-2.3648	0	-1.27581	2.13269e-12	-1.93203	2.53057e-35	231.17 ± 20.96	261.85 ± 51.97	163.3 ± 28.65	631.6 ± 29.48	691.2 ± 159.58	710.87 ± 97.9
NRRL3_00788	FAD-binding domain-containing protein	0.645591	6.46484e-22	0.129086	0.706385	-0.0625422	0.711002	89.46 ± 8.1	172.15 ± 36.84	238 ± 24.41	151 ± 4.36	190.67 ± 34.48	284.47 ± 12.4
NRRL3_00789	hypothetical protein	1.52484	1.84788e-129	-0.604443	0.000102851	0.0474329	0.822134	188.8 ± 15.35	303.65 ± 25.67	425.67 ± 78.82	496.83 ± 46.83	508.2 ± 30.98	470.27 ± 20.21
NRRL3_00790	hypothetical protein	1.71883	1.32309e-114	-0.0425077	0.902058	0.616895	1.28803e-05	27.39 ± 6.37	179.55 ± 38.11	143.9 ± 3.16	130.58 ± 44.47	213.07 ± 12.09	107.7 ± 3.75
NRRL3_00791	FMN-binding domain-containing protein	0.41666	5.01935e-07	0.84811	0.000358614	0.941944	2.81854e-07	55.78 ± 12.15	125.15 ± 14.21	93.36 ± 6.99	45.41 ± 6.67	78.95 ± 12.55	55.93 ± 6.54
NRRL3_00792	U2 small nuclear ribonucleoprotein A'	-0.000289835	0.997559	0.641073	0.0361155	0.860141	7.13072e-07	76.28 ± 5.18	46.7 ± 16.32	65.75 ± 6.54	66.35 ± 1.94	36.7 ± 2.66	41.6 ± 4.61
NRRL3_00793	nucleoside phosphatase Gda1/CD39 family protein	0.845248	2.76005e-52	0.484144	0.0223802	-0.440077	0.0150033	89.99 ± 11.53	123.6 ± 31.4	57.94 ± 0.92	91.58 ± 8.35	92.61 ± 17.73	90.28 ± 16.43
NRRL3_00794	ammonium transporter	-0.30105	0.0269775	-0.282161	0.350226	-0.164719	0.593993	6.73 ± 0.44	12.26 ± 0.5	11.99 ± 1.89	11.88 ± 2.41	15.69 ± 1.99	15.43 ± 0.71
NRRL3_00795	fungal-specific transcription factor	-0.584508	2.60684e-11	-0.120052	0.665115	-0.509574	0.00290043	29.78 ± 3.71	32.93 ± 2.18	24.02 ± 0.86	37.91 ± 5.36	38.11 ± 6.41	39.21 ± 0.82
NRRL3_00796	hypothetical protein	-0.147413	0.251125	0.584624	0.0440577	-0.0663757	0.906368	2.29 ± 1.15	13.37 ± 0.66	3.1 ± 1.22	7.92 ± 3.56	8.9 ± 2.12	3.74 ± 0.82
NRRL3_00797	hypothetical protein	-0.467221	0.687622	0.840369	0.498081	-0.232201	0.909813	0.57 ± 0.4	2.68 ± 1.38	1.12 ± 1.18	0.58 ± 0.51	1.52 ± 0.76	1.5 ± 1.35
NRRL3_00798	aquaporin-like protein	0.174813	0.0595757	1.6532	1.20624e-19	1.5985	1.96499e-11	29.04 ± 2.34	110.1 ± 4.53	48.32 ± 7.44	42.72 ± 9.71	36.54 ± 1.34	18.37 ± 3.97
NRRL3_00799	flavohemoglobin	-0.868246	2.62465e-41	3.09283	9.6909e-77	2.79387	2.70682e-75	565.6 ± 37.45	1201 ± 43.84	629.83 ± 51.21	919.17 ± 345.99	146.53 ± 18.47	104.43 ± 14.96
NRRL3_00800	tripeptidyl peptidase	0.497547	0.079238	-0.0501442	0.955144	0.386616	0.605953	2.19 ± 0.3	1.88 ± 0.5	1.89 ± 0.78	5.02 ± 0.36	1.97 ± 0.93	1.7 ± 0.83
NRRL3_00801	hypothetical protein	1.02674	0.000262563	-0.761323	0.532343	1.21338	7.43518e-06	70.26 ± 31.34	43.59 ± 23.54	585.87 ± 230.55	429.27 ± 51.99	174.33 ± 57.28	293.83 ± 65.23
NRRL3_00802	aminoglycoside phosphotransferase domain-containing protein	-0.501845	1.64263e-09	0.541577	0.0440577	0.566661	0.00185729	19.54 ± 0.82	24.98 ± 1.17	33.99 ± 1.14	29.49 ± 2.3	20.78 ± 3.58	26.43 ± 2.94
NRRL3_00803	hypothetical protein	0.217325	0.887859	0.274593	0.937139	-0.889613	0.733117	0.14 ± 0.08	0.07 ± 0.1	0.12 ± 0.12	0.18 ± 0.05	0.13 ± 0.01	0.26 ± 0.23
NRRL3_00804	basic helix-loop-helix transcription factor	1.22246	3.84987e-75	0.459743	0.0115054	0.597399	0.000149056	1514 ± 252.8	2077.5 ± 357.09	1252.33 ± 239.5	1876.67 ± 492.5	1555 ± 105.1	948.37 ± 60.36
NRRL3_00805	NmrA-like domain-containing protein	-0.392609	9.20014e-06	-0.0480602	0.898539	0.219891	0.455699	68.09 ± 10.7	23.54 ± 1	20.5 ± 3.04	66.09 ± 3.94	26.79 ± 0.73	20.21 ± 1.18
NRRL3_00806	aminoglycoside phosphotransferase domain-containing protein	0.86946	2.28139e-20	0.949179	0.000457604	0.674566	0.00507424	4.38 ± 0.34	23.16 ± 3.39	15.03 ± 0.85	5.89 ± 1.79	11.74 ± 1.25	10.82 ± 0.77
NRRL3_00807	amino acid/polyamine transporter I family protein	0.644552	9.18512e-17	-0.0674685	0.84405	-1.58952	6.29002e-09	27.92 ± 9.14	96.37 ± 6.7	34.15 ± 6.48	57.14 ± 16.73	103.79 ± 26.56	117.86 ± 43.87
NRRL3_00808	CDR ABC transporter domain-containing protein	1.54707	1.50374e-148	0.703304	0.000517844	0.520552	0.0300356	129.49 ± 56.51	799.35 ± 35.14	366.43 ± 39.37	307.53 ± 107.45	501.7 ± 99.4	292.5 ± 88.17
NRRL3_00809	hypothetical protein	-0.43616	0.0169915	-0.27093	0.635438	-1.35176	0.000386687	10.63 ± 1.11	5.94 ± 1.14	5.31 ± 0.91	12.07 ± 3.57	7.33 ± 0.97	15.62 ± 3.92
NRRL3_00810	hypothetical protein	0.734908	4.2083e-05	0.490881	0.414444	-0.114027	0.903849	7.04 ± 1.27	6.25 ± 2.01	2.16 ± 0.54	8.48 ± 1.02	4.23 ± 0.35	2.71 ± 0.7
NRRL3_00811	methionine synthase domain-containing protein	-0.0104189	0.950655	-0.398214	0.31607	-0.0534702	0.910517	22.68 ± 3.04	9.91 ± 3.35	7.09 ± 0.91	15.65 ± 1.69	12.59 ± 1.77	8.5 ± 0.99
NRRL3_00812	survival protein SurE-like phosphatase/nucleotidase domain-containing protein	-2.42953	3.4914e-305	1.82081	1.3961e-08	1.99277	2.60895e-31	315.9 ± 47.08	285.75 ± 141.07	608.73 ± 38.34	784.1 ± 61.64	114.87 ± 9.44	175.9 ± 34.92
NRRL3_00813	necrosis inducing family protein	-4.65811	1.74394e-104	1.70814	0.00668235	2.00362	1.07819e-24	442.83 ± 105.11	120.95 ± 71.78	385 ± 59.98	323.67 ± 58.86	55.35 ± 5.74	110.66 ± 21.3
NRRL3_00814	lytic polysaccharide monooxygenase	5.64701	1.03136e-192	3.87824	2.6661e-114	4.89232	8.40658e-217	1014.03 ± 114.05	604.55 ± 137.11	1823 ± 157.17	149.43 ± 9.34	47.45 ± 4.34	70.48 ± 15.24
NRRL3_00815	major facilitator superfamily - sugar/inositol transporter-like protein	-0.00400301	0.994994	0.846434	0.243172	0.551151	0.374378	0.55 ± 0.03	1.2 ± 0.38	1.88 ± 0.15	0.71 ± 0.21	0.9 ± 0.07	1.47 ± 0.41
NRRL3_00816	amino acid transporter - transmembrane domain-containing protein	1.65173	5.1002e-13	-0.936621	0.194633	-0.178822	0.819657	0.66 ± 0.22	1 ± 0.11	1.57 ± 0.33	0.32 ± 0.07	1.78 ± 0.26	2.04 ± 1.03
NRRL3_00816a1	hypothetical protein	0.969947	0.444858	1.80511	0.205463	-0.976056	0.648828	0.53 ± 0.46	2.44 ± 1.02	0.61 ± 0.73	0.3 ± 0.4	0.67 ± 0.28	1.43 ± 1.7
NRRL3_00817	glycerol proton symporter	0.477008	0.772587	-1.05191	0.641256	1.09286		0.16 ± 0.09	0.06 ± 0.08	0.16 ± 0.06	0.35 ± 0.15	0.25 ± 0.08	0.08 ± 0.14
NRRL3_00818	ABC transporter-like domain-containing protein	0.394051	0.0110746	0.302331	0.504952	-2.10161	2.23912e-12	3.33 ± 0.8	12.62 ± 7.16	7.9 ± 2.61	3.59 ± 0.4	10.16 ± 3.96	39 ± 13.85
NRRL3_00819	endoglucanase Egl12A	5.20649	1.38292e-39	-0.175867	0.718911	5.94256	8.60211e-104	19.81 ± 13.97	13.07 ± 4.19	230.2 ± 40.09	2.12 ± 0.79	16.29 ± 5.72	4.2 ± 1.05
NRRL3_00820	peptidase S8 Ser-active site-containing protein	-1.35195	8.32605e-05	-2.00768	0.00124802	-1.44879	0.0101462	0.23 ± 0.09	2.92 ± 1.85	2.5 ± 0.73	1.94 ± 0.54	9.49 ± 1.31	7.83 ± 1.79
NRRL3_00821	fungal-specific transcription factor	-1.58007	0.000149628	-0.987994	0.643638	0.920627	0.546798	0.56 ± 0.15	0.09 ± 0.13	0.39 ± 0.23	0.36 ± 0.19	0.25 ± 0.24	0.23 ± 0.2
NRRL3_00822	HAD-like domain-containing protein	1.98926	1.11089e-13	-0.0847365	0.876588	-0.402838	0.166513	2.08 ± 0.28	4.61 ± 0.8	7.06 ± 0.87	1.79 ± 0.56	6.47 ± 0.63	10.69 ± 0.94
NRRL3_00823	hypothetical protein	0.756156	0.113947	-0.273507	0.685274	-0.0739735	0.904107	2 ± 1.09	3.32 ± 0.44	4.14 ± 1.41	2.03 ± 0.16	4.47 ± 1.89	5 ± 0.89
NRRL3_00824	sialidase-like protein	0.884926	9.89757e-25	1.57332	2.95092e-19	2.40566	5.02018e-31	596.27 ± 200.72	228.1 ± 6.79	518.13 ± 102.6	114.93 ± 21.73	93.05 ± 6.01	112.59 ± 31.13
NRRL3_00825	protein kinase-like domain-containing protein	0.703174	0.0935195	1.55788	0.00341342	2.47402	3.35072e-09	3.95 ± 0.34	3.12 ± 0.26	8.89 ± 0.06	1.04 ± 0.29	1.38 ± 0.41	1.86 ± 1.08
NRRL3_00826	protein kinase domain-containing protein							0 ± 0	0 ± 0	0 ± 0	0 ± 0	0 ± 0	0 ± 0
NRRL3_00827	hypothetical protein							0 ± 0	0 ± 0	0 ± 0	0 ± 0	0 ± 0	0 ± 0
NRRL3_00828	hypothetical protein							0 ± 0	0 ± 0	0 ± 0	0 ± 0	0 ± 0	0 ± 0
NRRL3_00829	uncharacterized protein	-0.943622	0.00303768	-0.24149	0.815017	2.00551	0.328063	4.74 ± 0.78	1.34 ± 0.19	0.62 ± 0.25	3.74 ± 1.06	2.21 ± 0.46	0.17 ± 0.3
NRRL3_00830	class I glutamine amidotransferase-like domain-containing protein							0 ± 0	0 ± 0	0 ± 0	0 ± 0	0 ± 0	0 ± 0
NRRL3_00831	EthD domain-containing protein	1.24765	0.775061					0.08 ± 0.14	0 ± 0	0 ± 0	0.08 ± 0.14	0 ± 0	0 ± 0
NRRL3_00832	amidohydrolase-related domain-containing protein	-2.03924	6.61393e-19	-2.5888	2.54991e-05	-1.13555	0.21602	3.41 ± 0.77	0.56 ± 0.07	1.65 ± 0.8	2.42 ± 0.47	3.84 ± 0.94	4.13 ± 5.29
NRRL3_00833	aldehyde dehydrogenase domain-containing protein	-1.50445	0.000758854	-2.97306	0.000935653	-2.41578	0.000217335	2.93 ± 0.61	0.38 ± 0.53	1.24 ± 0.52	13.06 ± 4.44	2.51 ± 0.61	7.58 ± 5.32
NRRL3_00834	major facilitator superfamily - sugar/inositol transporter-like protein	0.0811866	0.889054	-1.14903	0.291168	-0.173968	0.870694	0.83 ± 0.12	0.29 ± 0.07	0.87 ± 0.3	1.2 ± 0.41	0.95 ± 0.2	1.12 ± 0.45
NRRL3_00835	NADP-dependent oxidoreductase	-0.0922548	0.666157	-0.139612	0.818435	-0.111828	0.823118	20.11 ± 4.31	5.13 ± 0.09	6.92 ± 1.32	18.58 ± 3.3	6.47 ± 1.25	8.57 ± 1.28
NRRL3_00836	iron reductase domain protein	-0.926363	4.78948e-07	-0.657732	0.015664	-0.838202	0.00326785	4.19 ± 0.26	9.4 ± 0.24	7.27 ± 0.88	10.89 ± 1.86	16.27 ± 0.52	14.91 ± 2.04
NRRL3_00837	AhpD-like domain-containing protein	-0.403824	0.00226172	0.10938	0.794109	-0.137402	0.55673	49.66 ± 2.21	52.78 ± 19.86	56.36 ± 5.21	65.69 ± 8.23	58.28 ± 6.31	71.19 ± 2.79
NRRL3_00838	major facilitator superfamily protein	-0.259581	0.478485	-0.576709	0.38912	-0.160669	0.841811	0.85 ± 0.25	1.08 ± 0.04	1.4 ± 0.48	1.45 ± 0.28	2.97 ± 0.35	1.79 ± 0.44
NRRL3_00839	glycoside hydrolase family 105 protein	-1.74416	9.08551e-16	-1.33408	0.00026954	-0.545467	0.177496	8.66 ± 0.28	4.75 ± 1.05	6.14 ± 1	10.21 ± 2.37	12.24 ± 0.75	10.17 ± 2.81
NRRL3_00840	hypothetical protein	0.107252	0.950655	0.246277	0.884323	1.51597	0.340969	0.31 ± 0.18	0.86 ± 0.54	1.02 ± 0.4	0.51 ± 0.19	0.9 ± 0.44	0.4 ± 0.47
NRRL3_00841	F-box domain-containing protein	-0.286743	0.707513	0.0283888	0.981323	0.410859	0.628513	0.48 ± 0.23	1.01 ± 0.68	2.05 ± 0.39	1.11 ± 0.1	1.45 ± 0.16	1.74 ± 0.56
NRRL3_00842	GMC oxidoreductase	2.86575	8.53861e-31	0.296793	0.622885	0.443733	0.424982	2.13 ± 0.66	2.46 ± 0.07	2.93 ± 0.73	0.99 ± 0.45	2.4 ± 0.6	2.45 ± 0.8
NRRL3_00843	FAD linked oxidase - N-terminal domain-containing protein	0.175346	0.782906	0.0196902	0.985931	-1.20739	0.235042	0.2 ± 0.08	1.11 ± 0.41	0.38 ± 0.2	0.45 ± 0.14	1.11 ± 0.36	0.99 ± 0.31
NRRL3_00844	hypothetical protein	0.207792	0.360937	-0.462334	0.342145	-1.0458	0.0179806	4.12 ± 0.74	5.53 ± 1.78	3.88 ± 0.32	6.95 ± 1.62	7.82 ± 0.53	9.26 ± 3.12
NRRL3_00845	phytochrome photoreceptor	1.43579	1.05831e-09	-0.0785355	0.88368	0.14786	0.706156	1.76 ± 0.38	2.74 ± 0.53	3.83 ± 0.52	1.09 ± 0.35	3.14 ± 1.07	3.94 ± 1.27
NRRL3_00846	hypothetical protein	-1.05647	0.227728	-2.01721	0.0444153	-2.40038	0.029451	0.83 ± 0.35	0.32 ± 0.01	0.34 ± 0.48	0.99 ± 0.05	1.68 ± 0.27	1.99 ± 0.93
NRRL3_00847	hypothetical protein	1.42089	1.3142e-05	0.00617116	0.995866	0.608901	0.532312	7.77 ± 0.51	3.64 ± 1.35	4.68 ± 1.19	5.43 ± 1.36	3.79 ± 1.52	3.44 ± 1.64
NRRL3_00848	lunapark domain-containing protein	0.126032	0.0684358	-0.128019	0.614616	0.179771	0.336408	65.12 ± 7.03	38.03 ± 0.95	50.88 ± 2.78	75.93 ± 11.08	46.05 ± 4.27	51.55 ± 5.2
NRRL3_00849	Dicer-like protein 2-1	-0.229923	0.0160579	-0.202785	0.513651	-0.290249	0.262908	7.49 ± 1.36	4.92 ± 0.84	4.57 ± 0.67	10.4 ± 0.64	6.28 ± 1.16	6.4 ± 0.64
NRRL3_00850	bZIP transcription factor	0.146313	0.0691406	-0.327569	0.277543	-0.447089	0.044822	52.23 ± 6.39	33.47 ± 9.04	23.42 ± 3.13	67.53 ± 5.31	41.58 ± 9.09	36.65 ± 6.01
NRRL3_00851	dual-function calcium-gated ion channel/calcium-dependent phospholipid scramblase	0.448448	2.3646e-09	0.406988	0.106595	0.281767	0.279467	40.6 ± 11.97	23.41 ± 6.72	18.64 ± 3.37	27.27 ± 10.96	18.58 ± 3.52	17.64 ± 3.7
NRRL3_00852	N-acetyltransferase	-1.60348	5.33865e-31	-0.516865	0.23688	0.251896	0.275471	57.3 ± 2.77	21.43 ± 8	81.93 ± 10.15	27.32 ± 4.54	46.47 ± 6.81	78.57 ± 14.46
NRRL3_00853	GRIP domain-containing protein	0.0750886	0.338685	0.0791039	0.818965	-0.335531	0.0426921	17.04 ± 2.73	21.96 ± 5.35	14.76 ± 0.89	23.18 ± 1.1	21.46 ± 5.37	21.35 ± 0.48
NRRL3_00854	lysophospholipase	-0.909839	1.13572e-50	-0.754102	3.98273e-05	-1.03694	4.06762e-14	19.35 ± 2.88	25.16 ± 4.58	19.36 ± 1.37	45.28 ± 6.13	46.58 ± 9.02	45.6 ± 3.07
NRRL3_00855	uncharacterized protein	-0.102237	0.566039	-0.96496	0.00318367	-1.65771	1.98997e-07	9.41 ± 2.72	15.08 ± 4.08	5.13 ± 1.52	24.02 ± 2.04	29.05 ± 9.75	18.71 ± 1.03
NRRL3_00856	glucooligosaccharide oxidase	-0.41709	2.51819e-05	-0.967871	0.000333293	-1.37151	1.00303e-11	18.64 ± 4.41	16.63 ± 5.02	9.64 ± 0.75	38.25 ± 7.15	33.66 ± 10.06	28.59 ± 2.62
NRRL3_00857	membrane apposition MARVEL domain-containing protein	2.03007	2.5728e-218	1.32413	1.38815e-12	0.945271	2.05466e-13	3954.67 ± 313.88	11685 ± 1067.73	12413.33 ± 691.69	5677 ± 1206.34	5179.67 ± 856.79	7400.33 ± 979.87
NRRL3_00858	major facilitator superfamily protein	-0.309709	0.00732241	-0.0597915	0.883852	-0.0126699	0.962465	14.96 ± 1.98	23.45 ± 6.3	30.73 ± 1.34	14.45 ± 1.16	28.39 ± 1.14	35.62 ± 4.05
NRRL3_00859	glycoside hydrolase-like protein	-9.73503	2.70634e-30	-7.32535	5.99859e-69	-8.24317	1.97163e-57	0.54 ± 0.32	0.78 ± 0.13	0.38 ± 0.45	39.91 ± 4.2	131.8 ± 15.85	130.4 ± 17.36
NRRL3_00860	cytochrome P450-like protein	-1.84534	1.02293e-75	-3.20153	1.95619e-68	-2.94741	7.3781e-60	9.12 ± 1.5	13.56 ± 3.35	13.65 ± 3.01	64.4 ± 5.24	133.57 ± 11.03	121.07 ± 16.24
NRRL3_00861	hypothetical protein	-1.80985	1.87356e-14	-3.03518	1.19765e-35	-3.27479	5.46779e-60	1.98 ± 0.49	8.63 ± 2.4	10.34 ± 1.04	21.16 ± 5.41	78.5 ± 8.49	115.27 ± 23.25
NRRL3_00862	oxidase UstYa-like protein	-4.98938	1.83757e-146	-7.31113	6.64527e-100	-7.57377	1.6825e-146	2.38 ± 1.15	1.69 ± 0.2	2.47 ± 1.19	188.03 ± 40.44	297.73 ± 28.21	547 ± 129.93
NRRL3_00863	hypothetical protein	-7.64394	2.49788e-09	-9.12203	2.01206e-12	-9.10506	2.60143e-16	0.34 ± 0.3	0 ± 0	0.8 ± 0.89	27.3 ± 10.27	80.13 ± 27.63	527.87 ± 335.01
NRRL3_00864	actin-like protein	0.253738	0.000585029	0.165079	0.582135	-0.00997606	0.97036	35.03 ± 4.11	35.84 ± 14.77	25.47 ± 3.75	42.84 ± 5.31	33.89 ± 3.93	29.41 ± 3.37
NRRL3_00865	DASH complex subunit Dad4	-0.932607	2.12462e-13	0.453225	0.236122	0.231187	0.347145	110.16 ± 10.97	76.28 ± 29.5	125.33 ± 11.49	55.83 ± 4.52	73.46 ± 10.76	122.57 ± 25.34
NRRL3_00866	Ino80 complex subunit Ies6-like protein	-0.167829	0.156894	-0.0297513	0.948857	-0.174829	0.613993	48.57 ± 4.66	24.79 ± 4.31	22.74 ± 2.43	43.47 ± 3.71	27.98 ± 1.07	29.5 ± 3.19
NRRL3_00867	vesicle transport protein	-0.623253	1.52492e-09	0.192804	0.645062	0.452698	0.0806466	25.09 ± 5.43	24.47 ± 7.26	35.27 ± 1.87	33.84 ± 2.55	24.88 ± 3.64	29.73 ± 5.57
NRRL3_00868	profilin	-0.786537	1.25763e-43	-0.691349	9.49105e-05	-0.798514	9.51525e-12	673.37 ± 72.43	407.55 ± 77.57	391.5 ± 8.73	543.27 ± 45.55	715.9 ± 36.17	781.4 ± 49.46
NRRL3_00869	hypothetical protein	1.5461	1.99858e-90	1.74799	3.52892e-18	2.21848	2.78794e-47	57.97 ± 5.69	83.45 ± 29.07	112.27 ± 9.73	20.52 ± 3.35	27.16 ± 3.33	27.59 ± 4.49
NRRL3_00870	DEAD/DEAH box helicase domain-containing protein	-0.091687	0.333239	-0.367097	0.160143	-0.304212	0.23292	4.74 ± 1.03	4.94 ± 0.71	4.12 ± 0.9	6.69 ± 1.19	6.63 ± 0.61	5.82 ± 0.38
NRRL3_00871	forkhead-associated domain-containing protein	0.438862	0.0031587	0.250788	0.531329	0.13106	0.785036	15.62 ± 0.66	11.47 ± 2.64	7.34 ± 0.5	13.85 ± 1.34	11.06 ± 1.82	7.69 ± 0.56
NRRL3_00872	DnaJ domain-containing protein	-0.229557	0.0235919	0.24209	0.424542	0.49781	0.0129729	33.22 ± 3.48	36.93 ± 1.13	44.02 ± 0.54	30.54 ± 4.39	38.8 ± 4.07	35.85 ± 3.08
NRRL3_00873	hypothetical protein	-1.74944	0.0673484	0.803332	0.623248	-0.515406	0.781532	0.39 ± 0.06	0.53 ± 0.51	0.31 ± 0.17	0.94 ± 0.32	0.41 ± 0.19	0.5 ± 0.21
NRRL3_00874	acyl-CoA dehydrogenase/oxidase domain-containing protein	-1.63534	1.82697e-16	-1.71897	3.71379e-08	-2.71228	3.92877e-16	3.86 ± 1.39	5.76 ± 1.19	4.98 ± 0.19	14.44 ± 2.76	20.86 ± 6.63	37.29 ± 17.86
NRRL3_00875	aspergillopepsin-2	-0.191355	0.891332	0.287243	0.895806	-1.23937	0.471508	0.3 ± 0.13	0.46 ± 0.31	0.32 ± 0.39	0.21 ± 0.2	0.48 ± 0.14	0.91 ± 0.13
NRRL3_00876	methyltransferase-like protein	-0.050055	0.664871	-0.629786	0.00680507	0.172827	0.505481	23.76 ± 4.76	26.43 ± 1.29	30.39 ± 5.92	29.67 ± 3.72	51.06 ± 3.23	30.81 ± 1.78
NRRL3_00877	dihydroxyacid dehydratase - mitochondrial	1.26803	1.19588e-87	1.1892	4.52245e-06	0.941276	0.000752759	17.62 ± 2.83	27.63 ± 11.28	10.84 ± 0.39	13.93 ± 1.36	12.26 ± 1.49	6.51 ± 1.9
NRRL3_00878	ABC transporter type 1 - transmembrane domain-containing protein	0.419734	0.52972	0.961822	0.614616	-0.650662	0.627219	0.16 ± 0.12	0.12 ± 0.06	0.13 ± 0.08	0.12 ± 0.08	0.06 ± 0.05	0.24 ± 0.12
NRRL3_00879	uncharacterized protein	-0.186387	0.00912003	-0.04512	0.898607	0.233886	0.299629	124.37 ± 4.54	35.96 ± 2.27	35.04 ± 1.96	80.2 ± 8.51	39.11 ± 4.4	34.24 ± 3.64
NRRL3_00880	D-amino-acid oxidase-like protein	0.0860909	0.684718	0.242332	0.593068	0.459737	0.17181	6.78 ± 1.56	9.32 ± 2.76	11.95 ± 1.05	7.56 ± 2.6	8.63 ± 1.18	10 ± 1.97
NRRL3_00881	uncharacterized protein	-0.823744	1.17776e-11	-0.597637	0.184168	-0.907043	0.0126978	17.05 ± 3.19	4.05 ± 0.16	3.9 ± 0.69	18.83 ± 2.16	7.84 ± 2.98	8.39 ± 0.46
NRRL3_00882	FAD-binding domain-containing protein	-2.12822	1.5047e-11	-1.5587	0.000325751	-1.98354	0.00013424	2.33 ± 0.51	1.33 ± 0.21	0.8 ± 0.37	3.51 ± 0.71	4.02 ± 0.44	3.57 ± 0.91
NRRL3_00883	glycerol-3-phosphate O-acyltransferase	-1.02835	1.13748e-73	-1.06879	3.92069e-09	-1.54538	1.6725e-31	83.43 ± 14.47	61.43 ± 12.61	47.6 ± 5.66	132.6 ± 8.27	138.07 ± 24.47	158.97 ± 8.24
NRRL3_00884	allantoinase	-0.889581	5.50883e-18	-1.17271	0.000182226	-0.910195	0.00315816	16.16 ± 3.29	8.08 ± 1.59	5.48 ± 0.68	34.84 ± 8.9	17.9 ± 5.26	11.79 ± 2.54
NRRL3_00885	glutamine synthetase-related protein FluG - involved in conidiation	-0.616539	8.29486e-22	-0.0846713	0.776273	0.167461	0.454502	33.98 ± 4.09	18.68 ± 2.76	17.57 ± 0.43	32.73 ± 4.9	21.1 ± 0.64	17.93 ± 2.18
NRRL3_00886	ornithine carbamoyltransferase - mitochondrial	0.55716	2.15585e-21	1.39288	7.37335e-19	0.717922	0.000286545	142.4 ± 19.72	211.2 ± 22.63	100.88 ± 7.05	106.62 ± 9.31	86.01 ± 7.99	70.57 ± 13.55
NRRL3_00887	ferredoxin-like protein	-0.244408	0.10488	-0.3808	0.450168	0.330318	0.465747	17.86 ± 2.24	5.19 ± 0.42	6.37 ± 0.92	15.01 ± 2.36	6.63 ± 0.63	5.83 ± 0.44
NRRL3_00888	CAAX amino terminal protease-like protein	-0.164689	0.146665	-0.384504	0.193008	-0.463399	0.0737465	15.66 ± 0.6	15.78 ± 4.78	14.34 ± 2.44	23.56 ± 2.2	23 ± 4.09	22.64 ± 1.43
NRRL3_00889	flavin monooxygenase-like protein	0.208074	0.13434	-0.233612	0.640702	0.236895	0.641038	4.03 ± 0.48	5.67 ± 1.52	3.19 ± 0.63	5.79 ± 0.88	6.15 ± 1.3	3.1 ± 0.18
NRRL3_00890	fungal-specific transcription factor	-0.359191	0.375025	0.961263	0.247173	0.43959	0.631656	0.99 ± 0.26	0.97 ± 0.58	1.15 ± 0.3	1.46 ± 0.18	0.69 ± 0.13	0.95 ± 0.71
NRRL3_00891	short-chain dehydrogenase/reductase family protein	-0.577765	0.480983	-0.0826005	0.967687	2.17199	0.279138	0.68 ± 0.45	0.46 ± 0.12	0.62 ± 0.64	0.62 ± 0.18	0.64 ± 0.57	0.16 ± 0.15
NRRL3_00892	F-box and tetratricopeptide repeat-containing protein	-0.27278	0.0649365	0.268114	0.3938	0.179716	0.546773	8.98 ± 1.09	11.7 ± 0.72	12.54 ± 0.68	7.38 ± 0.44	11.21 ± 1.13	12.78 ± 2.73
NRRL3_00893	afadin/alpha-actinin-binding domain-containing protein	-0.110331	0.24964	-0.091197	0.805547	-0.134188	0.645085	29.21 ± 6.57	14.53 ± 5.09	10.54 ± 0.69	27.04 ± 1.7	16.28 ± 1.58	13.28 ± 0.49
NRRL3_00894	nucleotide-binding alpha-beta plait domain-containing protein	0.249737	0.427181	0.281898	0.506595	0.045457	0.933631	1.99 ± 0.42	8.61 ± 0.7	5.34 ± 0.97	4.57 ± 0.48	7.77 ± 2.49	5.92 ± 1.09
NRRL3_00895	dihydroxyacetone synthase	0.100287	0.848807	0.108144	0.919766	0.327056	0.718501	0.73 ± 0.05	1.09 ± 0.15	0.89 ± 0.22	1.12 ± 0.11	1.13 ± 0.73	0.83 ± 0.25
NRRL3_00896	alcohol dehydrogenase domain-containing protein	-0.746815	0.0103529	0.340271	0.647361	0.661489	0.32553	3.56 ± 0.45	2.2 ± 0.38	2.4 ± 0.55	3.22 ± 0.39	2.08 ± 0.52	1.73 ± 0.24
NRRL3_00897	mannan endo-1 -6-alpha-mannosidase	0.696003	5.57944e-34	0.530919	0.00489971	0.227605	0.152501	149.7 ± 14.97	238.8 ± 70.14	174.27 ± 6.91	136.1 ± 6.4	177.6 ± 21.92	171.13 ± 17.72
NRRL3_00898	hypothetical protein	0.870316	1.48335e-29	3.79226	7.83149e-55	4.38726	9.48245e-54	32.46 ± 2.71	51.75 ± 9.09	47.21 ± 7.67	4.29 ± 0.48	4.42 ± 0.68	2.59 ± 0.24
NRRL3_00899	fungal-specific transcription factor	0.76504	2.37477e-21	1.99839	1.77277e-18	1.7595	1.11143e-21	31.99 ± 4.33	36.05 ± 10.9	30.93 ± 3.25	14.77 ± 2.38	10.08 ± 2.63	10.45 ± 0.37
NRRL3_00900	major facilitator superfamily protein	0.79681	1.54118e-21	1.98321	5.15714e-20	2.44379	2.14131e-39	35.2 ± 7.69	31.87 ± 2.48	50.83 ± 1.93	10.84 ± 0.61	9.36 ± 0.83	10.79 ± 1.48
NRRL3_00901	amidohydrolase-related domain-containing protein	-0.255336	0.098713	0.743048	0.084533	0.498505	0.306592	8.17 ± 1.38	7.41 ± 2.38	5.47 ± 1.7	3.96 ± 1.13	4.4 ± 0.74	4.44 ± 0.79
NRRL3_00902	CDR ABC transporter domain-containing protein	-0.805172	0.0329792	-0.91463	0.454813	-1.79138	0.131842	0.04 ± 0.04	0.25 ± 0.04	0.11 ± 0.16	0.31 ± 0.01	0.38 ± 0.29	0.44 ± 0.04
NRRL3_00903	molybdate transporter-like protein	0.81911	5.64474e-34	0.379018	0.0920666	1.02394	1.09919e-10	72.5 ± 9.45	86.34 ± 4.91	80.57 ± 10.75	106.81 ± 13.41	71.88 ± 16.75	45.42 ± 3.15
NRRL3_00904	uncharacterized protein	0.389412	0.000521132	0.68048	0.0247433	0.679633	0.0170071	30.02 ± 2.95	26.08 ± 1.21	21.76 ± 1.62	30.99 ± 1.54	20.16 ± 5.29	15.65 ± 1.99
NRRL3_00905	uncharacterized protein	1.1691	3.65629e-07	1.83905	0.000862535	1.24278	0.119704	1.44 ± 0.48	3.7 ± 1.81	2.53 ± 1.33	1.36 ± 0.27	1.08 ± 0.31	1.2 ± 0.88
NRRL3_00906	cytochrome P450	1.14947	0.0698837	0.186419	0.922276	-0.809774	0.720925	0.32 ± 0.18	0.33 ± 0.01	0.14 ± 0.12	0.24 ± 0.07	0.32 ± 0.11	0.26 ± 0.23
NRRL3_00907	nucleolar protein 9	0.935703	4.73558e-15	-0.3077	0.441705	-0.135831	0.765645	8.61 ± 1.99	4.39 ± 1.28	3.97 ± 0.63	10.29 ± 1.35	6.04 ± 1.12	5.02 ± 1.27
NRRL3_00908	ATP-dependent RNA helicase	0.627487	3.55815e-11	-0.455683	0.10035	-0.479411	0.0769711	10.18 ± 2.2	10.52 ± 2.16	8.28 ± 1.62	19.95 ± 0.84	15.21 ± 2.93	13.25 ± 1.92
NRRL3_00909	FAD-binding domain-containing protein	0.970973	0.000121599	0.932228	0.205164	1.24083	0.0302391	7.11 ± 0.21	2.26 ± 1.59	3.71 ± 1.13	1.7 ± 0.71	1.27 ± 0.3	1.76 ± 0.73
NRRL3_00910	glutathione S-transferase - C-terminal domain-containing protein	1.11468	9.31171e-21	0.997315	0.0444031	0.712805	0.0710735	38 ± 4.84	9.05 ± 0.66	14.74 ± 5.43	10.54 ± 0.45	5.4 ± 2.37	10.34 ± 1.25
NRRL3_00911	calcium permeable stress-gated cation channel 1 - N-terminal transmembrane domain-containing protein	0.455022	2.18657e-14	-0.289948	0.248775	0.0373486	0.859017	108.1 ± 6.43	88.31 ± 32.94	84.37 ± 8.72	137.63 ± 15.65	112.27 ± 17.91	94.32 ± 13.03
NRRL3_00912	DDE superfamily endonuclease domain-containing protein	1.11092	4.71544e-25	1.64746	9.17076e-09	1.1927	2.36175e-07	75.54 ± 2.91	108.92 ± 48.05	98.26 ± 25.06	27.88 ± 6.47	41.36 ± 4.41	49.55 ± 5.85
NRRL3_00913	hypothetical protein	-0.175472	0.0089993	-0.335735	0.148381	-0.0388937	0.886717	58.67 ± 9.7	38.24 ± 6.54	36.95 ± 7.21	49.26 ± 5.32	49.74 ± 7.64	43.3 ± 5.4
NRRL3_00914	DNA replication licensing factor Mcm6	-0.772212	8.83086e-28	-0.55786	0.00428572	-0.128469	0.507048	31.58 ± 4.44	25.82 ± 6.7	26.6 ± 3.45	29.72 ± 2.07	41.96 ± 5.74	33.34 ± 1.38
NRRL3_00915	helicase - C-terminal domain-containing protein	-0.764531	0.371019	-1.51523	0.302204	-0.581721	0.665985	0.05 ± 0.05	0.11 ± 0.03	0.14 ± 0.09	0.03 ± 0.02	0.23 ± 0.06	0.25 ± 0.04
NRRL3_00916	hypothetical protein	-1.11704	0.00117082	-1.77098	2.77242e-05	-1.77553	0.000145969	2 ± 0.18	1.83 ± 0.68	1.52 ± 0.78	3.22 ± 0.47	7.28 ± 1.65	5.91 ± 0.84
NRRL3_00917	hypothetical protein	0.479016	3.08449e-11	-0.0153913	0.963745	-0.459532	0.00421031	33.28 ± 5.75	45.18 ± 11.55	23.15 ± 1.36	43.75 ± 3.39	48.22 ± 8.59	36.5 ± 0.79
NRRL3_00918	nucleolar pre-ribosomal-associated protein 1 domain-containing protein	0.836229	7.12244e-17	0.444879	0.158894	0.93833	0.000506251	4.54 ± 0.6	5.64 ± 1.96	6.29 ± 1.23	4.37 ± 0.44	4.76 ± 0.83	3.77 ± 0.48
NRRL3_00919	lipocalin-like domain-containing protein	-0.763116	0.586283	1.18652		-1.39505		0.27 ± 0.47	0 ± 0	0.12 ± 0.22	0.44 ± 0.38	0.12 ± 0.22	0.41 ± 0.71
NRRL3_00920	pre-mRNA-splicing factor ATP-dependent RNA helicase	0.0466279	0.632286	-0.0664328	0.839756	-0.0566825	0.815839	9.1 ± 0.78	13.17 ± 4.01	12 ± 1.3	16.59 ± 2	14.65 ± 1.02	14.3 ± 0.66
NRRL3_00921	mitochondrial degradasome RNA helicase subunit - C-terminal domain-containing protein	0.603849	7.58055e-09	0.422385	0.223002	0.330566	0.318893	7.65 ± 0.48	7.28 ± 2.82	5.74 ± 0.76	9.15 ± 1.25	5.7 ± 0.39	5.24 ± 0.44
NRRL3_00922	vesicular transport protein	0.486992	3.22073e-08	0.33511	0.162689	0.414168	0.0263369	30.16 ± 1.48	27.14 ± 8.41	25.93 ± 1.86	24.2 ± 1.55	22.99 ± 1.61	22.35 ± 3.04
NRRL3_00923	G-patch domain-containing protein	-0.188708	0.217666	0.0763641	0.87076	0.129437	0.723253	19.03 ± 4.44	16.2 ± 2.09	19.18 ± 2.62	22.97 ± 1.61	18.83 ± 2.32	20.14 ± 2.75
NRRL3_00924	short-chain dehydrogenase/reductase family protein	-0.669652	1.21235e-10	-0.49507	0.0740303	-0.589686	0.0444358	13.93 ± 3.5	18.25 ± 4.04	10.59 ± 2.4	23.59 ± 0.97	28.33 ± 7.63	18.29 ± 2.39
NRRL3_00925	UDP-glucose 4-epimerase UgeA	0.626512	7.98558e-27	0.0361111	0.893328	-0.0631696	0.701906	632.93 ± 26.93	500.9 ± 106.63	293.1 ± 23.94	573.7 ± 48.04	520.43 ± 58.85	350.87 ± 15.91
NRRL3_00926	cytochrome P450	0.21975	0.0670406	-0.269629	0.458271	0.965845	0.000294315	19.18 ± 4.52	7.56 ± 1.46	16.37 ± 1.56	17.81 ± 2.97	10.31 ± 0.73	9.59 ± 2.64
NRRL3_00927	cytochrome P450-like protein	-2.64495	5.68003e-49	-4.52294	3.03568e-28	-4.10581	1.30456e-14	1.34 ± 0.21	0.9 ± 0.4	0.7 ± 0.27	29.88 ± 2.19	20.29 ± 1.85	14.11 ± 8.14
NRRL3_00928	topoisomerase II-associated protein PAT1-like protein	0.838467	5.45844e-25	0.0458356	0.910274	-0.269639	0.163248	26.77 ± 2.2	38.21 ± 14.52	21.47 ± 2.33	29.9 ± 1.88	38.25 ± 10.08	29.77 ± 2.63
NRRL3_00929	glycolipid 2-alpha-mannosyltransferase	-0.0884132	0.207848	0.225909	0.309077	0.201792	0.250364	69.27 ± 6.98	97.1 ± 17.68	80.18 ± 8.71	76.54 ± 4.44	90.39 ± 15.04	79.97 ± 5.54
NRRL3_00930	37S ribosomal protein uS12m	0.385969	9.19892e-06	0.171574	0.549554	0.266635	0.271165	83.35 ± 5.1	56.24 ± 4.68	49.81 ± 8.43	85.43 ± 1.25	54.24 ± 2.06	47.42 ± 5.16
NRRL3_00931	proteasome maturation factor Ump1-like protein	-0.449666	6.99238e-11	0.189852	0.489969	0.129425	0.509184	238.23 ± 31.11	122.5 ± 8.06	113.53 ± 10.77	217 ± 7.98	122.4 ± 13.42	119.03 ± 11.36
NRRL3_00932	ubiquitin-related domain-containing protein	-0.275421	7.39317e-05	-0.492929	0.0233546	-0.429771	0.0186193	89.09 ± 14.22	78.95 ± 11.42	64.94 ± 10.9	118.7 ± 9.6	117.78 ± 24.22	100.17 ± 6.8
NRRL3_00933	hypothetical protein	1.05263	1.77604e-24	0.585098	0.0324842	-0.0979672	0.775761	34.49 ± 6.06	126.3 ± 30.69	117.85 ± 33.49	28.78 ± 9.92	100.76 ± 13.94	145.67 ± 30.08
NRRL3_00934	arrestin domain-containing protein	1.57771	4.812e-42	0.213644	0.576169	-0.675274	0.0571043	15.14 ± 5.26	47.8 ± 14.37	15.2 ± 3.02	30.38 ± 7.34	41.08 ± 15.55	27.81 ± 11.69
NRRL3_00935	glycerol proton symporter	1.32457	3.99774e-73	-0.0529454	0.885892	0.124094	0.678193	35.86 ± 8.19	80.47 ± 26.72	71.8 ± 10.37	72.81 ± 10.43	85.72 ± 15.97	75.44 ± 21.27
NRRL3_00936	hypothetical protein	-0.892294	0.511646	-0.210979	0.953613	0.561002		1.39 ± 0.61	0 ± 0	0.25 ± 0.22	1.02 ± 0.46	0.54 ± 0.47	0.22 ± 0.38
NRRL3_00937	fungal-specific transcription factor	0.352438	0.0390907	-0.262611	0.557513	0.17799	0.695137	2.74 ± 0.8	6.3 ± 0.44	3.17 ± 0.2	8.03 ± 0.78	6.94 ± 0.17	3.23 ± 0.22
NRRL3_00938	phosphomevalonate kinase-like protein	0.0359526	0.621209	-0.546709	0.00200155	-0.651782	6.1017e-06	87.74 ± 9.79	94.95 ± 15.49	68.22 ± 5.71	164.73 ± 21.66	147.8 ± 1.21	123.13 ± 6.25
NRRL3_00939	pentatricopeptide repeat-containing protein	1.41127	3.80254e-140	0.205433	0.391005	0.0911405	0.571745	479.2 ± 33.27	1020.85 ± 260.43	575 ± 47.43	954.1 ± 51.35	914.9 ± 158.55	618.63 ± 49.8
NRRL3_00940	pyridoxine-5'-phosphate oxidase-like protein	0.892934	5.33273e-51	-0.0686822	0.797386	-0.142764	0.498294	140.6 ± 22.2	71.26 ± 12.48	45.72 ± 5.42	136.53 ± 17.99	82.56 ± 10.01	57.79 ± 4.6
NRRL3_00941	EamA domain-containing protein	-1.0302	1.97726e-26	0.264545	0.60873	0.0149464	0.974296	61.09 ± 9.3	20.71 ± 11.68	20.53 ± 4.12	51.93 ± 1.37	20.97 ± 1.4	23.31 ± 1.42
NRRL3_00942	voltage-gated chloride channel-like protein	0.0548282	0.595358	-0.294488	0.347387	-0.709187	0.000923863	11.8 ± 2.3	12.63 ± 3.34	6.71 ± 0.72	16.1 ± 1.24	16.24 ± 4.61	12.56 ± 0.53
NRRL3_00943	transcription factor CBF/NF-Y/archaeal histone domain-containing protein	-0.52797	2.7516e-07	0.522657	0.0579708	0.0911596	0.749293	44.79 ± 3.98	49.23 ± 8.01	53.96 ± 5.16	30.01 ± 2.91	40.13 ± 4.76	58.06 ± 9.5
NRRL3_00944	cytochrome b-c1 complex subunit Rieske - mitochondrial	0.818101	5.58049e-36	0.0896248	0.728393	-0.0311963	0.896925	214.53 ± 9.32	111.22 ± 18.08	71.12 ± 0.5	183.67 ± 14.66	110.34 ± 11.37	83.28 ± 11.4
NRRL3_00945	sensitive to high expression protein 9 - mitochondrial	-0.302588	0.000295834	0.00208487	0.995608	-0.162671	0.506201	19.89 ± 3.7	23.72 ± 8.66	19.12 ± 1.57	29.04 ± 4.37	26.28 ± 2.15	24.61 ± 0.54
NRRL3_00946	proteolipid membrane potential modulator family protein	-0.187102	0.00957115	-0.492296	0.0252749	-0.479935	0.00735908	244.47 ± 25.27	277.85 ± 8.56	308.27 ± 66.49	285.4 ± 23.08	443.43 ± 53.09	492.73 ± 30.26
NRRL3_00947	hypothetical protein	-0.140633	0.648391	-0.782289	0.0600083	-0.700187	0.0774863	6.1 ± 2.77	7.43 ± 2.34	7.41 ± 1.1	10.12 ± 1.82	14.16 ± 4.71	13.83 ± 2.86
NRRL3_00948	SH3 domain-containing protein	-0.000624897	0.995376	-0.102639	0.729123	-0.389283	0.057704	19.79 ± 3.09	24.94 ± 5.81	23.55 ± 0.97	32.33 ± 4.34	30.67 ± 4.36	35.44 ± 6.01
NRRL3_00949	cofilin	-0.611935	1.64839e-29	-0.241902	0.312171	-0.254113	0.0827923	918.2 ± 47.98	673.25 ± 27.65	660.77 ± 70.45	813.2 ± 27.99	964.4 ± 55.16	902.67 ± 57.26
NRRL3_00950	cytochrome c oxidase polypeptide Cox5 - mitochondrial	0.415093	5.42319e-11	0.520753	0.0041395	0.101123	0.564364	628.17 ± 17.82	580.25 ± 66.54	266.77 ± 5.46	544.83 ± 29.82	421.33 ± 48.6	285.3 ± 21.08
NRRL3_00951	ATP synthase - F1 complex - subunit beta - mitochondrial	-0.167642	0.00204484	-0.162179	0.563502	-0.46247	0.000420675	1164.67 ± 66.34	907.45 ± 331.7	479.67 ± 58.51	1288.67 ± 44.66	1020.9 ± 88.87	756.3 ± 43.74
NRRL3_00952	1 -4-alpha-glucan-branching enzyme	-1.05557	2.2694e-67	-0.371144	0.0624673	-0.0676307	0.720003	206.93 ± 22.14	74.82 ± 14.69	86.41 ± 12.43	91.41 ± 9.06	113.5 ± 5.46	103.67 ± 7.5
NRRL3_00953	endo-rhamnogalacturonase Rhg28B	2.97558	0	4.071	3.89301e-77	3.84267	6.7224e-151	243.7 ± 10.35	298.4 ± 125.44	224.83 ± 11.2	26.63 ± 3.88	18.12 ± 3.21	18.08 ± 2.77
NRRL3_00954	hypothetical protein	-1.32847	0.000992618	-1.55809	0.00163	-1.4017	0.00317745	4.04 ± 0.66	3.78 ± 0.94	6.51 ± 3.12	8.61 ± 1.26	13.75 ± 1.41	19.61 ± 5.13
NRRL3_00955	hypothetical protein	-0.157559	0.406972	-0.404949	0.257128	-0.240465	0.532782	8.81 ± 2.5	14.85 ± 2.05	10.28 ± 1.45	12.62 ± 0.34	22.04 ± 4.19	13.93 ± 1.05
NRRL3_00956	glycoside hydrolase family 92 protein	-5.8853	0	-3.59637	2.13894e-11	-1.57858	1.00866e-22	107.11 ± 33.24	27.88 ± 12.45	227.63 ± 56.38	874.47 ± 163.88	559.6 ± 90.24	776.5 ± 65.05
NRRL3_00957	B3/B4 tRNA-binding domain-containing protein	-0.746552	0.0360959	0.294698	0.713544	-0.304221	0.606837	6.55 ± 2.75	3.16 ± 0.48	4.97 ± 1.3	5.74 ± 1.86	3.52 ± 0.38	7 ± 1.31
NRRL3_00958	D-galacturonic acid transporter GatA	-2.16385	1.31547e-34	-0.629309	0.241731	0.384195	0.47618	6.58 ± 0.19	2.27 ± 1.17	3.25 ± 0.67	4.52 ± 0.18	3.93 ± 1.16	2.85 ± 0.57
NRRL3_00959	amidase	0.869551	0.0321305	-0.543027	0.438575	0.291499	0.696063	0.64 ± 0.21	1.68 ± 0.69	1.58 ± 0.17	0.85 ± 0.18	2.17 ± 0.32	1.48 ± 0.48
NRRL3_00960	adenylyltransferase and sulfurtransferase	-0.507604	3.78111e-05	-0.618551	0.0168293	-0.445172	0.0705206	18.1 ± 0.9	10.54 ± 1.3	11.43 ± 1.45	15.48 ± 1.94	17.52 ± 2.08	17.85 ± 0.37
NRRL3_00961	uncharacterized protein	0.235564	0.0834271	0.0279948	0.945238	-0.182152	0.531878	5.82 ± 1.11	7.2 ± 1.24	5.93 ± 0.76	6.3 ± 0.62	7.57 ± 1.53	7.74 ± 0.14
NRRL3_00962	short-chain dehydrogenase/reductase family protein	2.39535	3.39068e-61	2.56215	5.37249e-15	3.6285	9.91518e-12	18.54 ± 3.76	28.87 ± 7.16	14.77 ± 4.75	17.99 ± 6.78	5.38 ± 1.64	1.31 ± 1.16
NRRL3_00963	major facilitator superfamily protein	1.87518	1.30608e-06	1.82292	0.00436372	1.34996	0.246402	0.88 ± 0.63	2.15 ± 0.73	0.87 ± 0.56	0.71 ± 0.39	0.7 ± 0.15	0.39 ± 0.17
NRRL3_00964	hypothetical protein	-1.58453	0.715681	-0.648641		-0.418268	0.896882	0 ± 0	0 ± 0	0.52 ± 0.52	0 ± 0	0.18 ± 0.31	0.83 ± 1.44
NRRL3_00965	pectin lyase Pel1A	2.8236	9.9869e-128	1.80812	8.25526e-13	3.96283	1.79367e-95	66.68 ± 15.81	44.07 ± 13.09	119.63 ± 16.71	13.03 ± 1.18	13.9 ± 3.01	8.82 ± 0.88
NRRL3_00966	succinate dehydrogenase	1.47988	3.85604e-125	0.49091	0.027464	0.322141	0.21153	115.17 ± 9.19	65.97 ± 9.41	44.7 ± 9.37	71.84 ± 10.09	50.13 ± 7.72	41.1 ± 7.22
NRRL3_00967	fructose-bisphosphate aldolase - class-II-like protein	0.129002	0.722384	-0.128093	0.915256	-0.0866634	0.944696	1.93 ± 0.59	2.03 ± 0.25	1.27 ± 0.18	1.08 ± 0.49	2.17 ± 1.13	1.55 ± 0.14
NRRL3_00968	6-phosphogluconate dehydrogenase domain-containing protein	-0.0729012	0.51057	0.254049	0.46902	-0.401249	0.201151	8.31 ± 0.11	31.77 ± 8.09	10.06 ± 1.78	6.97 ± 0.6	26.24 ± 7.37	15.28 ± 1.98
NRRL3_00969	hypothetical protein	-0.872964	0.576581	1.67937	0.368246	-0.195221		0.19 ± 0.17	3.09 ± 0.11	0.36 ± 0.32	0.04 ± 0.06	0.71 ± 0.22	0.46 ± 0.8
NRRL3_00970	LPS-induced tumour necrosis alpha factor domain-containing protein	-3.93011	3.04872e-12	-2.92109	1.64653e-17	-2.66272	3.98006e-16	1.78 ± 0.78	4.91 ± 0.82	6.54 ± 1.52	17.17 ± 2.9	46.22 ± 5.49	47.71 ± 12.33
NRRL3_00971	plasma membrane ATPase proteolipid-like protein	1.37643	0.000240371	1.0746	0.112047	0.862372	0.205723	7.3 ± 2.62	6.97 ± 0.08	7.98 ± 1.21	6.72 ± 2.59	4.63 ± 2.03	4.95 ± 2.47
NRRL3_00972	hypothetical protein	-0.764837	0.0028153	-0.85788	0.0676771	0.0106076	0.982605	9.8 ± 2.05	6.24 ± 0.59	14.9 ± 3.3	18.52 ± 6.55	14.23 ± 4.72	16.82 ± 2.94
NRRL3_00973	hypothetical protein	-0.403318	0.194795	-0.738806	0.0909025	0.00203649	0.996455	6.23 ± 1.31	4.22 ± 0.6	9 ± 1.45	9.74 ± 1.32	8.43 ± 1.63	10.26 ± 1.92
NRRL3_00974	zinc finger domain-containing protein - RING-type	-2.53711	2.17159e-30	-3.44473	2.58525e-22	-3.64212	9.20957e-30	8.11 ± 4.91	1.99 ± 0.12	1.94 ± 1.05	71.54 ± 26.48	20.22 ± 4.55	27.41 ± 3.63
NRRL3_00975	hypothetical protein	-1.4125	3.49622e-33	-2.78586	2.58483e-42	-1.41714	6.54334e-07	40.67 ± 15.22	8.47 ± 1	18.12 ± 5.98	126.33 ± 28.38	63.27 ± 1.41	55.18 ± 17.54
NRRL3_00976	NmrA-like domain-containing protein	0.451905	7.14462e-08	0.305787	0.197758	0.110822	0.701262	67.28 ± 11.17	99.33 ± 10.29	102 ± 8.94	105.05 ± 17.58	96.27 ± 4.31	108.6 ± 27.2
NRRL3_00977	hypothetical protein	1.6176	7.18143e-19	1.14814	0.0156093	1.90061	2.23818e-05	12.11 ± 4.17	11.93 ± 1.67	19.16 ± 3.11	13.49 ± 2.55	6.2 ± 2.1	6.06 ± 3.26
NRRL3_00978	major facilitator superfamily protein	0.0894845	0.352184	-0.410568	0.114622	-0.310702	0.184895	17.59 ± 2.01	16.77 ± 4.57	11.63 ± 1.01	26.06 ± 2.36	22.92 ± 3.24	16.51 ± 0.95
NRRL3_00979	inositol polyphosphate kinase-like protein	-3.31482	0	-2.01917	9.60049e-18	-1.27296	1.28757e-20	118.57 ± 7.66	88.21 ± 13.37	194.33 ± 33.12	479.93 ± 106.91	470.33 ± 118.79	537.07 ± 34.78
NRRL3_00980	PLC-like phosphodiesterase - TIM beta/alpha-barrel domain-containing protein	0.441112	0.000153512	-0.0131122	0.972995	-0.105509	0.756172	13.05 ± 2.12	18.55 ± 4.16	13.41 ± 1.94	15.19 ± 1.67	19.83 ± 1.8	16.65 ± 3.07
NRRL3_00981	hypothetical protein	-1.20167	0.311927	-5.73779	0.000226828	-5.67209	0.00039307	0.08 ± 0.07	0 ± 0	0 ± 0	0.84 ± 0.27	2.26 ± 0.76	2.04 ± 0.77
NRRL3_00982	PLAC8 motif-containing protein	-0.685745	5.72404e-30	-1.06815	8.49195e-05	-1.98721	2.84607e-36	151.23 ± 14.91	138.06 ± 55.5	114.1 ± 13.45	632.37 ± 46.08	358.87 ± 28.66	521.07 ± 71.21
NRRL3_00983	pH-response regulator protein PalH/Rim21	0.244591	0.00381807	-0.0964206	0.786478	-0.418458	0.0555011	15.7 ± 2.11	15.54 ± 3.62	11.97 ± 0.59	21.42 ± 1.12	17.64 ± 4.33	18.4 ± 2.4
NRRL3_00984	extradiol aromatic ring-opening dioxygenase-like protein	0.493589	0.335844	0.615428	0.508792	0.601508	0.494825	1.96 ± 0.21	2.02 ± 0.35	2.4 ± 1.31	1.39 ± 0.23	1.35 ± 0.06	1.79 ± 0.43
NRRL3_00985	F-box domain-containing protein	0.268805	0.00660317	-0.0455409	0.900501	-0.492167	0.0415232	16.38 ± 1.96	16.27 ± 4.21	9.28 ± 1.35	18.7 ± 0.37	18.5 ± 3.22	14.9 ± 1.37
NRRL3_00986	hypothetical protein	-1.00875	0.0111625	-0.355964	0.492699	-0.634625	0.13368	0.83 ± 0.13	1.68 ± 0.56	1.76 ± 0.34	0.55 ± 0.16	2.46 ± 0.38	3.12 ± 0.85
NRRL3_00987	aspartic peptidase - extracellular	8.45633	0	3.69586	2.03569e-40	3.96563	1.60638e-28	130.94 ± 66.74	58.11 ± 9.62	52.16 ± 22.86	6.12 ± 0.45	6.08 ± 0.41	3.84 ± 1.47
NRRL3_00988	fungal-specific transcription factor	0.5245	3.84184e-07	-0.279595	0.336157	-0.169439	0.535675	11.22 ± 0.72	7.56 ± 2.47	7.04 ± 1.05	13.64 ± 2.84	9.99 ± 1.29	9.08 ± 1.15
NRRL3_00989	UV radiation resistance protein/autophagy-related protein 14 family protein	0.4942	5.68004e-05	0.360179	0.200698	0.213769	0.469045	10.7 ± 0.32	14.2 ± 2.45	11.83 ± 1.51	12.64 ± 1.99	13.43 ± 0.2	11.7 ± 1.47
NRRL3_00990	54S ribosomal protein Mhr1 - mitochondrial	0.638645	1.25909e-19	0.40001	0.0622253	0.366116	0.113045	64.81 ± 9.48	74.14 ± 12.63	40.82 ± 4.17	73 ± 4.83	58.62 ± 7.72	36.31 ± 6.75
NRRL3_00991	P-loop containing nucleoside triphosphate hydrolase domain-containing protein	1.61217	0.0167401	1.47466	0.257359	2.82133	0.0371592	1.2 ± 0.27	0.53 ± 0.02	1.4 ± 0.69	0.91 ± 0.43	0.42 ± 0.2	0.24 ± 0.22
NRRL3_00992	fatty acyl-CoA reductase-like protein	-0.00826788	0.97553	0.164415	0.754575	0.124104	0.834586	2.03 ± 0.26	5.96 ± 0.84	4.08 ± 0.71	13.33 ± 1.66	5.93 ± 1.43	4.25 ± 1.63
NRRL3_00993	protein phosphatase 2C-like protein	0.397715	9.33809e-11	0.137409	0.539529	0.0322411	0.876821	79.79 ± 6.9	120.35 ± 26.52	94.38 ± 5.55	98.75 ± 3.66	117.83 ± 12.01	105.93 ± 10.45
NRRL3_00994	peptidyl-prolyl cis-trans isomerase-like protein	0.109295	0.283186	-0.263336	0.364562	-0.15948	0.553314	19.75 ± 0.68	15.42 ± 5.09	11.94 ± 1.46	20.74 ± 2.78	19.77 ± 1.51	15.28 ± 0.76
NRRL3_00995	P-body formation and mRNA degradation protein	0.534852	5.42955e-10	0.359351	0.211851	0.302396	0.229962	18.87 ± 1.58	15.31 ± 4.82	12.15 ± 1.7	16.85 ± 1.15	13.17 ± 2.89	11.28 ± 0.5
NRRL3_00996	ATP-dependent DNA helicase	-0.016364	0.902297	-0.0650905	0.873388	0.29674	0.32343	9.27 ± 2.63	7.42 ± 1.83	6.56 ± 0.62	9.49 ± 0.8	8.61 ± 1.39	6.11 ± 0.3
NRRL3_00997	methyltransferase VrtF-like protein	-0.942287	0.0015612	-0.287177	0.604633	-0.682727	0.133324	6.27 ± 1.04	6.65 ± 0.41	6.59 ± 2.56	5.13 ± 0.6	10.27 ± 2.22	12 ± 2.34
NRRL3_00998	hybrid polyketide synthase/non-ribosomal peptide synthetase	0.256664	0.137758	0.754747	0.015693	-0.390439	0.321428	1.29 ± 0.23	4.27 ± 0.42	1.47 ± 0.28	2.1 ± 0.23	2.64 ± 0.87	2.2 ± 0.34
NRRL3_00999	BRCT domain-containing protein	-0.348082	0.000258591	-0.77137	0.00103041	-0.528753	0.0436501	12.17 ± 2.64	11.56 ± 3.51	6.79 ± 0.96	14.59 ± 2.05	20.17 ± 2.19	11.28 ± 2.35
NRRL3_01000	transmembrane GTPase Fzo1-like protein	0.548099	1.76767e-14	-0.216271	0.456065	-0.770588	8.73442e-08	20.15 ± 1.98	29.9 ± 9.86	19.31 ± 0.48	29.81 ± 3.06	36.02 ± 8	37.8 ± 1.03
NRRL3_01001	ESCRT III complex component	-0.0180428	0.853569	0.378211	0.0621958	0.0736573	0.71519	118.37 ± 12.42	131.7 ± 10.04	98.46 ± 3.1	113.17 ± 0.64	115.03 ± 7.38	107.38 ± 7.25
NRRL3_01002	protein kinase domain-containing protein	-0.169654	0.369711	-0.618746	0.019548	-1.41647	1.90033e-07	4.05 ± 0.64	8.33 ± 0.58	5.92 ± 0.36	8.63 ± 2.23	14.68 ± 0.76	18.18 ± 4.79
NRRL3_01003	hypothetical protein	0.137185	0.0578803	-0.416944	0.0768443	-0.354536	0.0932434	56.69 ± 2.15	86.92 ± 18.06	89.6 ± 6.76	121.18 ± 36.05	122.15 ± 31.89	131.7 ± 33.34
NRRL3_01004	triose-phosphate-isomerase	-0.495701	1.55264e-10	-0.743859	1.42646e-05	-0.535258	9.93592e-06	346.37 ± 31.94	290.65 ± 61.45	284.73 ± 16.21	389.57 ± 43.79	530.3 ± 15.26	473.1 ± 25.6
NRRL3_01005	mitochondrial distribution and morphology protein 10	0.132623	0.303494	0.0953457	0.84338	0.793241	0.0271666	13.91 ± 2.09	9.13 ± 0.53	7.87 ± 1.46	19.47 ± 1.26	8.99 ± 2.49	5.24 ± 0.59
NRRL3_01006	ribosome assembly factor Mrt4	0.668856	8.49907e-16	0.108764	0.751136	0.521351	0.0181051	40.25 ± 2	43 ± 6.15	59.96 ± 1.05	43.86 ± 5.14	48.47 ± 1.91	48 ± 9.33
NRRL3_01007	U1 small nuclear ribonucleoprotein of 70kDa N-terminal domain-containing protein	0.409298	2.53116e-09	0.0885144	0.738905	-0.105407	0.564789	59.21 ± 7.69	102.39 ± 13.73	66.25 ± 1.25	74.53 ± 2.84	105.19 ± 20.97	81.88 ± 2.9
NRRL3_01008	54S ribosomal protein mL43	-0.208527	0.00756332	0.938827	0.000741351	0.587514	0.000233241	136.97 ± 0.99	186.1 ± 66.89	174.37 ± 7.88	118.4 ± 2.86	113.5 ± 12.32	133.23 ± 4.22
NRRL3_01009	zinc finger domain-containing protein - RING/FYVE/PHD-type	0.338945	7.9635e-05	-1.30752	1.4768e-10	-0.927682	4.44727e-06	45.05 ± 11.24	73.69 ± 3.01	59.36 ± 9.07	63.07 ± 10.33	194.5 ± 47.43	128.93 ± 27.76
NRRL3_01010	pre-mRNA processing factor 19 domain-containing protein	0.0202838	0.819634	-0.271552	0.219057	-0.312217	0.0851091	53.03 ± 5.1	43.93 ± 7.5	34.26 ± 3.89	60.68 ± 2.13	58.77 ± 4.88	48.73 ± 1.44
NRRL3_01011	uncharacterized protein	-0.378522	0.000961024	1.04795	0.000534339	0.2863	0.24569	81.11 ± 16.66	87.79 ± 32.27	99.27 ± 12.65	43.67 ± 3.66	48.27 ± 7.62	93.55 ± 18.25
NRRL3_01012	ribosome assembly protein 1	-0.043982	0.618685	-0.57847	0.0272388	-0.693113	0.00087452	15.19 ± 0.68	12.81 ± 4.29	9.53 ± 1.93	21.16 ± 2.15	19.76 ± 4.72	17.64 ± 2.15
NRRL3_01013	exosome complex component Csl4-like protein	0.422397	1.97884e-05	-0.00318037	0.993252	0.251569	0.388296	31.54 ± 3.48	34.54 ± 5.23	27.56 ± 3.56	34.38 ± 6.57	36.04 ± 0.64	26.41 ± 3.98
NRRL3_01014	vacuolar protein 8 - cytoplasm-to-vacuole targeting pathway	-0.111289	0.129663	-0.00722771	0.980947	-0.00233937	0.993547	47.08 ± 7.17	51.57 ± 13.24	43.97 ± 8.76	53.65 ± 3.03	55.8 ± 4.58	50.42 ± 6.05
NRRL3_01015	hypothetical protein	0.222127	0.665884	0.0713949	0.937265	-0.778915	0.170313	5.16 ± 1.34	5.53 ± 2.44	5.6 ± 1.43	2.77 ± 0.63	6.65 ± 0.56	11.09 ± 2.38
NRRL3_01016	forkhead-associated domain-containing protein	0.387452	2.6576e-07	-0.236296	0.347377	-0.487131	0.00388515	32.29 ± 5.37	44.08 ± 11.53	27.19 ± 1.13	41.89 ± 2.52	54.1 ± 8.71	43.81 ± 3.96
NRRL3_01017	hypothetical protein	2.05567	1.14539e-26	0.99398	0.0313963	0.501047	0.484369	21.59 ± 9.59	8.85 ± 3.71	6.44 ± 3.78	7.11 ± 2.06	4.39 ± 1.06	5.26 ± 3.24
NRRL3_01018.1	ankyrin repeat domain-containing protein	1.29992	0.00401433	-0.569546	0.56057	-0.522172	0.554661	0.84 ± 0.46	1.53 ± 0.57	1.56 ± 0.12	2.12 ± 0.37	2.27 ± 0.83	2.54 ± 0.91
NRRL3_01019	bestrophin/UPF0187 family protein	0.948262	2.35457e-26	1.32971	5.98753e-10	0.954741	2.83155e-05	20.75 ± 2.04	32.62 ± 4.88	21.51 ± 2.08	12.5 ± 0.53	14.25 ± 1.23	12.67 ± 1.44
NRRL3_01020	hypothetical protein	-0.688153	0.313168	-3.99338	0.0224338	1.06018	0.604451	1.99 ± 0.73	0.19 ± 0.26	1.04 ± 0.63	7.38 ± 0.84	2.27 ± 0.47	0.55 ± 0.95
NRRL3_01021	hypothetical protein	-0.146293	0.376881	1.02697	0.00379293	0.680059	0.0126392	10.02 ± 2.1	14.42 ± 5.37	16.31 ± 1.77	8.68 ± 1.54	8.28 ± 1.67	11.64 ± 2.45
NRRL3_01022	vacuolar protein sorting-associated protein 16-like protein	0.283968	0.000235612	0.15127	0.582698	-0.105555	0.620754	21.83 ± 2.97	32 ± 8.49	19.49 ± 2.15	24.69 ± 2.15	30.54 ± 5.6	24.04 ± 1.62
NRRL3_01023	ribosome biogenesis protein Alb1-like protein	0.137254	0.155838	-0.00336577	0.992702	0.293183	0.113398	66.12 ± 1.5	73.11 ± 4.37	82.96 ± 5.23	56.58 ± 4.6	88.82 ± 6.62	77.61 ± 0.44
NRRL3_01024	peptidase C19 - ubiquitin carboxyl-terminal hydrolase domain-containing protein	0.113949	0.255107	0.151349	0.615993	0.301744	0.234535	15.94 ± 0.9	17.57 ± 3.15	19.02 ± 2.45	19.95 ± 1.47	19.03 ± 1.53	17.77 ± 3.46
NRRL3_01025	EF-hand domain-containing protein	0.60877	1.57527e-06	0.243231	0.498791	-0.214109	0.547183	30.84 ± 6.23	27.18 ± 4.7	19.15 ± 1.6	31.28 ± 2.95	24.78 ± 5.22	25.57 ± 4.21
NRRL3_01026	PUL domain-containing protein	-0.16659	0.0835639	-0.34086	0.217539	-0.368139	0.187861	19.84 ± 4.96	12.08 ± 0.66	10.2 ± 1.83	28.68 ± 2.35	16.11 ± 2.37	15.2 ± 2.26
NRRL3_01028	hypothetical protein	-0.610649	0.0305231	-2.97889	6.47464e-33	-2.25416	2.96151e-34	12.06 ± 1.32	19.01 ± 1.54	27.3 ± 3.08	32.64 ± 7.51	158.07 ± 46.85	149.2 ± 15.95
NRRL3_01029	short-chain dehydrogenase/reductase family protein	0.303436	0.440794	0.591448	0.190439	-0.0436352	0.948959	9.23 ± 1.87	8.4 ± 0.29	5.36 ± 0.95	17.67 ± 4.96	6.6 ± 0.23	6.36 ± 1.24
NRRL3_01030.1	cysteine-tRNA ligase - cytosolic and mitochondrial	0.0251087	0.760172	-0.673918	0.000589924	-0.713871	4.80541e-06	31.99 ± 2.27	39.11 ± 11.14	28.57 ± 4.03	37.31 ± 3.95	66.06 ± 8.93	53.66 ± 3.81
NRRL3_01031	F-box domain-containing protein	0.755835	0.000484315	-0.311605	0.498648	-0.0544759	0.878491	3.76 ± 0.2	6.6 ± 2.25	12.78 ± 1	4.05 ± 0.14	9.9 ± 1.38	15.19 ± 1.98
NRRL3_01032	hypothetical protein	1.22897	9.9651e-14	-0.617589	0.014964	-1.10461	0.00185215	4.37 ± 1.74	23.84 ± 3.08	8.06 ± 1.88	12.47 ± 3.47	40.08 ± 10.05	19.82 ± 6.71
NRRL3_01033	glutathione transporter	0.885555	7.91805e-31	-0.946232	6.79321e-08	-0.787604	0.000280585	15.13 ± 5.18	42.07 ± 4.52	21.53 ± 1.29	35.56 ± 12.73	84.15 ± 8.9	42.56 ± 10.25
NRRL3_01034	mRNA export protein	0.219281	0.00827079	-0.245677	0.265442	-0.186498	0.291666	83.28 ± 1.48	85.35 ± 23.83	70.05 ± 10.18	105.47 ± 5.79	110.1 ± 15.67	91.3 ± 4.3
NRRL3_01035	ESCRT III complex component	0.237362	0.00139509	0.341127	0.075655	0.282605	0.0684222	93.86 ± 4.25	135.7 ± 10.89	129.9 ± 5.91	87.94 ± 4.34	122.5 ± 7.87	122.4 ± 3.4
NRRL3_01036	cell-cycle regulatory protein Wos2/p21	-0.624366	2.76235e-24	-0.105059	0.615491	-0.122491	0.390321	417.83 ± 15.16	291 ± 17.39	277.1 ± 6.06	372.9 ± 10.18	350 ± 18.23	346.2 ± 7.52
NRRL3_01037	translation machinery-associated protein 46	0.802105	3.66093e-22	-0.137457	0.608616	0.241781	0.297952	37.11 ± 8.81	51.76 ± 13.74	53.45 ± 9.34	41.92 ± 2.49	65.18 ± 8.93	51.64 ± 8.19
NRRL3_01038	glycoside hydrolase family 105 protein	0.195087	0.790182	-1.499	0.434545	0.447723	0.795719	0.61 ± 0.24	0.14 ± 0.19	0.42 ± 0.15	0.26 ± 0.08	0.42 ± 0.08	0.37 ± 0.37
NRRL3_01039	hydrolase AygA/OlvA	2.30925	3.68404e-35	0.777857	0.0835503	1.14807	0.00537703	2.25 ± 0.29	5.93 ± 2.13	5.59 ± 0.32	1.63 ± 0.44	4.19 ± 1.43	2.88 ± 0.75
NRRL3_01040	multicopper oxidase BrnA	2.46296	3.32383e-06	1.26729	0.00179883	0.878067	0.189204	1.21 ± 0.17	6.77 ± 0.59	2.31 ± 0.46	1.44 ± 0.16	2.82 ± 0.76	1.45 ± 0.58
NRRL3_01041	D-amino-acid oxidase-like protein	0.0879168	0.364832	1.37283	4.71176e-09	0.787243	0.000479535	34.76 ± 6.53	67.11 ± 6.65	27.09 ± 2.34	25.73 ± 7.3	28.33 ± 7.77	18.03 ± 0.54
NRRL3_01042	ribosomal RNA-processing protein Fcf1	-0.218245	0.0346588	0.00459394	0.991301	-0.0678536	0.81104	36.47 ± 4.14	35.13 ± 0.46	46.22 ± 2.9	47.39 ± 11.34	42.48 ± 3.4	55.45 ± 10.2
NRRL3_01043	hypothetical protein	-0.108166	0.458018	1.26555	0.000873686	0.0782608	0.887169	37.55 ± 5.13	47.17 ± 19.57	59.94 ± 28.38	58.61 ± 9.24	27.84 ± 3.3	66.13 ± 27.71
NRRL3_01044	WD repeat-containing protein	0.845771	4.35293e-52	0.558651	0.00283828	0.134716	0.662912	44.37 ± 7	48.9 ± 12.27	53.52 ± 1.11	75.22 ± 8.44	37.46 ± 5.2	56.18 ± 20.12
NRRL3_01045	hypothetical protein	0.293886	0.000293076	-0.0897267	0.790103	-0.172262	0.485911	52.3 ± 6.05	45 ± 16.14	24.91 ± 3.18	48.24 ± 2.49	51.25 ± 8.82	32.15 ± 1.91
NRRL3_01046	short-chain dehydrogenase/reductase family protein	0.555241	5.4671e-07	0.63529	0.085801	0.45331	0.326027	42.12 ± 0.77	11.49 ± 1.1	9.14 ± 1.82	23.37 ± 1.05	8.22 ± 1.18	7.58 ± 2.69
NRRL3_01047	F-box domain-containing protein	-1.06837	0.590738	-1.71577	0.457659	-1.02651	0.630496	0.03 ± 0.06	0.18 ± 0.01	0.22 ± 0.11	0.05 ± 0.04	0.43 ± 0.27	0.54 ± 0.74
NRRL3_01048	lipopolysaccharide kinase family protein	-2.68377	0.227833	-3.376	0.0911785	-0.867377	0.564364	0.51 ± 0.28	0.12 ± 0.17	0.56 ± 0.32	0.42 ± 0.18	0.96 ± 0.46	1.13 ± 0.91
NRRL3_01049	zinc finger domain-containing protein - HIT-type	0.417324	0.0676428	-0.317339	0.547981	0.219765	0.715007	2.7 ± 0.31	3.59 ± 0.07	3.28 ± 0.42	2.95 ± 0.07	5.23 ± 1.53	3.21 ± 0.77
NRRL3_01050	phosphoprotein regulated by proline-directed phosphorylation| multi-copy suppressor of NimA	0.453554	2.8179e-11	-0.0140844	0.963304	-0.336667	0.0299197	57.9 ± 4.61	82.19 ± 4.97	82.65 ± 5.63	86.17 ± 7.86	94.22 ± 10.01	120 ± 6.93
NRRL3_01051	glycoside hydrolase family 16 protein	-0.753223	0.00784258	-0.949897	0.201634	-1.00244	0.274963	2.6 ± 0.47	1.17 ± 0.15	1.05 ± 1.01	3.72 ± 0.31	2.45 ± 0.75	2.41 ± 0.69
NRRL3_01052	Ulp1 protease family - C-terminal catalytic domain-containing protein	0.445164	5.8772e-05	-0.430852	0.161964	-0.595277	0.0152194	4.53 ± 1	4.78 ± 1.29	4.33 ± 0.21	7.98 ± 0.97	6.65 ± 1.09	7.5 ± 0.31
NRRL3_01053	phosphatidic acid phosphatase type 2 superfamily protein	-0.0259414	0.760249	0.309285	0.15098	0.210061	0.278547	50.84 ± 4.59	53.64 ± 10.55	34.97 ± 2.19	35.79 ± 1.99	46.73 ± 7.6	34.76 ± 3.88
NRRL3_01054	Rho GTPase RhoD	-0.280181	0.000519857	0.398578	0.0762273	0.520067	0.0133725	114.37 ± 9.88	60.41 ± 10.72	43.43 ± 7.12	52.73 ± 3.27	49.45 ± 1.75	34.71 ± 0.47
NRRL3_01055	DASH complex subunit Dad1	-0.933555	3.08801e-15	-0.0168773	0.971048	0.0763707	0.82065	36.09 ± 2.98	27.66 ± 0.71	33.75 ± 4.02	28.44 ± 1.09	33 ± 4.38	36.56 ± 5.53
NRRL3_01056	alcohol dehydrogenase domain-containing protein	0.624378	0.205619	0.512444	0.426071	1.02419	0.0535496	0.91 ± 0.45	3.65 ± 1.61	4.54 ± 0.26	0.5 ± 0.15	2.69 ± 0.24	2.53 ± 1.13
NRRL3_01057	hypothetical protein	1.3062	9.10789e-22	1.30509	0.000401305	0.937949	0.018083	17.82 ± 6.92	17.38 ± 6.17	25.13 ± 7.86	10.54 ± 3.17	7.96 ± 1.8	15.1 ± 7.19
NRRL3_01058	oxoglutarate/iron-dependent dioxygenase domain-containing protein	-0.204359	0.285345	1.02966	0.0370139	0.937911	0.0333659	13.43 ± 0.41	5.35 ± 0.31	8.45 ± 2.91	8.01 ± 1.62	3.04 ± 1.21	5.04 ± 1.39
NRRL3_01059	D-alanine--D-alanine ligase - C-terminal domain-containing protein	-0.412553	0.0110865	0.52149	0.147634	0.673175	0.00651398	29.72 ± 3.11	15.65 ± 3.37	29.76 ± 5.48	16.43 ± 6.12	14.98 ± 0.29	21.46 ± 4.21
NRRL3_01060	acyl-CoA ligase	-0.201844	0.0239344	-2.76359	2.14401e-42	-2.08317	4.06152e-34	25.73 ± 2.38	38.45 ± 6.39	38.91 ± 3.33	183.6 ± 52.2	292.43 ± 40.44	189.4 ± 40.48
NRRL3_01061	fungal-specific transcription factor	0.573759	0.000482482	0.933425	0.0235608	3.05699	1.4578e-29	16.33 ± 4.68	3.81 ± 0.54	24.03 ± 2.77	8.57 ± 0.82	2.63 ± 0.48	3.32 ± 1.15
NRRL3_01062	Snf2-related domain-containing protein	-0.622743	0.870279			0.620224		0 ± 0	0 ± 0	0.13 ± 0.22	0 ± 0	0 ± 0	0 ± 0
NRRL3_01063	hypothetical protein	-0.30246	0.136188	-1.53	6.57365e-05	0.321902	0.48548	6.77 ± 1.93	4.39 ± 0.36	5.33 ± 0.62	14.48 ± 3.38	13.61 ± 4.84	4.88 ± 1.01
NRRL3_01064	NADH:flavin oxidoreductase/NADH oxidase - N-terminal domain-containing protein	0.554337	0.000186725	-0.00681653	0.992044	0.717685	0.137025	10.72 ± 0.84	5.04 ± 0.53	5.4 ± 2.13	6.83 ± 1.31	4.98 ± 1.04	3.73 ± 0.29
NRRL3_01065	short-chain dehydrogenase/reductase family protein	-0.468011	2.9423e-06	0.524108	0.185466	0.527481	0.054878	41.17 ± 5.1	19.28 ± 5.47	23.9 ± 3.9	37.51 ± 3.38	17.69 ± 4	19.07 ± 2.28
NRRL3_01066	hypothetical protein	-1.6455	1.96367e-146	-0.663096	0.317126	-0.963343	1.28364e-06	2809.33 ± 116.22	1997.5 ± 1205.62	4106.67 ± 482.11	8687.33 ± 541.05	4313.33 ± 303.52	9249.33 ± 2413.71
NRRL3_01067	delta(24(24(1)))-sterol reductase	-0.534789	1.72655e-05	-1.48576	7.46745e-08	-1.21123	0.000662788	6.51 ± 0.76	4.78 ± 0.95	6.55 ± 1.06	23.21 ± 5.03	15.38 ± 2.19	17.46 ± 8.13
NRRL3_01068	fungal-specific transcription factor	-0.130765	0.355541	0.915691	0.00116914	0.491284	0.0850443	6.29 ± 0.83	9.22 ± 0.82	7.55 ± 0.19	7.28 ± 0.45	6.23 ± 0.59	6.16 ± 0.44
NRRL3_01069	alpha-glucuronidase	0.170776	0.491451	0.322502	0.543448	0.713207	0.100331	3.13 ± 0.5	2.46 ± 0.58	2.98 ± 0.52	2.1 ± 0.52	2.26 ± 0.19	2.08 ± 0.1
NRRL3_01070	histone acetyltransferase Gcn5	-0.229871	0.232031	-0.116171	0.772726	-0.78593	0.00189329	6.57 ± 1.74	14.01 ± 3.06	9.52 ± 0.47	11.43 ± 1.52	17.52 ± 3.86	18.82 ± 0.8
NRRL3_01071	beta-galactosidase	1.9447	1.12335e-14	1.58601	1.64491e-05	1.93654	7.51811e-06	2.1 ± 0.62	3.72 ± 0.58	2.8 ± 0.48	1.9 ± 0.77	1.3 ± 0.21	0.83 ± 0.19
NRRL3_01072.1	heterokaryon incompatibility protein	0.470137	0.00352218	0.477904	0.103752	0.124997	0.636149	5.64 ± 0.95	19.81 ± 5.66	16.02 ± 1.24	7.62 ± 1.08	15.62 ± 0.15	16.81 ± 1.41
NRRL3_01073	COMT-type O-methyltransferase family protein	-2.08827	8.50216e-175	-0.624322	0.0124944	-0.88918	8.48812e-09	119.9 ± 24.9	48.83 ± 11.8	71.87 ± 8.47	61.16 ± 2.77	87.14 ± 15.12	152.17 ± 17.52
NRRL3_01074	hypothetical protein	-2.88983	4.90608e-98	-2.92841	1.02152e-31	-2.59934	2.73602e-38	21.99 ± 7.15	6.81 ± 2.69	9.15 ± 1.79	38.01 ± 2.04	57.08 ± 7.24	63.3 ± 8.33
NRRL3_01075	hypothetical protein	0.0418951	0.931403	-0.133593	0.866614	-0.856519	0.16061	1.29 ± 0.6	2.13 ± 0.09	1.25 ± 0.26	1.81 ± 0.41	2.54 ± 0.96	2.62 ± 0.51
NRRL3_01076	hypothetical protein	0.124662	0.732468	-0.0893591	0.91846	0.0228977	0.976588	4.36 ± 1.52	2.83 ± 0.75	2.7 ± 0.53	2.65 ± 0.56	2.98 ± 1.07	3.04 ± 1
NRRL3_01077	hypothetical protein	-0.268072	0.30657	-0.283797	0.69278	-0.169851	0.83399	3 ± 0.61	2.69 ± 0.67	1.68 ± 0.63	3.38 ± 1.16	3.29 ± 1.62	2.18 ± 0.44
NRRL3_01078	oleate hydratase-like protein	0.3455	0.0296587	-0.520285	0.20089	0.856564	0.0437338	13.32 ± 2.69	3.91 ± 0.05	5.73 ± 1.57	9.58 ± 4.41	6.3 ± 0.9	3.59 ± 1.15
NRRL3_01079	crossover junction endonuclease Mms4/Eme1/Eme2-like protein	-0.446557	0.000153604	0.0975096	0.750534	-0.0162978	0.958276	14.75 ± 2.1	18 ± 0.34	15.52 ± 0.95	14.2 ± 1.91	18.9 ± 1.35	18.06 ± 2.06
NRRL3_01080	alpha-1 -3/1 -6-mannosyltransferase	-0.717677	7.16122e-19	0.528833	0.0320108	0.120695	0.677483	20.37 ± 2.79	52.5 ± 16.53	24.41 ± 3.56	23.54 ± 0.85	37.39 ± 7.26	25.79 ± 3.37
NRRL3_01081	kinesin motor domain-containing protein	0.400801	1.77422e-07	0.0632482	0.881611	-0.682718	3.75609e-05	13.85 ± 3.92	23.23 ± 10.7	11.28 ± 0.74	18.54 ± 2.34	22.73 ± 6.15	20.79 ± 2.58
NRRL3_01082	hypothetical protein	0.24275	0.775633	-0.0270342	0.972538	0.629297	0.218392	0.79 ± 0.34	3.06 ± 0.35	4.44 ± 0.32	0.23 ± 0.15	3.58 ± 0.67	3.31 ± 0.76
NRRL3_01083	ureohydrolase family protein			-0.648641		-1.24075		0.05 ± 0.05	0 ± 0	0.03 ± 0.06	0.07 ± 0.12	0.03 ± 0.05	0.1 ± 0.18
NRRL3_01084	multi antimicrobial extrusion family protein	-2.91354	0.307335	0.313145		2.88705		0.03 ± 0.06	0.06 ± 0.09	0.19 ± 0.17	0.01 ± 0.02	0.03 ± 0.06	0 ± 0
NRRL3_01085	major facilitator superfamily protein	-0.897132	0.11083	-1.15117	0.313036	-0.823534	0.570375	0.16 ± 0.1	0.36 ± 0.08	0.34 ± 0.3	0.11 ± 0.09	1.16 ± 1.26	0.68 ± 0.75
NRRL3_01086.1	SUN domain-containing protein	-0.171027	0.229768	0.0171139	0.971799	-0.398979	0.184895	6.39 ± 1.51	6.96 ± 0.93	5.61 ± 0.66	8.15 ± 0.85	7.47 ± 1.62	8.48 ± 0.39
NRRL3_01087	mitochondrial division protein	0.727328	6.07154e-18	-0.155026	0.608435	-0.121733	0.610917	24.67 ± 3.57	24.27 ± 6.51	16.4 ± 2.14	27.62 ± 0.97	27.78 ± 4.93	20.46 ± 1.28
NRRL3_01088	chorismate mutase	-0.215324	0.0214362	-0.679066	0.0102215	0.0365794	0.882376	35.98 ± 2.15	28.23 ± 6.13	53.47 ± 7.46	67.45 ± 10.69	56.98 ± 2.25	59.78 ± 6.63
NRRL3_01089	nuclear-cytoplasmic shuttling protein Bcp1	0.236114	0.00180976	0.281926	0.453902	0.439181	0.0261273	65.27 ± 3.45	43.25 ± 14.19	57.2 ± 1.01	47.87 ± 1.69	44.74 ± 7.09	48.38 ± 6.54
NRRL3_01090	alkyl-hydroperoxide reductase D-like protein	-0.118953	0.182138	0.45339	0.148954	0.179857	0.509184	49.88 ± 7.5	25.49 ± 4.94	34.78 ± 0.82	47.41 ± 3.63	22.55 ± 4.17	35.25 ± 6.7
NRRL3_01091	hypothetical protein	1.1289	1.21955e-21	0.577391	0.182479	0.633083	0.133581	36.8 ± 14.68	18.53 ± 2.88	38.47 ± 19.38	23.84 ± 3.28	16.1 ± 3.99	28.67 ± 8.74
NRRL3_01092	alpha-mannosyltransferase-like protein	0.0797799	0.379037	0.150717	0.56057	0.174004	0.435029	45.68 ± 3.07	35.38 ± 5.16	42.99 ± 2.26	39.4 ± 3.45	35.97 ± 0.41	43.81 ± 7.46
NRRL3_01093	fungal-specific transcription factor	0.326133	0.0689848	0.0418193	0.946392	0.253594	0.606205	6.3 ± 0.67	4.52 ± 1.01	2.96 ± 0.63	4.53 ± 0.71	4.11 ± 0.92	2.83 ± 0.62
NRRL3_01094	hypothetical protein	0.224371	0.000610803	-1.37015	1.35005e-17	-1.7164	3.40369e-37	52.73 ± 18.58	67.17 ± 6.03	66.17 ± 6.37	152.2 ± 25.84	186.3 ± 17.88	249.73 ± 17.8
NRRL3_01095	acyl-CoA N-acyltransferase domain-containing protein	-0.0990545	0.895937	0.651146	0.641439	-0.778253	0.684589	1.24 ± 0.45	1.16 ± 0.58	0.4 ± 0.37	0.53 ± 0.12	0.85 ± 0.34	0.77 ± 0.2
NRRL3_01096	fungal-specific transcription factor	0.448854	0.00674224	0.437209	0.199656	0.0587459	0.914537	1.95 ± 0.48	6.91 ± 0.86	3.11 ± 0.88	3.5 ± 0.88	5.58 ± 1.38	3.44 ± 0.52
NRRL3_01097	hypothetical protein	-0.0884822	0.927309	1.45328	0.0898275	-0.0271622	0.980263	0.85 ± 0.4	1.13 ± 0.32	0.96 ± 0.11	0.39 ± 0.12	0.55 ± 0.06	1.12 ± 0.16
NRRL3_01098	hypothetical protein	-0.300975	0.608778	0.68812	0.471683	-0.481384	0.780478	0.37 ± 0.28	0.84 ± 0.16	0.19 ± 0.13	0.49 ± 0.04	0.56 ± 0.26	0.3 ± 0.04
NRRL3_01099	RHS repeat-associated core domain-containing protein	0.355452	0.209856	0.552213	0.289504	-0.703395	0.327286	0.79 ± 0.4	1.42 ± 0.08	0.4 ± 0.05	1.61 ± 0.22	1.01 ± 0.4	0.76 ± 0.35
NRRL3_01100	hypothetical protein	-1.01226	2.24119e-05	1.18261	0.00531306	1.10351	0.0060219	5.45 ± 0.8	10.13 ± 3.14	11.75 ± 2.61	2.63 ± 0.82	5.52 ± 1.5	6.25 ± 2.23
NRRL3_01101	calcineurin-like phosphoesterase domain-containing protein	-0.77275	0.00270849	0.554936	0.247562	0.166257	0.73399	6.1 ± 1.15	7.34 ± 0.75	10.09 ± 2.9	4.63 ± 0.19	5.82 ± 0.7	10.25 ± 1.19
NRRL3_01101a1	hypothetical protein	-0.888389	0.0866557	1.43427	0.141835	2.40139	0.0290222	4.55 ± 0.75	6.88 ± 2.39	7.33 ± 1.18	4.12 ± 0.67	2.71 ± 0.84	1.53 ± 1.45
NRRL3_01102	kinesin-like protein	0.16582	0.0770547	-0.0293661	0.937558	-0.0456066	0.893239	25.93 ± 4.28	13.8 ± 2.71	13.2 ± 0.52	22.91 ± 2.69	15.46 ± 1.81	15.62 ± 3.49
NRRL3_01103	initiation factor 2B-related protein	0.393135	6.94795e-08	0.00999297	0.973539	-0.157571	0.413642	47.38 ± 4.66	49.95 ± 8.3	37.65 ± 3.99	52.67 ± 5.21	52.91 ± 4.55	48.09 ± 2.05
NRRL3_01104	anaphase-promoting complex subunit 13-like protein	-0.422134	0.00276023	0.220745	0.660245	-0.516213	0.130744	25.42 ± 4.99	15.37 ± 4.66	15.23 ± 2.33	25.49 ± 1.24	16.91 ± 1.45	25.02 ± 1.76
NRRL3_01105	DNA polymerase alpha subunit B-like protein	-0.543741	2.08627e-10	-0.145264	0.674263	-0.0169728	0.958235	36.27 ± 5.38	18.95 ± 8.26	13.23 ± 1.84	28.6 ± 2.24	21.99 ± 3.07	15.31 ± 2.07
NRRL3_01106	phosphatidylinositol transfer protein	-0.17257	0.0236354	-0.183361	0.47926	0.0364559	0.893239	80.55 ± 5.86	37.8 ± 6.98	35.05 ± 3.62	66.92 ± 8.13	45.58 ± 1.71	39.24 ± 5.35
NRRL3_01107	5'-AMP-activated protein kinase subunit gamma	-0.0584012	0.474667	-0.253932	0.241314	-0.0771099	0.692875	41.34 ± 5.96	41.65 ± 2.66	39.83 ± 2.29	39.45 ± 3.31	55.69 ± 1.55	48.15 ± 2.13
NRRL3_01108	hypothetical protein	0.0239978	0.928472	-0.383664	0.375294	-0.553831	0.14183	5.07 ± 0.23	3.46 ± 0.51	3.58 ± 0.7	5.05 ± 0.92	5.18 ± 1.6	6.04 ± 1.46
NRRL3_01109	bZIP transcription factor	1.21137	7.27481e-25	0.214741	0.45113	0.305327	0.216306	45.26 ± 10.79	52.11 ± 1.94	108.12 ± 25.51	30.81 ± 9.15	56.17 ± 4.88	100.66 ± 19.63
NRRL3_01110	major facilitator superfamily - sugar/inositol transporter-like protein	0.785838	1.98781e-27	0.114825	0.670616	0.0821567	0.68224	56.07 ± 1.57	59.18 ± 11.04	43.56 ± 1.52	52.5 ± 1.58	56.27 ± 2.19	47.27 ± 2.32
NRRL3_01111	fungal-specific transcription factor	0.978793	9.34739e-16	0.126971	0.779958	-0.0095505	0.983396	5.92 ± 0.47	10 ± 1.44	5.13 ± 0.37	9.33 ± 0.57	9.91 ± 3.81	5.91 ± 0.8
NRRL3_01112	ferroportin 1-like protein	-0.785718	3.18813e-29	0.916329	1.40336e-05	0.480873	0.0212436	55.81 ± 11.35	87.75 ± 16.27	67.85 ± 6.41	67.78 ± 10.08	54.26 ± 2.73	55.8 ± 10.99
NRRL3_01113	enoyl-CoA hydratase/isomerase family protein	0.440199	4.73902e-10	-0.0865534	0.786627	0.103575	0.608439	73.25 ± 4.58	55.44 ± 15.17	43.91 ± 3.31	78.14 ± 8.92	59.78 ± 8.85	46.91 ± 3.81
NRRL3_01114	54S ribosomal protein uL4m	0.317262	2.35287e-05	0.356817	0.197775	0.226237	0.341503	88.75 ± 3.4	64.29 ± 2.99	45.4 ± 2.12	87.33 ± 6.45	49.14 ± 1.06	44.64 ± 6.19
NRRL3_01115	54S ribosomal protein mL38	0.712182	1.69086e-21	0.105831	0.733993	-0.188719	0.377511	53.33 ± 10.37	66.23 ± 21.2	37.17 ± 3.28	63.04 ± 4.39	63.39 ± 9.89	48.61 ± 5.45
NRRL3_01116	mitochondrial inner membrane protease subunit 1	-0.0737742	0.653178	0.285124	0.427743	0.164385	0.677046	25.84 ± 5.52	25.24 ± 3.34	19.89 ± 1.92	28.66 ± 5.44	25.48 ± 1.59	20.29 ± 4.1
NRRL3_01117	oil body-associated protein	1.56809	0.00448876	1.42778	0.510442	1.26555	0.445767	1.84 ± 1.31	0.47 ± 0.32	0.85 ± 0.27	0.43 ± 0.25	0.22 ± 0.23	0.42 ± 0.37
NRRL3_01118	hydroxyacylglutathione hydrolase	0.405817	4.39074e-06	-0.287234	0.386615	0.352335	0.223841	38.9 ± 8.78	14.28 ± 2.61	22.02 ± 2.55	20.92 ± 3.54	20.87 ± 0.91	19.81 ± 5.56
NRRL3_01119	cell morphogenesis and cell-surface growth Las1-like protein	0.427294	0.00121499	0.39097	0.252145	1.19154	7.16817e-05	8.98 ± 0.34	9.91 ± 0.54	12.26 ± 0.79	8.32 ± 1.07	8.73 ± 0.82	6.12 ± 1.39
NRRL3_01120	hypothetical protein	-0.426446	4.74901e-11	-0.495006	0.0347744	0.116762	0.62962	140.83 ± 3.19	105.99 ± 12.88	202.03 ± 51.14	229.53 ± 33.06	186.63 ± 20.91	212.93 ± 20.17
NRRL3_01121	NAD kinase-like protein	0.354364	4.9324e-05	0.649001	0.00435647	0.492455	0.0176506	40.27 ± 9.94	65.16 ± 9.94	86.6 ± 7.02	35.33 ± 7.54	51.07 ± 6.15	70.95 ± 16.68
NRRL3_01122	TRAPII complex component - mediates Rab guanyl-nucleotide exchange factor activity - involved in Golgi vesicle-mediated transport	-0.377195	4.41547e-07	-0.17898	0.561642	0.0227434	0.931214	81.06 ± 2.82	45.57 ± 1.74	49.39 ± 3.14	80.56 ± 1.38	57.98 ± 6.68	55.81 ± 3.57
NRRL3_01123	micro-fibrillar-associated protein 1 - C-terminal domain-containing protein	0.106017	0.37027	0.493787	0.0845347	0.437439	0.0551433	21.6 ± 2.45	20.36 ± 3.5	26.46 ± 3.04	17.46 ± 0.88	17.7 ± 1.65	22.45 ± 2.95
NRRL3_01124	replication factor A protein 3-like protein	-1.63945	4.44162e-78	-0.180535	0.617132	-0.279616	0.196327	106.45 ± 21.13	65.29 ± 17.07	61.75 ± 3.97	104.64 ± 4.71	86.16 ± 9.49	86.26 ± 7.17
NRRL3_01125	zinc finger domain-containing protein - NHR/GATA-type	-0.356995	1.93813e-05	-0.637483	0.00260998	-0.826288	1.79265e-06	12.26 ± 2.01	15.81 ± 3.41	12.46 ± 0.61	19.47 ± 1.71	25.19 ± 3	25.43 ± 3.31
NRRL3_01126	small nuclear ribonucleoprotein Sm D2	0.0775019	0.392722	0.355925	0.152356	0.509815	0.0060575	86.43 ± 2.02	98.58 ± 8.24	98.08 ± 1.92	70.02 ± 6.09	91.79 ± 10.61	79.1 ± 13.65
NRRL3_01127	dihydroxyacetone kinase	-0.597927	8.37621e-27	-1.09216	2.79437e-11	-0.872818	5.43725e-09	153.33 ± 23.82	95.95 ± 9.97	89.68 ± 10.67	154.03 ± 17.51	220.4 ± 32.87	187.93 ± 19.5
NRRL3_01128	cullin family protein	0.00287545	0.971015	-0.00250842	0.992702	-0.0852154	0.63791	38.32 ± 3.58	55.41 ± 8.71	49.47 ± 2.49	47.76 ± 4.29	60.47 ± 9.03	60.15 ± 4.6
NRRL3_01129	nucleoporin Nup186/Nup192/Nup205 family protein	0.414096	7.29352e-08	0.250043	0.326007	0.400956	0.0210583	12.65 ± 1.98	19.58 ± 5.93	14.44 ± 1.43	15.13 ± 1.36	17.12 ± 2.31	12.53 ± 0.85
NRRL3_01130	serine/threonine-protein kinase ATM-like protein	0.589523	1.43172e-10	1.00506	1.3803e-05	0.995317	3.34317e-07	2.22 ± 0.43	6.75 ± 2.72	4.9 ± 0.52	2.74 ± 0.21	3.69 ± 0.27	2.82 ± 0.05
NRRL3_01131	LPPG:FO 2-phospho-L-lactate transferase CofD/UPF0052 family protein	-0.0577979	0.67641	0.199979	0.63137	-0.278422	0.517535	11.14 ± 2.98	10.34 ± 3.67	5.2 ± 1.25	10.32 ± 0.71	9.07 ± 1.61	7.26 ± 1.48
NRRL3_01132	DNA polymerase gamma - mitochondrial	0.295219	0.00658257	0.216807	0.498912	-0.117168	0.667794	6.01 ± 0.94	9.35 ± 1.91	6.93 ± 0.47	8.23 ± 1.27	8.74 ± 2.38	8.62 ± 0.74
NRRL3_01133	zinc finger domain-containing protein - C3HC4 RING-type	-0.306006	0.0482938	-0.825736	0.00870653	-0.676956	0.11252	25 ± 4.1	14.4 ± 5.13	13.35 ± 1.06	28.04 ± 2.17	29.79 ± 0.67	24.41 ± 13.01
NRRL3_01134	magnesium transporter CorA/zinc transporter ZntB family protein	0.265446	0.00203579	0.396419	0.0702976	0.315077	0.196356	27.35 ± 4.94	27.39 ± 1.97	34.11 ± 3.48	15.51 ± 2.7	23.95 ± 0.22	31.5 ± 8.46
NRRL3_01135	fungal-specific transcription factor	-2.00584	2.66607e-24	-1.34674	0.00562322	-2.17554	3.76405e-05	1.39 ± 0.25	1.06 ± 0.14	0.6 ± 0.23	3.74 ± 0.6	3.09 ± 0.84	3.1 ± 0.22
NRRL3_01136	hypothetical protein	2.08743	3.05252e-116	0.731753	0.00455643	0.0626189	0.88365	23.44 ± 7.7	21.07 ± 7.19	15.27 ± 4.01	14.98 ± 1.01	13.19 ± 1.05	16.74 ± 6.14
NRRL3_01137	GTP-binding protein 1	0.621801	2.70874e-19	1.12732	3.64525e-13	1.15387	4.60359e-19	71.05 ± 3.61	166.8 ± 0.42	138.1 ± 10.66	74.87 ± 5.08	84.1 ± 7.31	71.11 ± 3.85
NRRL3_01138	U6 snRNA-associated Sm-like protein	-0.415242	1.75946e-07	0.91023	0.000901578	0.511919	0.00317598	350.63 ± 16.87	299.9 ± 94.47	338.67 ± 46.34	217.6 ± 13.69	200.87 ± 17.76	273.3 ± 10.58
NRRL3_01139	ATPase expression protein 2-like protein	0.468739	6.56342e-11	1.07401	1.4288e-08	1.08295	3.04375e-12	41.64 ± 8.05	54.32 ± 2.56	54.93 ± 4.32	35.47 ± 6.41	30.69 ± 2.16	29.79 ± 1.63
NRRL3_01140	N-acetylglucosaminyl-phosphatidylinositol deacetylase	-0.544351	2.86262e-08	0.191375	0.629533	0.382165	0.15913	31.84 ± 2.15	23.93 ± 0.45	29.08 ± 6.27	44.17 ± 3.41	27.45 ± 4.24	25.55 ± 3.12
NRRL3_01141	hypothetical protein	1.08459	0.0154765	0.143808	0.848623	0.294161	0.585229	1.31 ± 0.38	6.69 ± 0.64	8.38 ± 1.7	3.85 ± 0.44	6.28 ± 2.5	7.89 ± 1.53
NRRL3_01142	arrestin domain-containing protein	0.134073	0.0411241	-1.46712	1.00819e-11	-0.77929	0.00203837	129.53 ± 17.9	54.55 ± 12.07	110.19 ± 40.2	384.87 ± 91.44	150.13 ± 29.68	215.37 ± 37.9
NRRL3_01143	transmembrane protein - involved in regulation of conidium development	-1.73273	1.6016e-06	-2.96404	3.4815e-07	-3.57976	7.24239e-08	0.58 ± 0.15	1.21 ± 0.42	0.43 ± 0.06	11.35 ± 2.72	7 ± 1.87	5.95 ± 2.83
NRRL3_01144	nicotinic acid-CoA ligase	-3.85723	1.42896e-50	-3.79002	8.37437e-36	-4.70948	3.22776e-52	1.02 ± 0.4	1.99 ± 0	1.01 ± 0.29	19.41 ± 5.98	24.38 ± 2.18	30.31 ± 4.46
NRRL3_01145	hypothetical protein	0.447049	0.0329966	0.32006	0.387332	1.11837	1.09779e-05	19.81 ± 3.53	16.69 ± 2.34	32.13 ± 2.01	8.61 ± 0.75	15.66 ± 0.85	16.85 ± 2.89
NRRL3_01146	hypothetical protein	-1.8911	6.30962e-109	-1.90985	3.84216e-26	-2.2935	5.57406e-39	38.46 ± 7.29	37.67 ± 6.38	25.55 ± 3.24	131.83 ± 16.61	158.73 ± 26.36	143.87 ± 14.73
NRRL3_01147	stress-response protein Rds1	-0.442649	0.33378	-0.177485	0.81619	-0.920053	0.109075	1.11 ± 0.19	2.08 ± 0.69	1.63 ± 0.47	2 ± 0.64	2.63 ± 0.7	3.56 ± 1.38
NRRL3_01148	short-chain dehydrogenase/reductase family protein	-0.0928811	0.638431	0.082272	0.85804	0.490371	0.145801	13.2 ± 1.09	13.18 ± 0.69	17.15 ± 1.87	13.2 ± 3.17	14.42 ± 3.08	13.88 ± 4.61
NRRL3_01149	oxoglutarate/iron-dependent dioxygenase domain-containing protein	-0.289195	0.0083717	-0.393161	0.121701	-0.0580497	0.816667	45.24 ± 1.6	28.61 ± 3.16	43.32 ± 7.42	36.49 ± 5.02	42.68 ± 0.94	51.63 ± 0.94
NRRL3_01150	amidohydrolase-related domain-containing protein	-1.49731	3.58195e-101	-0.982251	6.1117e-08	-0.0819552	0.721175	138.83 ± 6.64	48.58 ± 9.48	74.11 ± 13.76	81.85 ± 9	105.33 ± 3.94	89.72 ± 9.44
NRRL3_01151	hypothetical protein	-0.540333	0.195527	0.0947818	0.921022	0.397063	0.535208	1.7 ± 0.42	1.33 ± 0.67	2.13 ± 0.51	0.86 ± 0.11	1.8 ± 0.48	1.86 ± 0.34
NRRL3_01152	DnaJ domain-containing protein	0.193099	0.241727	-0.567334	0.165499	-0.0427119	0.940252	8.98 ± 1.74	5.17 ± 1.08	4.7 ± 0.29	12.23 ± 0.49	7.92 ± 1.14	5.52 ± 1.13
NRRL3_01153	glycine cleavage T-protein domain-containing protein	-0.110042	0.308263	0.224149	0.496145	0.199742	0.520383	25.11 ± 2.3	15.58 ± 1.85	15.74 ± 2.25	27.47 ± 2.45	15.08 ± 2.66	15.8 ± 3.14
NRRL3_01154	mRNA decapping protein 2 - box A domain-containing protein	-0.153617	0.045038	-0.314173	0.133561	-0.355494	0.0675171	26.95 ± 3.03	26.37 ± 4.21	21.08 ± 1.32	38.92 ± 3.96	34.78 ± 3.56	30.91 ± 4.91
NRRL3_01155	uncharacterized protein	0.552399	8.95041e-10	0.0447243	0.8977	0.714474	0.00544068	46.57 ± 13.73	43.62 ± 11.12	97.06 ± 21.24	50.77 ± 8.19	46.9 ± 4.25	67.99 ± 21.37
NRRL3_01156	cytoplasmic tRNA 2-thiolation protein 2	0.579992	2.02592e-05	-0.11918	0.790742	-0.174892	0.604676	8.3 ± 1.83	15.64 ± 5.14	12.52 ± 1.13	11.46 ± 1.47	16.93 ± 4.11	16.17 ± 2.96
NRRL3_01157	lung seven transmembrane receptor-like protein	-0.381508	1.11792e-09	0.114019	0.674067	0.141411	0.47361	55.55 ± 3.62	65.1 ± 17.98	60.16 ± 8.99	69.58 ± 8.15	68.6 ± 9.57	62.49 ± 6.26
NRRL3_01158	uncharacterized protein	-0.288152	0.00166421	0.0650533	0.84283	0.221966	0.415329	21.38 ± 1.86	21.56 ± 1.17	18.9 ± 3.98	17.63 ± 1.84	22.96 ± 1.15	18.47 ± 2.02
NRRL3_01159	WD repeat-containing protein	0.082971	0.543445	0.331666	0.294212	0.273473	0.474357	10.44 ± 2.39	15.51 ± 3.42	8.32 ± 0.26	10.48 ± 1.86	14.19 ± 2.43	7.9 ± 0.18
NRRL3_01160	mitochondrial carrier domain-containing protein	-0.0293186	0.813943	-0.871982	0.000127996	-0.545127	0.0246045	15.54 ± 2.27	15.17 ± 1.36	16.48 ± 2.55	24.77 ± 6.52	30.37 ± 2.05	27.53 ± 4.22
NRRL3_01161	ribonucleoside-diphosphate reductase small chain	-2.17191	0	-1.15818	1.0017e-08	-1.52268	2.70239e-34	383.07 ± 46.59	245.8 ± 83.44	141.97 ± 9.84	611.2 ± 12.54	557.63 ± 71.17	467.6 ± 42.77
NRRL3_01162	signal recognition particle 9 kDa protein-like protein	-0.563957	1.58991e-13	0.4481	0.143221	0.0375827	0.90005	114 ± 17.16	54.8 ± 15.8	49.6 ± 3.55	80.77 ± 0.56	48.61 ± 3.48	55.52 ± 5.9
NRRL3_01163	WD repeat-containing protein	0.605035	5.97698e-10	0.272117	0.292231	0.121293	0.640673	12.66 ± 1.83	12.38 ± 2.44	8.9 ± 0.11	17.79 ± 1.59	11.1 ± 1.67	9.37 ± 0.58
NRRL3_01164	major facilitator superfamily - sugar/inositol transporter-like protein	-0.490189	0.119023	-0.405861	0.451889	-0.102794	0.874251	3.42 ± 0.05	2.58 ± 0.39	2.16 ± 0.32	3.55 ± 0.44	3.84 ± 1.27	2.67 ± 0.46
NRRL3_01165	gamma-glutamylcyclotransferase domain-containing protein	-0.0751167	0.790049	-0.107944	0.896725	1.51029	0.000114412	27.43 ± 10.81	5.16 ± 0.18	18.63 ± 4.22	13.33 ± 1.88	6.14 ± 1.88	7.45 ± 1.05
NRRL3_01166	glutathione S-transferase domain-containing protein	-0.606232	0.00133536	-0.240364	0.778456	0.182709	0.81104	13.48 ± 1.33	3.31 ± 0.91	4.79 ± 1.42	10.06 ± 2.97	4.84 ± 2.13	4.8 ± 1.76
NRRL3_01167	NmrA-like domain-containing protein	0.260904	0.601036	-0.696032	0.558925	0.740867	0.389378	6.27 ± 1.01	1.2 ± 0.82	2.6 ± 1.48	2.47 ± 0.35	1.66 ± 0.87	1.79 ± 0.55
NRRL3_01168	NAD-dependent epimerase/dehydratase domain-containing protein	0.864509	5.02026e-06	0.848844	0.0453961	0.588746	0.0763356	8.84 ± 1.3	7.3 ± 0.69	11.69 ± 1.03	4.31 ± 1.13	5.11 ± 1.89	8.86 ± 2.61
NRRL3_01169	fungal-specific transcription factor	0.0818227	0.684977	0.392936	0.339711	-0.61369	0.173648	1.74 ± 0.37	4.1 ± 1.43	2.18 ± 0.59	2.81 ± 0.2	3.46 ± 0.42	3.84 ± 0.88
NRRL3_01170	major facilitator superfamily protein	1.02098	1.40001e-18	2.01374	1.02955e-14	-0.104218	0.812119	2.98 ± 0.79	24.4 ± 10.37	6.12 ± 1.13	2.79 ± 0.13	6.23 ± 0.69	7.62 ± 2.15
NRRL3_01171	hypothetical protein	1.01202	0.0235339	1.51271	0.221582	2.06595	0.319095	0.87 ± 0.04	2.14 ± 1.55	0.8 ± 0.51	1.38 ± 0.6	0.7 ± 0.7	0.21 ± 0.37
NRRL3_01172	alkyl/aryl-sulfatase	-0.266199	0.665075	-0.203795	0.852762	-1.73501	0.113985	0.73 ± 0.23	0.8 ± 0.1	0.24 ± 0.17	4.61 ± 0.99	1.04 ± 0.35	0.95 ± 0.26
NRRL3_01173	delta(12) fatty acid desaturase	0.173787	0.0851711	0.897228	0.00569515	-0.724337	0.168788	15.35 ± 5	10.77 ± 2.73	2.31 ± 0.52	9.67 ± 0.55	6.16 ± 0.83	4.36 ± 0.38
NRRL3_01174	hypothetical protein	0.0782583	0.982192					0 ± 0	0 ± 0	0 ± 0	0 ± 0	0 ± 0	0 ± 0
NRRL3_01175	thioredoxin-like fold protein	-0.477059	0.715681	0.177041	0.963873	-4.78963	0.00963679	0.33 ± 0.29	0 ± 0	0 ± 0	0.32 ± 0.1	0.2 ± 0.2	1.09 ± 0.16
NRRL3_01176	short-chain dehydrogenase/reductase family protein	0.25383	0.584955	0.285458	0.744226	-0.586919	0.454507	1.62 ± 0.39	2.53 ± 0.89	1.48 ± 0.41	1.07 ± 0.12	1.97 ± 0.28	2.54 ± 1.12
NRRL3_01177	fungal-specific transcription factor	0.00228421	0.99231	0.604767	0.0390394	0.174101	0.627779	3.92 ± 0.15	14.91 ± 0.52	9.55 ± 1.16	3.88 ± 0.53	11.28 ± 1.21	9.64 ± 1.35
NRRL3_01178	carboxylesterase family protein	0.377744	0.000454999	1.18752	0.000286851	1.667	1.10957e-10	36.53 ± 3.51	11.24 ± 3.73	15.44 ± 1.29	4.01 ± 0.46	6.17 ± 1.18	5.53 ± 0.93
NRRL3_01179	fungal-specific transcription factor	0.746576	8.21044e-08	1.07609	0.00019937	1.11928	3.88132e-05	19.28 ± 1.7	11.62 ± 1.36	18.56 ± 3.06	5.17 ± 1.3	6.26 ± 0.33	9.8 ± 1.88
NRRL3_01180	resistance to 7-aminocholesterol Rta-like protein	0.588039	0.56139	0.0914201	0.971048	1.84581	0.112349	0.35 ± 0.32	0.59 ± 0.26	1.76 ± 0.67	0.12 ± 0.11	0.4 ± 0.05	0.55 ± 0.7
NRRL3_01181	nitroreductase domain-containing protein	-0.375709	3.37615e-06	0.251922	0.269929	0.363132	0.0419682	343.73 ± 31.14	102.29 ± 18.41	95.31 ± 3.34	272.87 ± 15.27	91.38 ± 7.99	84.89 ± 11.07
NRRL3_01182	hypothetical protein	-0.379099	0.422966	0.0850349	0.947438	-0.273282	0.802426	1.1 ± 0.23	0.57 ± 0.3	0.53 ± 0.04	0.87 ± 0.28	0.67 ± 0.19	0.73 ± 0.26
NRRL3_01183	hypothetical protein	-2.02054	0.464522	2.21996		0.620224		0 ± 0	0.07 ± 0.1	0.04 ± 0.07	0.04 ± 0.03	0 ± 0	0 ± 0
NRRL3_01184	hypothetical protein	-1.58452	0.753067	1.27491		-1.07769		0 ± 0	0.05 ± 0.07	0.03 ± 0.05	0 ± 0	0 ± 0	0.07 ± 0.12
NRRL3_01185	hypothetical protein	-2.36333	0.48821	0.764471	0.838359	0.21938	0.933365	0 ± 0	0.07 ± 0.1	0.24 ± 0.21	0.02 ± 0.03	0.09 ± 0.16	0.23 ± 0.28
NRRL3_01186	amino acid transporter - transmembrane domain-containing protein	0.945079	2.55877e-06	-1.06123	0.0136567	-0.120322	0.787556	4.91 ± 0.86	1.83 ± 0.66	5.17 ± 0.75	0.99 ± 0.07	4.55 ± 0.07	6.41 ± 1.77
NRRL3_01187	glycosyltransferase family 32 protein	0.679865	0.210278	-0.336903	0.689989	-1.35826	0.0145067	2.04 ± 0.38	1.92 ± 0.37	2.27 ± 1.05	2.22 ± 1.13	2.96 ± 0.64	6.79 ± 1.36
NRRL3_01188	hypothetical protein	1.9993	3.8047e-33	0.404248	0.343372	-0.370029	0.708666	21.06 ± 10.3	12.21 ± 2.63	24.33 ± 14.75	12.09 ± 6.78	10.61 ± 0.53	36.17 ± 19.93
NRRL3_01188a1	F-box domain-containing protein	-0.350431	0.0483744	-0.453761	0.272173	-0.337259	0.380377	9.73 ± 0.86	5.46 ± 1.46	5.4 ± 0.66	4.26 ± 0.42	7.36 ± 1.37	7.78 ± 1.95
NRRL3_01189	alcohol dehydrogenase domain-containing protein	1.66958	0.633581	0.313146		-1.30333		0.07 ± 0.13	0.1 ± 0.14	0 ± 0	0.02 ± 0.04	0.05 ± 0.08	0.08 ± 0.14
NRRL3_01190	fungal-specific transcription factor	-0.848635	0.0353494	-0.35738	0.582032	-0.100856	0.864102	2.59 ± 0.24	1.81 ± 0.38	3.07 ± 0.13	2.09 ± 0.69	3.49 ± 0.5	3.76 ± 0.75
NRRL3_01191	catalase	3.18819	6.8436e-23	-0.388815	0.704678	-0.791552	0.504848	1.13 ± 0.1	0.59 ± 0.25	0.55 ± 0.53	0.74 ± 0.09	1.07 ± 0.22	1.07 ± 0.6
NRRL3_01192	histidinol dehydrogenase	0.707648	0.124114	0.369372	0.789116	-0.497	0.741544	0.26 ± 0.22	0.95 ± 0.24	0.34 ± 0.13	0.27 ± 0.1	0.71 ± 0.64	0.56 ± 0.26
NRRL3_01193	ubiquitin-conjugating enzyme/RWD-like protein	1.15245	4.34433e-07	0.217907	0.755801	0.205208	0.791302	5.35 ± 0.65	4.57 ± 0	3.08 ± 0.15	1.78 ± 0.4	4.15 ± 0.44	3.08 ± 0.5
NRRL3_01194	F-box domain-containing protein	-1.58452	0.753067	3.20214	0.290834			0.06 ± 0.1	0.24 ± 0.12	0 ± 0	0.05 ± 0.05	0 ± 0	0 ± 0
NRRL3_01195	ankyrin repeat domain-containing protein	-0.0525248	0.924808	-0.151328	0.85677	0.558354	0.493311	1.52 ± 0.5	3.09 ± 0.18	2.45 ± 0.39	2.31 ± 0.24	3.61 ± 0.9	1.88 ± 0.57
NRRL3_01196	hypothetical protein	0.245192	0.889826	1.02019	0.590869	2.36248	0.198655	0 ± 0	1.06 ± 0.53	1.32 ± 0.57	0.13 ± 0.12	0.52 ± 0.38	0.28 ± 0.24
NRRL3_01197	cytochrome P450-like protein	0.660849	0.00607217	-0.313807	0.439571	-0.147041	0.758135	4.77 ± 0.78	5.34 ± 0.41	4.78 ± 0.04	3.79 ± 0.53	7.62 ± 1.78	6.02 ± 1.91
NRRL3_01198	epoxide hydrolase-like protein	1.22316	0.037938	0.304742	0.715464	1.14074	0.234036	0.59 ± 0.23	1.88 ± 0.63	1.29 ± 0.17	0.63 ± 0.14	1.7 ± 0.53	0.66 ± 0.49
NRRL3_01199	hypothetical protein	-1.58453	0.715681	1.27491				0 ± 0	0 ± 0	0 ± 0	0.04 ± 0.07	0 ± 0	0 ± 0
NRRL3_01200	fungal-specific transcription factor							0 ± 0	0 ± 0	0 ± 0	0 ± 0	0 ± 0	0 ± 0
NRRL3_01201	major facilitator superfamily protein							0 ± 0	0 ± 0	0 ± 0	0 ± 0	0 ± 0	0 ± 0
NRRL3_01202	histidine phosphatase superfamily protein - clade 1							0 ± 0	0 ± 0	0 ± 0	0 ± 0	0 ± 0	0 ± 0
NRRL3_01203	ribonuclease H-like domain-containing protein							0 ± 0	0 ± 0	0 ± 0	0 ± 0	0 ± 0	0 ± 0
NRRL3_01204	hypothetical protein							0 ± 0	0 ± 0	0 ± 0	0 ± 0	0 ± 0	0 ± 0
NRRL3_01205	hypothetical protein	-2.14724	2.30853e-100	0.188522	0.57623	-1.56453	1.60548e-05	19.73 ± 4.11	17.28 ± 1.13	2.96 ± 0.37	14.61 ± 0.74	16.93 ± 2.66	10.09 ± 1.66
NRRL3_01206	alpha/beta hydrolase fold-1 domain-containing protein	-2.38704	1.38671e-294	0.840362	0.0079413	-0.754325	0.000636694	182.07 ± 14.98	210.9 ± 106.77	51.26 ± 9.11	120.6 ± 5.74	133.07 ± 20.56	99.72 ± 15.75
NRRL3_01207	S-adenosyl-L-methionine-dependent methyltransferase domain-containing protein	-2.4394	1.039e-100	-0.529082	0.207763	-0.701044	0.0558319	16.59 ± 0.44	12.01 ± 5.64	6.43 ± 0.77	24.35 ± 4.19	19.33 ± 4.65	12 ± 1.31
NRRL3_01208	isochorismatase-like domain-containing protein	-1.18653	5.23346e-31	-1.04442	0.000971713	-1.08998	0.0526532	11.83 ± 1.18	8.54 ± 0.76	1.54 ± 0.93	17.12 ± 1.17	16.8 ± 4.41	3.79 ± 0.18
NRRL3_01209	S-adenosyl-L-methionine-dependent methyltransferase domain-containing protein	-2.14223	1.83167e-49	-1.29742	0.0024899	-1.73145	0.0299076	6.87 ± 0.89	6.93 ± 0.24	0.93 ± 0.34	14.77 ± 1.93	16.08 ± 6.62	3.56 ± 0.98
NRRL3_01210	hypothetical protein	-1.62508	1.21108e-21	0.130683	0.869214	-0.906263	0.222336	2.54 ± 0.64	3.59 ± 1.5	1.32 ± 0.6	2.16 ± 0.31	3.51 ± 0.96	2.85 ± 0.24
NRRL3_01211	hypothetical protein	-3.11084	1.86285e-51	0.768554	0.643769	-2.33016	0.146798	0.47 ± 0.49	0.95 ± 0.7	0.22 ± 0.21	0.47 ± 0.12	0.61 ± 0.52	1.22 ± 0.59
NRRL3_01212	chitinase-like protein	-1.47347	2.87942e-16	1.66336	0.0241122	-1.41384	0.154702	0.41 ± 0.18	1.07 ± 0.59	0.16 ± 0.06	0.43 ± 0.13	0.3 ± 0.16	0.5 ± 0.19
NRRL3_01213	F-box domain-containing protein	2.02458	0.00533466	0.557037	0.610705	-0.0865763	0.951257	0.29 ± 0.08	1.27 ± 0.44	0.66 ± 0.02	0.3 ± 0.18	0.82 ± 0.31	0.83 ± 0.56
NRRL3_01214	trans-3-hydroxy-L-proline dehydratase	-0.0542448	0.981311	2.88259		-2.20261		0.03 ± 0.06	0.29 ± 0.41	0 ± 0	0.08 ± 0.02	0 ± 0	0.16 ± 0.28
NRRL3_01215	hypothetical protein	0.0161789	0.962666	-0.502279	0.462816	-0.326218	0.699389	1.17 ± 0.31	1.5 ± 0.04	1.16 ± 0.25	1.63 ± 0.43	2.44 ± 0.43	1.66 ± 0.1
NRRL3_01216	tannase	-0.533283	0.757993	-0.654097	0.863861	1.17445		0.04 ± 0.07	0 ± 0	0.1 ± 0.1	0.01 ± 0.01	0.13 ± 0.16	0.04 ± 0.07
NRRL3_01217	LURP1 domain-containing protein	-4.93811	3.77446e-05	-2.73398	0.000128925	-3.26605	5.9324e-08	0.53 ± 0.19	1.09 ± 0.26	1.16 ± 0.76	2.49 ± 0.47	7.53 ± 1.31	12.88 ± 1.92
NRRL3_01218	hypothetical protein	-1.03587	0.00139775	-2.34228	9.2243e-10	-1.18227	2.79065e-05	2 ± 0.19	2.12 ± 0.77	7.5 ± 0.74	5.34 ± 1.82	16.92 ± 2.83	19.59 ± 3.37
NRRL3_01219	fungal-specific transcription factor	-1.08714	1.02838e-14	-0.908089	0.000316353	-0.94456	1.29339e-06	11.54 ± 1.62	11.6 ± 2.73	14.31 ± 1.82	14.8 ± 0.5	27.25 ± 4.5	31.6 ± 3.28
NRRL3_01220	oxidoreductase FAD/NAD(P)-binding domain-containing protein	-1.13869	0.000692304	-1.35734	0.00351174	-1.12105	0.076559	0.8 ± 0.3	1.22 ± 0.17	0.91 ± 0.31	2.4 ± 0.91	3.67 ± 0.33	2.3 ± 0.8
NRRL3_01221	hypothetical protein							0 ± 0	0 ± 0	0 ± 0	0 ± 0	0 ± 0	0 ± 0
NRRL3_01222	ankyrin repeat domain-containing protein	-0.174709	0.891147	-0.0564233	0.974678	2.40037	0.322738	0.4 ± 0.09	0.83 ± 0.03	0.44 ± 0.31	0.19 ± 0.1	0.78 ± 0.35	0.08 ± 0.13
NRRL3_01223	glycoside hydrolase family 55 protein	-0.734473	0.789359	-1.226		-1.30333		0 ± 0	0.02 ± 0.03	0 ± 0	0.01 ± 0.01	0.04 ± 0.04	0.02 ± 0.03
NRRL3_01224	chitinase-like protein	-1.33754	0.177052	-0.339529	0.848423	0.607445	0.771963	0.05 ± 0.02	0.09 ± 0.07	0.1 ± 0.07	0.02 ± 0.03	0.17 ± 0.04	0.08 ± 0.07
NRRL3_01225	leucine-rich repeat domain-containing protein	0.847452	3.4287e-11	0.650812	0.0290153	0.0552421	0.913533	3.2 ± 0.91	14.77 ± 1.54	3.78 ± 0.79	5.14 ± 1.25	9.68 ± 2.29	4.15 ± 0.24
NRRL3_01226	alpha/beta hydrolase fold-1 domain-containing protein	-2.96368	3.3691e-128	-2.06575	6.86941e-14	-2.93193	6.99791e-36	7.54 ± 2.98	9.65 ± 1.52	4.05 ± 0.31	33.6 ± 2.8	38.36 ± 2.45	35.5 ± 1.17
NRRL3_01227	major facilitator superfamily - sugar transporter-like protein	-2.57811	0.407407	-0.648641				0 ± 0	0 ± 0	0 ± 0	0.02 ± 0.02	0.06 ± 0.1	0 ± 0
NRRL3_01228	3-hydroxyacyl-CoA dehydrogenase domain-containing protein	-0.281242	0.243236	-0.48382	0.283948	-0.758365	0.0615465	2.12 ± 0.59	4.83 ± 1.26	4.46 ± 0.58	3.94 ± 0.78	7.82 ± 0.98	8.67 ± 0.92
NRRL3_01229	CoA-transferase family III protein	0.222558	0.403418	-0.600631	0.227322	-0.998683	0.0286324	0.92 ± 0.2	3.21 ± 0.54	1.88 ± 0.47	2.33 ± 0.44	4.97 ± 2.17	4.34 ± 0.92
NRRL3_01230	fungal-specific transcription factor	1.12853	0.00341129	-0.24932	0.73748	-1.736	0.00508135	0.4 ± 0.25	1.57 ± 0.13	0.53 ± 0.11	1.32 ± 0.39	2.04 ± 1.05	2.01 ± 0.23
NRRL3_01231	LDLR class B repeat-containing protein	-0.744543	0.0334627	-0.645161	0.708573	-1.34476	0.376982	0.91 ± 0.64	0.41 ± 0.58	0.32 ± 0.13	1.3 ± 0.21	0.82 ± 0.18	0.93 ± 0.3
NRRL3_01232	major facilitator superfamily protein	0.192666	0.8091	-0.44845	0.739229	0.384527	0.790206	0.09 ± 0.1	0.59 ± 0.02	0.52 ± 0.18	0.36 ± 0.12	0.71 ± 0.23	0.47 ± 0.29
NRRL3_01233	kynurenine formamidase-like protein	3.25282	0.00227392	-0.0790835	0.948361	0.750856	0.299906	0.24 ± 0.11	1.25 ± 0.45	3.01 ± 0.83	0.34 ± 0.1	1.64 ± 0.29	2.08 ± 0.71
NRRL3_01234	terrelysin	1.75932	2.18593e-116	1.76415	1.36861e-12	1.98193	6.66346e-27	27263.33 ± 3230.33	26220 ± 8966.11	21670 ± 4364.81	10471.67 ± 5051.1	9211 ± 1314.38	6323.67 ± 835.17
NRRL3_01235	tyrosinase copper-binding domain-containing protein	0.275971	0.0322433	-0.125685	0.723738	-0.177124	0.557823	13.01 ± 3.55	18.57 ± 1.02	18.13 ± 3.21	14.13 ± 1.8	22.27 ± 2.92	23.51 ± 2.7
NRRL3_01236	fungal-specific transcription factor	0.782166	3.66658e-08	0.403848	0.265663	-0.927835	0.0178132	4.19 ± 0.16	6.25 ± 1.75	2 ± 0.31	6.65 ± 0.93	5.06 ± 1.16	4.39 ± 0.42
NRRL3_01237	pectin lyase	4.13181	3.50623e-12	0.786612	0.604604	2.60151	0.129612	1.95 ± 0.46	0.71 ± 0.58	0.64 ± 0.05	0.39 ± 0.16	0.38 ± 0.15	0.11 ± 0.1
NRRL3_01238	nucleoside phosphorylase domain-containing protein	-2.70062	1.22177e-99	-3.19965	2.57081e-30	-3.08306	2.95224e-33	5.7 ± 1.71	5.03 ± 0.56	4.7 ± 1.71	43.38 ± 9.12	47.49 ± 6.58	45.37 ± 3.05
NRRL3_01239	short-chain dehydrogenase/reductase family protein	0.0871121	0.355541	-0.243071	0.38391	0.104813	0.691335	44.85 ± 2.11	28.6 ± 7.4	30.23 ± 1.2	70.81 ± 8.14	36.61 ± 2.95	32.16 ± 2.73
NRRL3_01240	tetratricopeptide repeat-containing protein	0.460494	1.50106e-09	0.2935	0.176305	-0.0866387	0.6981	94.83 ± 15.25	121.3 ± 10.47	72.17 ± 8.76	116.1 ± 8.93	106.62 ± 22.01	87.66 ± 11.18
NRRL3_01241	calcium/proton exchanger CAX-like protein	-0.237873	5.27389e-05	-0.405818	0.0159263	-0.355413	0.00374713	233.5 ± 14.85	269.95 ± 50.28	239.87 ± 17.14	323.73 ± 29.11	391.67 ± 39.08	351.53 ± 9.91
NRRL3_01242	vacuolar calcium ion transporter-like protein	-0.941536	1.4479e-58	0.370596	0.0708537	-0.0567615	0.789606	177.17 ± 2.39	207 ± 16.4	177.73 ± 13.79	185.13 ± 14.34	189.27 ± 9.23	212.2 ± 21.96
NRRL3_01243	vacuolar calcium ion transporter	-1.11844	1.59078e-98	-0.0757724	0.768001	-0.129502	0.537259	350.73 ± 34.98	328 ± 56.14	320.63 ± 41.62	440.13 ± 18.48	410.9 ± 36.32	400.57 ± 65.23
NRRL3_01244	calcium-transporting ATPase	0.19076	0.00177768	-0.0473145	0.85702	0.187383	0.200965	48.2 ± 5.01	89.89 ± 14.45	93.55 ± 10.08	73.43 ± 12.21	105.33 ± 13.54	94.05 ± 3.87
NRRL3_01245	hypothetical protein	-0.0817158	0.250387	-0.255906	0.285354	-0.311911	0.0734305	38.48 ± 1.84	56.87 ± 1.76	35.49 ± 3.69	58.15 ± 4.56	71.09 ± 11.36	50.5 ± 2.36
NRRL3_01246	hypothetical protein	-1.06417	0.00907583	-0.919204	0.139825	-2.03089	0.000433747	0.22 ± 0.2	2.09 ± 0.07	1.13 ± 0.5	1.37 ± 0.21	4.38 ± 2.14	5.32 ± 0.32
NRRL3_01247	FAD linked oxidase - N-terminal domain-containing protein	-1.34864	1.35454e-09	-0.815235	0.0699622	-0.917983	0.0550513	4.81 ± 1.28	2.86 ± 0.87	2.18 ± 0.29	4.52 ± 0.82	5.61 ± 0.92	4.73 ± 0.4
NRRL3_01248	short-chain dehydrogenase/reductase family protein	-2.54403	1.30654e-17	-1.20837	0.00320418	-1.02951	0.0434247	3.23 ± 0.43	4.53 ± 0.79	5.5 ± 3.71	7.75 ± 0.86	11.1 ± 0.24	13 ± 2.62
NRRL3_01249	phosphatidylethanolamine-binding protein-like protein	-0.136122	0.962666					0.06 ± 0.11	0 ± 0	0 ± 0	0.06 ± 0.05	0 ± 0	0 ± 0
NRRL3_01250	isochorismatase-like domain-containing protein	-1.52731	2.76142e-07	-1.58082	0.0148563	-1.80504	0.00254147	3.09 ± 1.41	2.09 ± 0.49	2.04 ± 0.55	4.69 ± 1.22	7.41 ± 3.06	8.09 ± 2.05
NRRL3_01251	major facilitator superfamily protein	-1.18963	0.0019685	-1.21026	0.147523	-0.971195	0.453372	0.57 ± 0.32	0.61 ± 0.33	0.33 ± 0.12	0.99 ± 0.25	1.65 ± 0.62	0.74 ± 0.44
NRRL3_01252	cytochrome P450-like protein	-1.67778	1.37904e-146	0.346836	0.235704	-2.56972	9.47531e-33	87.8 ± 25.02	188.85 ± 61.45	34.01 ± 3.88	122.83 ± 9.33	173.23 ± 21.76	231.6 ± 68.9
NRRL3_01253	hypothetical protein	-2.47095	1.46217e-199	-1.12375	5.22043e-06	-3.45019	1.45072e-31	35.55 ± 14.43	37.57 ± 5.76	10.29 ± 2.76	69.04 ± 7.15	95.43 ± 15.11	128.99 ± 39.27
NRRL3_01254	cytochrome P450	-0.947638	3.25161e-62	-0.735464	0.00127741	-1.93792	8.22806e-24	50.89 ± 16.71	67.85 ± 22.44	23.58 ± 3.08	81.63 ± 10.61	113.63 ± 17.68	103.43 ± 21.9
NRRL3_01255	fungal-specific transcription factor	-0.665563	1.32347e-29	0.6132	0.0112688	-0.708044	8.73442e-08	137.77 ± 21.67	325.55 ± 89.17	160.1 ± 8.15	137.2 ± 7.27	252.93 ± 7.76	299.57 ± 23.89
NRRL3_01256	fungal-specific transcription factor	-0.304828	3.72754e-08	-0.26482	0.206582	-0.807215	4.4823e-07	66.91 ± 16.06	109.49 ± 23.78	49.61 ± 6.05	90.18 ± 4.2	137.97 ± 16.65	99.23 ± 11.93
NRRL3_01257	hypothetical protein	-2.03821	0.00136378	-1.08173	0.504952	-0.753959	0.599186	0.9 ± 0.39	0.56 ± 0.02	0.94 ± 0.66	2.99 ± 0.45	1.09 ± 0.24	1.85 ± 1.78
NRRL3_01258	class I/II hydroxymethylglutaryl-CoA reductase-like enzyme	-1.36637	3.64801e-08	-1.81747	0.000293102	-2.05894	0.00163927	2.19 ± 0.62	1.5 ± 0.61	0.8 ± 0.21	27.04 ± 5.19	5.91 ± 0.86	3.81 ± 1.09
NRRL3_01259	purine-cytosine permease-like protein	-2.49595	8.08612e-10	-2.20754	6.52124e-09	-2.43674	6.33503e-10	0.35 ± 0.22	1.72 ± 0.01	1.14 ± 0.36	3.54 ± 0.93	7.47 ± 0.47	7.13 ± 0.73
NRRL3_01260	oxoglutarate/iron-dependent dioxygenase domain-containing protein	-1.74845	4.71686e-18	-1.3197	1.4797e-07	-1.51324	7.95737e-10	9.22 ± 1.91	9.95 ± 0.23	8.77 ± 2.31	9.24 ± 2.47	26.21 ± 3.06	28.59 ± 1.47
NRRL3_01261	alcohol dehydrogenase domain-containing protein	-2.01258	1.92864e-13	-1.58027	0.000806134	-1.22712	0.00359476	2.05 ± 0.81	1.55 ± 0.17	2.96 ± 0.99	2.6 ± 0.83	8.42 ± 0.6	7.96 ± 1.27
NRRL3_01262	globin/protoglobin domain-containing protein	0.069499	0.301344	1.12076	8.5314e-06	0.687425	1.17741e-05	189.97 ± 31.52	249.3 ± 3.82	134.7 ± 16.9	92.74 ± 5.38	137.73 ± 33.67	95.71 ± 9.94
NRRL3_01263	acyl-CoA dehydrogenase	-0.610741	5.41717e-14	-0.482488	0.0364503	-0.483128	0.0127203	42.09 ± 6.53	34.37 ± 0.88	30.01 ± 3.28	38.83 ± 5.3	55.64 ± 3.83	48.06 ± 6.69
NRRL3_01264	nucleobase cation symporter-1 family protein	0.533088	0.0316457	0.0506529	0.956653	0.277172	0.715658	1.26 ± 0.15	1.53 ± 0.61	1.61 ± 0.39	1.12 ± 0.22	1.87 ± 0.46	1.51 ± 0.29
NRRL3_01265	carbon-nitrogen hydrolase domain-containing protein	-2.76442	0.0144421	0.909764	0.797469	-2.21659	0.182805	0.19 ± 0.2	0.1 ± 0.15	0.1 ± 0.1	0.28 ± 0.13	0.06 ± 0.05	0.51 ± 0.29
NRRL3_01266	dihydropyrimidinase	0.130562	0.901149	-0.125193	0.939696	-2.85411	0.0203773	0.35 ± 0.14	0.55 ± 0.61	0.18 ± 0.17	0.49 ± 0.3	0.64 ± 0.15	1.47 ± 1.22
NRRL3_01267	cysteine-rich transmembrane domain-containing protein	-1.22906	0.110632	-1.08581	0.352272	-2.57499	0.00126741	1.14 ± 0.69	2.39 ± 0.56	1.84 ± 0.73	1.58 ± 0.76	4.76 ± 0.89	12.45 ± 0.51
NRRL3_01268	hypothetical protein							0 ± 0	0 ± 0	0 ± 0	0 ± 0	0 ± 0	0 ± 0
NRRL3_01269	major facilitator superfamily protein	-1.91742	5.67772e-14	-1.17743	0.000951679	-0.557144	0.0303212	4.58 ± 0.8	4.32 ± 1.93	9.07 ± 0.96	9.26 ± 1.74	12.95 ± 0.75	15.3 ± 0.86
NRRL3_01270	major facilitator superfamily - sugar/inositol transporter-like protein	-0.104837	0.949042	1.03084	0.637601	0.962503	0.708685	0.06 ± 0.11	0.35 ± 0.18	0.17 ± 0.05	0.22 ± 0.16	0.18 ± 0.31	0.1 ± 0.09
NRRL3_01271	beta-glucosidase	-0.0723586	0.950655	-2.23483	0.0037087	-1.60745	0.0478877	0.14 ± 0.03	0.21 ± 0.19	0.34 ± 0.28	0.18 ± 0.07	1.31 ± 0.16	1.22 ± 0.18
NRRL3_01272	alcohol dehydrogenase domain-containing protein	-0.0735155	0.929227	-1.06508	0.13105	0.283014	0.757771	0.87 ± 0.19	0.97 ± 0.62	1.76 ± 1.13	1.12 ± 0.47	2.55 ± 0.39	1.64 ± 0.57
NRRL3_01273	fungal-specific transcription factor	0.793364	0.187433	-1.25126	0.0434289	-0.13485	0.878963	0.33 ± 0.07	0.6 ± 0.08	0.93 ± 0.25	0.34 ± 0.11	1.75 ± 0.1	1.17 ± 0.48
NRRL3_01274	YjgF/YER057c/translation inhibitor UK114 family protein	-2.38266	0.0463701	-2.691	0.13887	-0.212727	0.884296	1.1 ± 0.76	0.21 ± 0.29	1.45 ± 0.46	1.04 ± 0.17	1.92 ± 1.4	1.95 ± 0.54
NRRL3_01275	major facilitator superfamily protein	-1.91511	0.33692	-0.369541	0.871819	0.5437	0.840352	0.13 ± 0.11	0.2 ± 0.09	0.2 ± 0.08	0.09 ± 0.08	0.31 ± 0.16	0.15 ± 0.26
NRRL3_01276	fungal-specific transcription factor	-0.401956	6.08764e-05	-0.23721	0.435315	0.0237057	0.938199	12.5 ± 2.33	10.09 ± 1.56	11.27 ± 1.31	11.62 ± 1.24	13.32 ± 1.39	12.71 ± 0.54
NRRL3_01277	arrestin domain-containing protein	0.531274	0.438271	0.624057	0.646937	-0.920645	0.329113	0.26 ± 0.17	0.43 ± 0.21	0.73 ± 0.38	0.24 ± 0.12	0.54 ± 0.02	1.63 ± 0.8
NRRL3_01278	fungal-specific transcription factor	0.921272	1.54352e-13	0.699612	0.00179883	0.348747	0.157452	9.93 ± 0.44	23.47 ± 0.43	17.4 ± 1.62	7.96 ± 0.98	16.03 ± 1.08	15.66 ± 1.08
NRRL3_01279	tannase	1.29345	0.212389	2.73532		2.14015		0.15 ± 0.14	0.17 ± 0.07	0.1 ± 0.1	0.03 ± 0.02	0 ± 0	0 ± 0
NRRL3_01280	carboxylesterase family protein	1.83011	0.551944	-0.648641		1.52559		0 ± 0	0 ± 0	0.07 ± 0.06	0.03 ± 0.04	0.04 ± 0.07	0 ± 0
NRRL3_01281	maltose/galactoside acetyltransferase domain-containing protein	-0.936117	0.285344	1.01528	0.340896	0.982258	0.336722	0.66 ± 0.15	1.56 ± 1.15	2.04 ± 0.55	2.09 ± 1.15	1.29 ± 0.73	1.17 ± 0.35
NRRL3_01282	alpha-glucosidase	-0.367803	0.315196	0.190211	0.739154	0.338127	0.52298	0.97 ± 0.06	3.27 ± 0.53	3.65 ± 0.74	1.84 ± 0.62	3.6 ± 0.7	3.35 ± 1.56
NRRL3_01283	hypothetical protein	-0.678997	0.593376	-0.355069	0.789479	1.55476	0.107769	0.3 ± 0.04	0.69 ± 0.02	1.89 ± 0.85	0.57 ± 0.39	1.05 ± 0.28	0.74 ± 0.5
NRRL3_01284	fungal-specific transcription factor	-0.0500003	0.823136	0.334369	0.413618	-1.10571	0.00890577	3.03 ± 0.46	9.31 ± 2.69	2.33 ± 0.3	5.88 ± 0.74	7.62 ± 2.23	5.76 ± 0.46
NRRL3_01285	major facilitator superfamily protein	-0.26411	0.0379709	-0.244781	0.422106	-0.428868	0.0829991	10.03 ± 1.74	14.72 ± 4.78	11.61 ± 0.89	14.58 ± 2.82	18.72 ± 2.89	17.9 ± 2.52
NRRL3_01286	hypothetical protein	1.69189	2.90433e-42	2.43228	2.44595e-15	2.59954	3.61766e-23	193.6 ± 20.07	48.95 ± 9.11	79.56 ± 17.3	30.64 ± 0.95	10.98 ± 2.9	15.13 ± 2.3
NRRL3_01287	hypothetical protein	0.734814	0.0318163	0.699242	0.27247	1.38685	0.00517046	1.34 ± 0.06	2.26 ± 0.08	4.09 ± 0.3	1.49 ± 0.12	2.1 ± 0.49	1.78 ± 0.4
NRRL3_01288	lysine-specific permease	0.826586	3.00065e-14	-0.0481515	0.907778	0.163199	0.547617	12.7 ± 1.46	15.9 ± 2.83	14.83 ± 1.75	11.44 ± 2.53	16.43 ± 2.57	15.15 ± 1
NRRL3_01289	major facilitator superfamily protein	0.0277343	0.938573	0.577962	0.393062	1.30482	0.104514	0.83 ± 0.49	1.95 ± 0.23	1.6 ± 0.55	3.23 ± 1.37	1.46 ± 0.32	0.74 ± 0.39
NRRL3_01290	interferon alpha-inducible protein 6/27-like protein	1.36155	7.70951e-05	-0.411999	0.879138	1.20777	0.000139652	9.94 ± 4.68	1.38 ± 1.95	28.53 ± 2.26	79.48 ± 8.57	8.21 ± 3.58	14.09 ± 2.04
NRRL3_01291	major facilitator superfamily protein - efflux pump	-0.0081298	0.970103	-0.249843	0.631457	0.027633	0.961128	2.34 ± 0.18	4.29 ± 1.63	3.99 ± 1	17.18 ± 0.92	5.25 ± 1.64	4.51 ± 0.46
NRRL3_01292	phosphoesterase domain-containing protein	-3.25709	0	-1.55851	2.79455e-09	-0.512491	0.00101906	93.6 ± 13.01	61.48 ± 13.68	185.43 ± 31.3	263.63 ± 15.3	237.73 ± 43.85	302.27 ± 19.27
NRRL3_01293	fungal-specific transcription factor	-0.702987	0.0685346	-0.535672	0.256618	-0.48355	0.203214	1.4 ± 0.15	1.6 ± 0.15	2.47 ± 0.06	2.33 ± 0.37	2.86 ± 0.37	3.96 ± 0.38
NRRL3_01294	ABC transporter	0.457014	0.394193	-0.053415	0.971799	-0.0422315	0.970462	0.11 ± 0.06	0.16 ± 0.05	0.3 ± 0.05	0.25 ± 0.08	0.24 ± 0.09	0.36 ± 0.2
NRRL3_01295	flavin amine oxidase-like protein	-1.04534	6.47853e-15	0.13347	0.713544	-0.0466562	0.864102	21.6 ± 1.24	26.74 ± 7.42	30.24 ± 3.57	25.38 ± 4.28	29.36 ± 3.66	35.91 ± 1.6
NRRL3_01296	mono- and diacylglycerol lipase	-0.790143	2.10406e-09	-2.69257	3.68406e-19	-1.89712	1.25955e-11	7.69 ± 2.73	5.02 ± 1.37	5.59 ± 0.56	221.27 ± 30.73	31.88 ± 2.34	23.93 ± 2.12
NRRL3_01297	short-chain dehydrogenase/reductase family protein	-2.98008	5.87118e-161	-2.03717	7.10839e-12	-1.9058	1.22867e-06	8.62 ± 2.38	6.57 ± 0.19	3.17 ± 0.74	29.92 ± 1.04	27.25 ± 5.66	13.64 ± 3.09
NRRL3_01298	isochorismatase-like domain-containing protein	-0.622743	0.877696	-0.648641				0 ± 0	0 ± 0	0 ± 0	0 ± 0	0.07 ± 0.12	0 ± 0
NRRL3_01299	aquaporin-like protein	0.996398	0.727693	2.29611				0.02 ± 0.04	0.17 ± 0.24	0 ± 0	0 ± 0	0 ± 0	0 ± 0
NRRL3_01300	FAD/NAD(P)-binding domain-containing protein	1.69223	1.2143e-95	3.99017	6.69878e-64	2.31931	4.72327e-13	19.99 ± 5.97	40.21 ± 6.15	17.92 ± 2.75	2.57 ± 0.7	2.67 ± 0.61	4.14 ± 2.02
NRRL3_01301	hypothetical protein	2.32773	1.56105e-34	3.4675	9.50613e-18	3.50595	1.85826e-16	7.18 ± 1.18	13 ± 2.44	17.49 ± 2.23	0.75 ± 0.04	1.24 ± 0.64	1.77 ± 1.6
NRRL3_01302	taurine dioxygenase TauD/TfdA domain-containing protein			1.27491		-1.30333		0 ± 0	0.12 ± 0.16	0 ± 0	0 ± 0	0 ± 0	0.1 ± 0.17
NRRL3_01303	hypothetical protein							0 ± 0	0 ± 0	0 ± 0	0 ± 0	0 ± 0	0 ± 0
NRRL3_01304	hypothetical protein	-0.30888	0.719472	1.70819	0.0423483	0.916066	0.284412	0.22 ± 0.18	2.04 ± 0.94	2.22 ± 1.23	0.12 ± 0.12	0.79 ± 0.49	1.37 ± 0.48
NRRL3_01305	hypothetical protein	-0.525542	0.753067	0.951807	0.781157	0.620224		0 ± 0	0.19 ± 0.27	0.06 ± 0.1	0.03 ± 0.05	0.11 ± 0.1	0 ± 0
NRRL3_01306	N-acyl-phosphatidylethanolamine-hydrolysing phospholipase D-like protein	-0.556715	1.08106e-06	0.132536	0.679825	-0.134539	0.633805	18.57 ± 1.75	33.52 ± 5.62	22.64 ± 1.52	25.69 ± 1.61	36.34 ± 1.84	28.56 ± 4.75
NRRL3_01307	COMT-type O-methyltransferase family protein	-0.889694	0.000398372	0.456744	0.265442	-0.161075	0.70847	2.69 ± 0.39	7.05 ± 0.81	5.25 ± 0.09	4.21 ± 0.49	5.75 ± 0.91	6.73 ± 0.32
NRRL3_01308	S-adenosyl-L-methionine-dependent methyltransferase domain-containing protein	-0.314376	0.660798	-0.320729	0.784845	-0.519789	0.735113	1.07 ± 0.06	2.89 ± 0.37	1.02 ± 0.35	2.61 ± 0.55	3.17 ± 0.47	1.7 ± 1.2
NRRL3_01309	hypothetical protein	-2.87125	2.43139e-11	-1.21574	0.00725379	-1.7162	2.59211e-05	5.77 ± 1.22	11.38 ± 1.92	8.7 ± 3.04	15.7 ± 0.26	31 ± 10.74	32.67 ± 3.95
NRRL3_01310	thiamine pyrophosphate enzyme domain-containing protein	-1.58452	0.760172	-3.91183	0.0763398	-3.0905	0.0641071	0 ± 0	0 ± 0	0.04 ± 0.03	0.05 ± 0.01	0.17 ± 0.07	0.33 ± 0.14
NRRL3_01311	major facilitator superfamily protein	-2.39351	0.311568	-2.27273	0.311415	-2.13115	0.327514	0.02 ± 0.04	0.06 ± 0.08	0.07 ± 0.12	0.03 ± 0.03	0.42 ± 0.55	0.36 ± 0.28
NRRL3_01312	kynurenine formamidase-like protein					1.50696		0 ± 0	0 ± 0	0.09 ± 0.16	0.03 ± 0.05	0 ± 0	0 ± 0
NRRL3_01313	uncharacterized protein	-0.301742	0.742846	1.10801	0.525221	0.929165	0.720003	0.78 ± 0.57	0.92 ± 0.99	0.34 ± 0.24	0.75 ± 0.29	0.44 ± 0.39	0.21 ± 0.18
NRRL3_01314	hypothetical protein							0 ± 0	0 ± 0	0 ± 0	0 ± 0	0 ± 0	0 ± 0
NRRL3_01315	hypothetical protein	-1.56407	0.595861					0.04 ± 0.08	0 ± 0	0 ± 0	0.01 ± 0.02	0 ± 0	0 ± 0
NRRL3_01316	mitochondrial matrix protein Mmp37-like protein	-0.491521	0.00653452	1.18872	0.000548392	0.771766	0.0359657	7.74 ± 2.36	10.95 ± 1.64	11.6 ± 1.63	5.31 ± 0.8	5.81 ± 1.25	7.87 ± 3
NRRL3_01317	major facilitator superfamily - sugar/inositol transporter-like protein	1.09991	0.415188	-0.648641		0.221149	0.927986	0.13 ± 0.07	0 ± 0	0.2 ± 0.18	0.07 ± 0.03	0.04 ± 0.07	0.2 ± 0.06
NRRL3_01318	alpha/beta hydrolase fold-1 domain-containing protein	0.297224	8.78692e-05	0.991681	3.12525e-06	0.601099	0.011518	54.54 ± 6.77	141.95 ± 23.55	56.73 ± 3.45	67.44 ± 15.71	79.18 ± 20.62	42.9 ± 11.61
NRRL3_01319	fungal-specific transcription factor	-0.0728028	0.892024	1.05183	0.239706	1.74431	0.295121	0.54 ± 0.09	0.88 ± 0.1	0.4 ± 0.02	1.14 ± 0.54	0.55 ± 0.18	0.14 ± 0.16
NRRL3_01320	hypothetical protein	-0.284017	0.470414	1.0492	0.205071	0.794326	0.371942	2.66 ± 0.36	2.09 ± 0.2	2.17 ± 1.08	2.11 ± 0.22	1.1 ± 0.23	1.43 ± 0.54
NRRL3_01321	major facilitator superfamily protein - efflux pump	-0.0345999	0.62777	0.874824	3.9691e-06	-0.349638	0.222615	110.83 ± 7.8	91.49 ± 18.96	25.69 ± 0.46	160.17 ± 11.26	52.33 ± 4.39	37.49 ± 12.19
NRRL3_01322	ribonuclease H domain-containing protein	1.39811	6.55835e-25	1.87091	3.05511e-09	1.31924	0.0192761	13.09 ± 1.1	20.39 ± 6.47	7.25 ± 2.78	11.63 ± 2.01	6.5 ± 0.98	3.36 ± 1.53
NRRL3_01323	aryl sulfotransferase-like protein	-0.276191	0.0928414	0.228609	0.598296	0.44749	0.209878	5.99 ± 0.62	5.89 ± 0.71	6.86 ± 0.95	7.2 ± 1.98	5.65 ± 1.47	5.76 ± 1.39
NRRL3_01324	2-oxoisovalerate dehydrogenase subunit beta - mitochondrial	-0.233965	0.0350366	0.277798	0.506347	0.371344	0.322442	18.14 ± 2.58	8.4 ± 0.29	12.31 ± 2.7	14.52 ± 1.9	8.72 ± 1.24	10.85 ± 3.76
NRRL3_01325	hypothetical protein	4.17087	1.12938e-242	4.24981	3.78631e-82	3.99458	1.16342e-113	160.3 ± 18.16	168.85 ± 36.84	239.17 ± 21.39	6.89 ± 0.52	10.12 ± 1.97	17.25 ± 1.65
NRRL3_01326	fungal-specific transcription factor	1.06751	4.85242e-31	1.33723	1.34913e-06	1.17208	4.22494e-06	10.43 ± 2.88	16.42 ± 6.31	9.96 ± 0.51	8.28 ± 0.78	6.76 ± 1.02	5.08 ± 0.15
NRRL3_01327	hypothetical protein	0.375353	0.157309	-0.297679	0.513651	-1.01753	0.027659	3.39 ± 1.34	9.44 ± 1.28	3.95 ± 0.25	6.97 ± 1.02	13.19 ± 3.64	9.17 ± 0.69
NRRL3_01328	major facilitator superfamily protein	-0.214055	0.131785	-0.494069	0.128903	-0.847421	0.00523234	6.68 ± 0.78	9.87 ± 0.62	6.23 ± 1.85	11.1 ± 0.69	14.7 ± 3.07	12.89 ± 0.45
NRRL3_01329	two pore domain potassium channel-like protein	-0.334265	0.219703	0.53427	0.240644	0.390503	0.313498	4.84 ± 0.88	4.86 ± 1.5	5.85 ± 0.58	4.16 ± 0.32	3.81 ± 0.95	5.15 ± 0.99
NRRL3_01330	hypothetical protein	-0.650386	0.16138	0.527607	0.492761	-0.705866	0.268497	3.34 ± 0.72	6.24 ± 1.63	4.42 ± 1.22	4.25 ± 2.22	4.55 ± 1.38	8.29 ± 0.94
NRRL3_01331	hypothetical protein	0.534985	0.00117171	0.247162	0.541576	-0.298893	0.470396	37.94 ± 13.95	28.01 ± 9.28	21.41 ± 6.13	30.72 ± 5.61	24.14 ± 4.27	30.4 ± 10.21
NRRL3_01332	CDR ABC transporter domain-containing protein	-1.20218	3.40619e-19	-1.58611	9.39859e-09	-1.02936	0.000287925	4.08 ± 0.4	3.2 ± 1.49	2.19 ± 0.45	51.02 ± 18.52	9.63 ± 1.68	5.14 ± 0.76
NRRL3_01333.1	hypothetical protein	-6.86104	8.80537e-99	-2.93596	9.13628e-19	-3.95017	5.07752e-54	4.4 ± 2.86	2.82 ± 1.38	2.87 ± 0.38	75.25 ± 20.13	21.99 ± 3.24	50.83 ± 5.74
NRRL3_01334	non-ribosomal peptide synthetase	-2.33604	8.22454e-17	-0.594926	0.0785241	-1.11668	0.00248321	3.56 ± 1.8	3.62 ± 0.3	1.9 ± 0.36	10.42 ± 0.51	5.81 ± 2.08	4.75 ± 1.97
NRRL3_01335	fungal-specific transcription factor	-0.023353	0.891332	-0.529904	0.0275622	-0.740652	0.00337852	16.79 ± 2.64	14.02 ± 3.13	10.74 ± 2.48	50.89 ± 6.21	22.37 ± 4.74	20.6 ± 4.6
NRRL3_01336	cytochrome P450	-0.644819	0.00110237	0.564486	0.17961	0.930015	0.00651664	9.52 ± 1.72	6.25 ± 1.21	9.35 ± 2.25	34.83 ± 10.37	5.9 ± 1.25	5.7 ± 0.9
NRRL3_01337	hypothetical protein	-3.89663	4.12908e-65	-1.12702	0.00154607	-0.869038	0.029518	5.51 ± 1.37	3.48 ± 0.54	3.7 ± 1.53	48.25 ± 17.43	7.72 ± 1.02	7.83 ± 0.84
NRRL3_01338	calycin domain-containing protein	-2.35515	1.42521e-25	0.0458008	0.947589	-0.41142	0.447085	12.94 ± 3.59	8.6 ± 0.53	7.02 ± 1.27	39.17 ± 11.72	9.43 ± 1.63	10.8 ± 3.32
NRRL3_01339	hybrid polyketide synthase/non-ribosomal peptide synthetase	0.418107	0.280484	-0.523202	0.217539	-0.876052	0.0182854	0.29 ± 0.14	0.65 ± 0.03	0.45 ± 0.03	0.55 ± 0.18	0.94 ± 0.26	0.95 ± 0.17
NRRL3_01340	enoyl reductase	-0.404902	0.816214	-0.474089	0.844064	0.00263581	0.998507	0.23 ± 0.11	0.18 ± 0.01	0.55 ± 0.37	0.44 ± 0.21	0.37 ± 0.26	0.64 ± 0.43
NRRL3_01341	hypothetical protein	1.29754	4.53449e-14	1.17275	0.000923713	2.01035	4.40803e-08	21.81 ± 3.29	44.76 ± 12.1	29.72 ± 1.06	10.38 ± 1.64	21.46 ± 8.37	8.63 ± 3.07
NRRL3_01342	threonine/serine exporter ThrE domain-containing protein	1.47452	4.35792e-116	0.942805	7.98011e-07	1.65689	6.24367e-20	140.9 ± 20.13	148.3 ± 44.83	221.57 ± 43.59	54.08 ± 4.92	83.35 ± 15.29	80.53 ± 16.24
NRRL3_01343	hypothetical protein	2.13964	0.0553212	2.16598	0.201887	-0.0995106	0.965382	0.71 ± 0.38	0.96 ± 0.55	0.47 ± 0.37	0.4 ± 0.23	0.25 ± 0.03	0.58 ± 0.15
NRRL3_01344	P-loop containing nucleoside triphosphate hydrolase domain-containing protein	2.54696	0.0797677	1.97544	0.199997	1.35346	0.471508	0.35 ± 0.09	1.44 ± 0.28	0.94 ± 0.45	0.43 ± 0.11	0.4 ± 0.35	0.43 ± 0.41
NRRL3_01345	lipase EstA/esterase EstB family protein	-0.22598	0.180209	1.91231	8.38749e-07	1.19448	0.000823645	20.43 ± 3.45	12.3 ± 2.4	13.55 ± 0.96	4.03 ± 0.86	3.83 ± 0.63	6.78 ± 0.87
NRRL3_01346	major facilitator superfamily protein	0.253584	0.0268392	0.441217	0.0855928	0.493476	0.0251547	10.69 ± 1.62	16.47 ± 1.51	17.35 ± 1.3	16.7 ± 2.68	14.64 ± 0.7	14.08 ± 2.17
NRRL3_01347	tripeptidyl aminopeptidase-like protein	0.374051	0.0170498	0.0613942	0.909446	0.0953495	0.83399	4.39 ± 0.98	5.1 ± 0.75	4.05 ± 0.52	5.97 ± 0.96	5.21 ± 1.64	4.36 ± 0.25
NRRL3_01348	class II aldolase/adducin family protein	-0.886766	9.4033e-10	-0.558518	0.0811605	-0.211899	0.481462	35.44 ± 6.84	10 ± 0.21	16.91 ± 1.42	20.49 ± 5.02	17.08 ± 0.13	22.36 ± 3.33
NRRL3_01349	D-isomer specific 2-hydroxyacid dehydrogenase domain-containing protein	3.48476	4.7005e-19	2.00893	1.45516e-06	3.79581	1.04371e-08	2.55 ± 0.35	9.06 ± 0.3	7.09 ± 0.56	2.42 ± 1.03	2.51 ± 0.94	0.56 ± 0.27
NRRL3_01350	hypothetical protein	3.15053	0	3.48873	1.38617e-32	5.58308	5.71093e-221	3922 ± 900.9	7112 ± 3053.29	12333.33 ± 2483.59	1533.23 ± 578.21	783.33 ± 206.06	296.9 ± 15.84
NRRL3_01351	S-adenosyl-L-methionine-dependent methyltransferase domain-containing protein	0.837551	8.38037e-06	0.763977	0.0224409	1.04562	0.00172566	4.85 ± 0.57	17.16 ± 1.08	16.02 ± 1.76	5.22 ± 0.33	11.46 ± 1.62	8.89 ± 1.32
NRRL3_01352	taurine dioxygenase TauD/TfdA domain-containing protein	-0.483955	0.326509	1.56102	0.0214947	1.79111	0.0692832	2.72 ± 0.56	2.78 ± 1.18	1.57 ± 0.64	0.9 ± 0.19	1.09 ± 0.51	0.53 ± 0.22
NRRL3_01353	flavin-containing monooxygenase	-0.531046	0.382325	0.507408	0.740177	2.25653	0.227373	0.68 ± 0.24	0.59 ± 0.51	0.4 ± 0.14	0.28 ± 0.12	0.4 ± 0.12	0.09 ± 0.08
NRRL3_01354	major facilitator superfamily protein			1.27491		2.1042		0.13 ± 0.05	0.05 ± 0.07	0.08 ± 0.01	0.02 ± 0.03	0 ± 0	0 ± 0
NRRL3_01355	hypothetical protein	7.03031	9.2546e-47	5.56331	1.11087e-182	5.75882	2.76319e-227	4397.33 ± 492.28	737.55 ± 212.34	1560 ± 202.12	55.01 ± 0.78	18.24 ± 3.08	33.03 ± 9.25
NRRL3_01356	phenylalanine ammonia-lyase-like protein	0.0949222	0.950655	2.57119	0.0592392	2.06193	0.14945	0.48 ± 0.06	0.72 ± 0.04	0.55 ± 0.39	0.07 ± 0.08	0.1 ± 0.05	0.15 ± 0.16
NRRL3_01357	tripeptidyl aminopeptidase-like protein	-3.81736	0.00494946	-2.52866	0.197922	-3.07133		0.06 ± 0.06	0.05 ± 0.07	0 ± 0	0.33 ± 0.08	0.41 ± 0.41	0.16 ± 0.17
NRRL3_01358	BTB/POZ domain-containing protein			0.313145				0 ± 0	0.13 ± 0.18	0 ± 0	0 ± 0	0.07 ± 0.12	0 ± 0
NRRL3_01359	taurine dioxygenase TauD/TfdA domain-containing protein	1.81675	1.72263e-14	0.805096	0.158352	1.39165	0.149478	2.66 ± 0.31	5.31 ± 0.64	1.79 ± 0.56	2.64 ± 1.29	3.15 ± 1.9	0.76 ± 0.67
NRRL3_01360	major facilitator superfamily - sugar/inositol transporter-like protein	-1.19772	7.68415e-94	-0.679746	0.000119231	0.122679	0.520258	186.23 ± 21.83	261.6 ± 58.69	275.7 ± 15.11	378.1 ± 65.42	454.3 ± 66.98	289.83 ± 42.42
NRRL3_01361	cell wall mannoprotein 1-like protein	-1.31437	1.20979e-09	0.880641	0.0431589	1.06813	0.0215887	10.49 ± 0.87	10.31 ± 3.46	11.56 ± 2.67	13.45 ± 5.05	6.89 ± 1.16	6.42 ± 2.98
NRRL3_01362	plasma membrane proteolipid	0.801762	6.47353e-27	1.37736	2.69992e-08	0.71496	0.00147215	1786.67 ± 564.54	1280 ± 219.2	1493 ± 380.58	956.67 ± 229.33	608.6 ± 108.31	1048.07 ± 228.4
NRRL3_01363	glutathione S-transferase domain-containing protein	-0.210168	0.0427862	-0.0487748	0.908892	-1.20521	4.59413e-10	44.99 ± 8.15	35.96 ± 6.64	24.2 ± 2.91	50.53 ± 8.44	40.02 ± 6.19	64.24 ± 3.44
NRRL3_01364	alpha carbonic anhydrase-like protein	0.377747	0.134881	0.145768	0.821661	-0.851848	0.104514	2.29 ± 0.81	6.41 ± 1.03	3.5 ± 1.28	4.16 ± 0.75	6.54 ± 2.37	7.31 ± 0.56
NRRL3_01364a1	hypothetical protein							0 ± 0	0 ± 0	0 ± 0	0 ± 0	0 ± 0	0 ± 0
NRRL3_01365	glycoside hydrolase family 16 protein	1.10737	1.67959e-16	1.84776	2.95665e-12	1.43141	4.63063e-10	48.48 ± 9.86	44.81 ± 3.71	41.7 ± 4.02	21.78 ± 2.85	15.76 ± 2.48	17.75 ± 4.62
NRRL3_01366	flavin amine oxidase-like protein	1.39415	2.44327e-68	1.10986	3.13471e-08	0.785516	0.0053268	70.2 ± 6.83	38.4 ± 8.18	30.04 ± 4.8	38.64 ± 2.21	19.37 ± 2.38	19.97 ± 7.17
NRRL3_01367	non-ribosomal peptide synthetase-like protein	0.996133	4.48898e-08	-0.268131	0.888067	1.13113		3.41 ± 0.83	0.12 ± 0.16	0.05 ± 0.09	4.58 ± 2.37	0.23 ± 0.06	0.03 ± 0.05
NRRL3_01368	six-hairpin glycosidase-like protein	1.34245	1.15676e-10	0.618698	0.465117	0.628265	0.539251	3.25 ± 0.25	1.29 ± 0.29	0.77 ± 0.12	3.34 ± 0.78	0.8 ± 0.13	0.57 ± 0.29
NRRL3_01369	polyketide synthase	-0.946013	0.126622	-0.0715269	0.964663	0.570322	0.761504	0.09 ± 0.06	0.19 ± 0.03	0.08 ± 0.05	2.4 ± 0.35	0.18 ± 0.17	0.06 ± 0.06
NRRL3_01370	serine hydrolase Fsh domain-containing protein	-2.78385	0.0143394	-3.06462	0.000264778	1.55431		0.4 ± 0.36	0.53 ± 0.44	0.26 ± 0.12	46.75 ± 2.22	5.69 ± 3.49	0.08 ± 0.14
NRRL3_01371	magnesium transporter CorA/zinc transporter ZntB family protein	-2.60616	1.65971e-212	-2.40568	6.728e-25	-2.09724	6.11963e-46	20.77 ± 1.58	16.87 ± 3	24.68 ± 1.84	157.2 ± 24.12	116.63 ± 6.96	121.23 ± 4.59
NRRL3_01372	fungal-specific transcription factor	-0.484858	4.5293e-09	-1.2222	2.47592e-06	-0.32556	0.172217	30.85 ± 1.2	12.81 ± 5.73	17.46 ± 4.37	50.9 ± 10.47	31.41 ± 7.44	24.95 ± 1.91
NRRL3_01373	purine permease	0.66375	0.0200012	-0.365077	0.677369	0.861745	0.276318	1.66 ± 0.09	1.15 ± 0.04	1.41 ± 0.5	2.66 ± 1.2	1.48 ± 0.7	0.9 ± 0.32
NRRL3_01374	polyamine transporter	0.145372	0.655217	-0.595615	0.496145	0.413519	0.660041	1.79 ± 0.42	0.95 ± 0.12	1.06 ± 0.27	2.62 ± 0.55	1.39 ± 0.53	0.92 ± 0.43
NRRL3_01375	hypothetical protein	0.833695	0.289695	0.692739	0.770179	1.07736	0.405967	2.08 ± 1.74	0.33 ± 0.47	0.88 ± 0.35	0.37 ± 0.18	0.23 ± 0.13	0.48 ± 0.26
NRRL3_01376	zinc finger domain-containing protein - CCCH-type	0.815554	3.3156e-07	0.166941	0.725755	0.752873	0.0837301	6.37 ± 1.54	5.49 ± 1.47	6.1 ± 1.46	3.88 ± 0.24	6.05 ± 1.14	4.22 ± 1.74
NRRL3_01377	ankyrin repeat domain-containing protein	1.84357	1.8706e-16	0.852383	0.0717835	1.60478	0.07279	1.21 ± 0.59	3.79 ± 0.01	1.26 ± 0.52	1.9 ± 0.65	2.11 ± 0.4	0.46 ± 0.27
NRRL3_01378	aquaporin-like protein	1.5724	1.88386e-17	-0.351298	0.641256	-0.680319	0.34928	4.49 ± 1.62	2.03 ± 0.01	1.34 ± 0.61	3.2 ± 0.46	2.8 ± 1.69	2.45 ± 1.21
NRRL3_01379	short-chain dehydrogenase/reductase family protein	-0.121275	0.509215	0.277593	0.525902	-0.064376	0.912011	11.38 ± 4.43	17.59 ± 0.03	5.9 ± 1.59	13.67 ± 0.32	14.64 ± 5.9	7.15 ± 1.98
NRRL3_01380	ABC transporter type 1 - transmembrane domain-containing protein	0.608135	2.1742e-07	1.39315	1.67543e-09	0.176943	0.55088	4.43 ± 0.77	12.62 ± 4.34	4.61 ± 0.51	7.81 ± 2.03	5.01 ± 0.66	4.67 ± 0.08
NRRL3_01381	short-chain dehydrogenase/reductase family protein	0.204517	0.146936	0.228421	0.534551	0.0462498	0.906281	25.3 ± 7.88	17.41 ± 2.39	16.42 ± 1.77	24.68 ± 4.55	18.25 ± 2.06	18.34 ± 1.49
NRRL3_01382	fungal-specific transcription factor	-0.428818	0.0516175	-0.251599	0.605052	-0.61677	0.0903139	8.28 ± 1.84	7.14 ± 2.56	6.6 ± 1.27	13.29 ± 2.31	10.86 ± 0.3	11.6 ± 1.59
NRRL3_01383	xylose isomerase-like - TIM barrel domain-containing protein	-2.25381	0.0823197	-1.04947		1.49561		1.49 ± 0.12	0.1 ± 0.14	0.22 ± 0.2	0.16 ± 0.04	0.16 ± 0.15	0.08 ± 0.14
NRRL3_01384	hypothetical protein			1.27491		-1.30333		0 ± 0	0.2 ± 0.29	0 ± 0	0 ± 0	0 ± 0	0.15 ± 0.26
NRRL3_01385	metallo-beta-lactamase domain-containing protein							0 ± 0	0 ± 0	0 ± 0	0 ± 0	0 ± 0	0 ± 0
NRRL3_01386	CocE/serine esterase family protein	1.66958	0.633581	-0.648641				0.07 ± 0.06	0 ± 0	0 ± 0	0.04 ± 0.03	0.03 ± 0.06	0 ± 0
NRRL3_01387	phytanoyl-CoA dioxygenase-like protein			-0.648641		-0.341547		0 ± 0	0 ± 0	0.05 ± 0.09	0.04 ± 0.04	0.05 ± 0.09	0.06 ± 0.11
NRRL3_01388	major facilitator superfamily protein	1.36057	0.358984	-0.290249	0.915486	-2.07013	0.0774863	0.11 ± 0.19	0.21 ± 0.01	0.18 ± 0.08	0.08 ± 0.07	0.19 ± 0.1	0.89 ± 0.48
NRRL3_01389	F-box domain-containing protein	0.443895	2.13481e-11	0.505889	0.0373424	-0.502261	0.0529826	106.03 ± 10.1	107.34 ± 21.44	165.83 ± 14.13	105.67 ± 16.12	89.43 ± 16.85	268.8 ± 92.53
NRRL3_01390	ferric reductase domain-containing protein	-0.952465	0.632286	-3.26434	0.106732	1.44631	0.204485	0.08 ± 0.08	0 ± 0	0.55 ± 0.27	0.65 ± 0.45	0.29 ± 0.07	0.23 ± 0.06
NRRL3_01391	carboxylesterase family protein	0.378731	0.702751	0.992731	0.594289	3.12164		0.27 ± 0.03	0.36 ± 0.01	0.22 ± 0.12	0.07 ± 0.06	0.18 ± 0.06	0 ± 0
NRRL3_01392	major facilitator superfamily protein	0.32351	0.40955	0.146289	0.916056	-0.210168	0.920793	1.01 ± 0.1	0.9 ± 0.13	0.24 ± 0.17	1.32 ± 0.58	0.71 ± 0.26	0.31 ± 0.32
NRRL3_01393	fungal-specific transcription factor	-0.125049	0.413797	0.749597	0.0121277	-0.475588	0.24535	6.1 ± 0.89	14.33 ± 3.4	4.95 ± 1.62	9.53 ± 0.7	8.91 ± 2.29	7.94 ± 0.5
NRRL3_01394	aspartic peptidase-like protein	-2.62913	0	-1.15978	1.67445e-08	-1.94448	4.71066e-16	27.03 ± 7.98	28.64 ± 6.89	9.68 ± 1.05	124.83 ± 9.9	65.02 ± 6.6	42.56 ± 11.52
NRRL3_01395	glycoside hydrolase-like protein	0.705724	2.68593e-15	1.83755	9.45208e-13	1.51646	4.55236e-07	15.77 ± 5.4	22.55 ± 0.93	10.48 ± 1.08	9.13 ± 3.13	6.41 ± 0.92	4.23 ± 0.74
NRRL3_01396	alpha-L-fucosidase-like protein	0.447489	0.000106915	1.66905	1.99717e-06	1.3348	0.00143144	7.09 ± 2.28	6.5 ± 0	4.02 ± 0.36	3.7 ± 0.29	2.18 ± 0.67	1.83 ± 0.77
NRRL3_01397	fungal-specific transcription factor	-0.110196	0.0942459	0.741268	2.28043e-05	-0.0918051	0.686949	70.77 ± 4.05	61.94 ± 8.55	35.64 ± 3.13	87.87 ± 8.65	41.46 ± 1.43	43.68 ± 2.16
NRRL3_01398	major facilitator superfamily protein	0.157331	0.030207	0.767111	0.000106742	-0.599051	0.0156247	35.58 ± 4.69	33.87 ± 7.39	10.37 ± 0.68	50.11 ± 4.86	21.98 ± 0.42	18 ± 4.1
NRRL3_01399	5-oxoprolinase	-0.478117	3.58399e-18	1.57037	5.43688e-10	-0.526221	0.0330345	30.17 ± 6.26	48.73 ± 20.11	6.87 ± 1.18	43.43 ± 4.5	15.93 ± 3.31	11.37 ± 2.08
NRRL3_01400	hypothetical protein	-0.558427	0.483607	-0.52495	0.866039	-2.20667		1.19 ± 0.38	0.26 ± 0.37	0 ± 0	0.56 ± 0.3	0.4 ± 0.39	0.24 ± 0.21
NRRL3_01401	cytochrome P450-like protein	2.31844	9.89153e-09	-2.04637	0.0963107	0.877487	0.456346	0.58 ± 0.28	0.22 ± 0.15	0.69 ± 0.3	1.25 ± 0.18	0.97 ± 0.68	0.42 ± 0.12
NRRL3_01402	phytanoyl-CoA dioxygenase-like protein	1.03099	5.97427e-08	0.525354	0.246868	-0.466708	0.437368	4.24 ± 1.75	8.17 ± 0.99	3.67 ± 1.94	10.03 ± 2.83	6.09 ± 1.27	5.76 ± 0.37
NRRL3_01403	amino acid/polyamine transporter I family protein	1.52277	1.98134e-23	0.274203	0.57596	-0.0155468	0.977618	2.54 ± 1.38	5.31 ± 1.68	3.37 ± 0.63	6.18 ± 2.35	4.55 ± 1.01	3.9 ± 0.47
NRRL3_01404	acetate transporter	-1.31547	1.18789e-08	-1.32736	0.0146326	-1.06509	0.154775	3.82 ± 0.35	1.86 ± 0.73	1.33 ± 0.8	5.98 ± 0.47	5.44 ± 0.7	3.15 ± 0.55
NRRL3_01405	catechol 1 -2-dioxygenase	-0.304376	0.0019844	-1.07665	0.00380098	-1.93672	1.0707e-09	25.82 ± 7.44	6.95 ± 3.34	8.87 ± 1.06	48.17 ± 9.95	14.43 ± 2.43	39.11 ± 17.48
NRRL3_01406	hypothetical protein	-0.555209	0.120064	0.332746	0.670616	-0.7862	0.220241	2.1 ± 0.11	3.25 ± 1.36	1.94 ± 0.41	1.64 ± 0.53	2.75 ± 0.54	3.86 ± 0.23
NRRL3_01407	phosphatidylinositol-specific phospholipase C - X domain-containing protein	0.168187	0.00782665	-0.367112	0.0547083	-0.368185	0.0109097	154.67 ± 20.74	90.64 ± 14.37	84.8 ± 3.48	163.8 ± 22	124.8 ± 16.82	125.63 ± 10.42
NRRL3_01408	GMC oxidoreductase	-3.69073	0	-3.11928	5.73822e-71	-4.32397	1.69724e-92	104.47 ± 37	54.09 ± 12.82	14.67 ± 3.56	508.5 ± 42.85	483.37 ± 18.68	334.47 ± 86.02
NRRL3_01409	alpha/beta hydrolase fold-1 domain-containing protein	0.320736	0.0395272	-0.840521	0.00181582	-0.608063	0.0453527	17.24 ± 2.7	9.59 ± 1.61	6.44 ± 0.84	29.14 ± 6.06	17.17 ± 1.32	11.28 ± 1.69
NRRL3_01410	aldehyde dehydrogenase domain-containing protein	-0.904586	2.50169e-18	-1.14038	2.4722e-05	-0.239187	0.316838	28.64 ± 1.99	11.28 ± 3.36	18.88 ± 1.38	37.33 ± 6.01	26.73 ± 7.76	25.58 ± 3.81
NRRL3_01411	acetyl-CoA acetyltransferase	0.151503	0.0806157	-0.366079	0.117768	-0.825436	0.00010044	55.54 ± 1.07	28.31 ± 1.64	23.49 ± 4.73	63.76 ± 8.1	38.27 ± 0.98	47.46 ± 7.2
NRRL3_01412	hypothetical protein	-1.32701	2.12741e-46	-1.06671	4.32753e-07	-1.14225	3.03263e-08	11.95 ± 3.15	18.05 ± 1.44	11.82 ± 1.37	48.22 ± 8.71	40.66 ± 7.85	29.96 ± 3.73
NRRL3_01413	hypothetical protein	-1.56407	0.595861	-1.04947		-0.341547		0 ± 0	0.06 ± 0.09	0.04 ± 0.07	0 ± 0	0.1 ± 0.1	0.05 ± 0.08
NRRL3_01414	S-adenosyl-L-methionine-dependent methyltransferase domain-containing protein	1.09606	2.56805e-28	1.32435	3.29327e-06	0.786339	0.0302294	34.71 ± 7.1	20.35 ± 1.65	9.99 ± 1.34	19.78 ± 0.51	9.29 ± 2.27	6.62 ± 1
NRRL3_01415	esterase EstA	1.56586	9.78373e-34	1.20718	4.29471e-08	1.92889	3.82922e-26	8.76 ± 0.27	23.46 ± 1.2	37.37 ± 2.88	7.11 ± 1.03	12.22 ± 0.66	11.28 ± 0.65
NRRL3_01416	hypothetical protein	1.26292	8.69508e-51	1.20224	4.82391e-07	1.21603	2.46352e-17	37.77 ± 2.59	122.45 ± 29.06	177.9 ± 5.72	35.04 ± 2.85	62.79 ± 9.08	88.03 ± 11.71
NRRL3_01417	amino acid/polyamine transporter I family protein	1.25562	1.2006e-61	0.897711	3.60098e-08	1.28863	5.12458e-20	51.37 ± 7.42	124.85 ± 3.32	115.33 ± 13.61	32.45 ± 3.49	72.77 ± 5.82	54.05 ± 1.79
NRRL3_01418	dimethylallyltransferase	1.78869	8.33619e-142	0.764856	5.76615e-05	1.38133	5.89998e-14	32.92 ± 6.66	123.25 ± 1.06	112.03 ± 0.8	29.68 ± 10.99	75.65 ± 2.58	49.34 ± 10.79
NRRL3_01419	hypothetical protein	1.3229	0.00208939	1.94741	0.129285	1.81099	0.1369	1.21 ± 0.31	1 ± 0.2	1.1 ± 0.25	0.51 ± 0.1	0.28 ± 0.25	0.37 ± 0.15
NRRL3_01420	flavin monooxygenase-like protein	1.72956	3.28931e-61	2.2087	9.25722e-18	2.40483	1.31611e-20	9.66 ± 2.11	41.38 ± 7.37	36.54 ± 8.27	7.3 ± 2.5	10.57 ± 2.74	8.02 ± 2.03
NRRL3_01421	P-loop containing nucleoside triphosphate hydrolase domain-containing protein	2.09669	7.4652e-155	3.30204	5.14036e-50	3.91645	1.50001e-67	59.95 ± 8.62	94.74 ± 3.6	96.01 ± 11.21	16.28 ± 5.26	10.97 ± 1.97	7.35 ± 1.76
NRRL3_01422	IQ domain-containing protein	-1.84126	5.72853e-89	-0.853758	0.000491424	-1.06407	3.56902e-09	22.29 ± 2.58	28.39 ± 5.32	17.15 ± 1.58	37.1 ± 5.1	51.61 ± 7.88	41.24 ± 2.55
NRRL3_01423	gamma-glutamylcyclotransferase domain-containing protein	-2.25042	9.49972e-207	-0.782341	7.25336e-06	-1.37215	3.89009e-17	140.4 ± 17.47	178.4 ± 31.96	82.6 ± 5.1	266.93 ± 46.07	332.7 ± 10.85	245.77 ± 26.28
NRRL3_01424	tetrapeptide transporter Opt1/Isp4-like protein	-2.13398	3.15962e-248	-0.172564	0.54394	-0.451374	0.0117131	1788.33 ± 253.27	3199.5 ± 782.77	1432.33 ± 179	3575.67 ± 646.96	3676 ± 904.08	2237.67 ± 402.62
NRRL3_01425	acid phosphatase	-3.60991	0	-1.22404	4.68831e-05	-0.131995	0.421799	618.1 ± 114.49	207.2 ± 75.09	459.37 ± 51.37	1670.67 ± 141.99	704.03 ± 66.28	577.5 ± 56.47
NRRL3_01426	hypothetical protein	0.344359	0.624435	0.935009	0.425578	0.38226	0.738369	0.36 ± 0.33	1.39 ± 0.97	1.04 ± 0.49	0.34 ± 0.17	0.65 ± 0.44	0.9 ± 0.52
NRRL3_01427	hypothetical protein	-1.58453	0.715681	2.68391		0.561439		0 ± 0	0.2 ± 0.28	0.12 ± 0.1	0.03 ± 0.05	0 ± 0	0.08 ± 0.13
NRRL3_01428	fungal-specific transcription factor	-0.828518	0.000704486	-0.124247	0.808576	-0.259785	0.537558	4.44 ± 0.18	4.46 ± 0.79	4.86 ± 0.36	5.13 ± 0.43	5.96 ± 0.65	6.67 ± 1.68
NRRL3_01429	short-chain dehydrogenase/reductase family protein	0.781379	8.1694e-07	2.18133	7.99005e-12	1.77706	1.39617e-06	8.98 ± 0.18	20.75 ± 6.31	10.48 ± 1.21	5.34 ± 1.45	5.35 ± 0.46	3.48 ± 0.38
NRRL3_01430	D-xylulose 5-phosphate/D-fructose 6-phosphate phosphoketolase family protein	1.25865	1.73702e-106	1.42857	3.70369e-07	1.35206	2.42473e-12	143.87 ± 36.42	236.7 ± 97.58	66.6 ± 7.48	161.7 ± 62.52	88.38 ± 35.65	30 ± 6.1
NRRL3_01431	jacalin-like lectin domain-containing protein	-1.7354	0.156786	-1.32416	0.403251	0.503497	0.805974	0.41 ± 0.08	1.04 ± 0.9	1.47 ± 1.54	0.89 ± 0.42	1.93 ± 0.33	1.19 ± 1.67
NRRL3_01432	hypothetical protein	-1.58452	0.753067	-1.99662		-0.516559	0.795953	0.04 ± 0.06	0 ± 0	0.33 ± 0.14	0 ± 0	0.16 ± 0.15	0.52 ± 0.46
NRRL3_01433	aminoglycoside phosphotransferase domain-containing protein							0 ± 0	0 ± 0	0 ± 0	0 ± 0	0 ± 0	0 ± 0
NRRL3_01434	fungal-specific transcription factor	-0.851951	0.0297244	-0.713117	0.272173	-0.39861	0.468077	0.88 ± 0.47	0.91 ± 0.58	1.7 ± 0.46	1.1 ± 0.19	2.09 ± 0.19	2.57 ± 0.42
NRRL3_01435	phytanoyl-CoA dioxygenase-like protein	-1.38577	0.00118488	-0.66903	0.477315	-0.198556	0.83399	1.98 ± 0.78	1.28 ± 0.4	1.39 ± 0.11	2.2 ± 0.48	2.01 ± 1.08	1.85 ± 0.48
NRRL3_01436	cyanamide hydratase	-0.849541	0.233223	0.431901	0.666334	-0.180712	0.876203	1.02 ± 0.54	1.99 ± 0.42	1.53 ± 0.45	1.27 ± 0.58	1.75 ± 0.19	1.98 ± 0.95
NRRL3_01437	fungal-specific transcription factor	-0.513086	0.093611	-0.51257	0.19811	-0.835953	0.0417177	1.48 ± 0.46	3.95 ± 0.14	2.97 ± 0.2	4.77 ± 0.75	6.58 ± 1.25	6.07 ± 1.67
NRRL3_01438	aminoglycoside phosphotransferase domain-containing protein			1.27491				0 ± 0	0 ± 0	0 ± 0	0 ± 0	0 ± 0	0 ± 0
NRRL3_01439	hypothetical protein	-0.900953	1.95385e-06	-1.58116	3.41404e-06	-1.0142	0.00134328	9.24 ± 1.56	7.5 ± 1.43	9.21 ± 0.16	17.32 ± 1.59	23.18 ± 2.33	21.37 ± 2.13
NRRL3_01440	dimeric alpha-beta barrel domain-containing protein	-0.283657	0.000117987	1.23225	9.0109e-08	1.74094	1.15277e-31	621.27 ± 156.34	408.7 ± 8.77	564.1 ± 48.73	219.9 ± 21.84	208.1 ± 38.02	194.07 ± 6.05
NRRL3_01441	hypothetical protein	0.773061	0.14289	0.0197399	0.987848	-0.0691476	0.951445	3.45 ± 1.81	1.96 ± 0.15	2.3 ± 0.95	2.41 ± 0.53	2.15 ± 0.94	2.79 ± 0.99
NRRL3_01442	hypothetical protein	-9.8254	8.66296e-16	-3.30514	0.0380999	-2.28643		0 ± 0	0.38 ± 0.01	0 ± 0	230.63 ± 163.14	2.78 ± 1.75	0.35 ± 0.31
NRRL3_01443	hypothetical protein	-10.0688	5.92832e-22	-14.1252	3.18897e-26	-10.5395	4.4848e-09	1.57 ± 0.63	0 ± 0	0.11 ± 0.19	5180.33 ± 780.3	1463.8 ± 516.83	226.42 ± 228.02
NRRL3_01444	uncharacterized protein	-0.201248	0.0284907	0.213791	0.476077	0.107688	0.693964	7.79 ± 1.76	14.9 ± 2.58	10.34 ± 1.83	17.87 ± 4.17	14.06 ± 4.13	10.99 ± 0.93
NRRL3_01445	3-methylitaconate isomerase	-0.363445	0.0139924	0.376394	0.29843	0.0810483	0.862214	14.27 ± 0.51	10.54 ± 1.5	9.28 ± 2.02	16.12 ± 1.59	9.56 ± 0.56	10.14 ± 1.87
NRRL3_01446	hypothetical protein	-6.46794	1.17655e-67	-5.3134	1.4618e-06	-5.71279	5.63384e-07	1.96 ± 0.78	1.17 ± 1.02	1.77 ± 0.88	764.67 ± 117.29	60.54 ± 41.59	108.34 ± 84.7
NRRL3_01447	polyketide cyclase SnoaL-like domain-containing protein	-1.69355	2.94474e-05	0.269177	0.812362	1.68288	0.00138989	7.22 ± 1.82	3.28 ± 1.88	17.76 ± 0.74	9.47 ± 1.63	4.4 ± 1.99	6.37 ± 3.9
NRRL3_01448	FAD-binding domain-containing protein	-1.63546	0.00394533	-0.645412	0.671255	-0.138279	0.944485	0.38 ± 0.18	0.42 ± 0.19	0.34 ± 0.1	1.37 ± 0.15	0.65 ± 0.31	0.43 ± 0.41
NRRL3_01449	major facilitator superfamily protein	-0.0968646	0.44075	0.0885171	0.811672	-0.600028	0.0305671	4.77 ± 1.25	15.85 ± 2.01	7.97 ± 1.57	11.3 ± 1.37	14.96 ± 2.44	13.83 ± 1.55
NRRL3_01450	stress responsive alpha-beta barrel domain-containing protein	-0.214415	0.195527	-1.25553	3.60668e-05	-1.59801	4.25549e-07	13.83 ± 3.57	16.74 ± 2.98	13.7 ± 3.22	45.99 ± 2.76	45.34 ± 5.3	47.71 ± 10.18
NRRL3_01451	fungal-specific transcription factor	0.868871	4.32425e-07	-3.3109	6.46728e-25	-2.68238	9.79999e-14	2.73 ± 0.6	1.87 ± 0.99	1.89 ± 0.35	61.33 ± 8.03	20.35 ± 2.68	13.94 ± 4.94
NRRL3_01452	fungal-specific transcription factor	-0.69004	2.8004e-10	-0.171873	0.570448	0.665815	0.0010331	11.99 ± 0.44	9.24 ± 1.05	15.01 ± 1.32	15.88 ± 2.62	11.42 ± 0.58	10.83 ± 0.82
NRRL3_01453	cytochrome P450	0.819713	1.31348e-08	2.06686	7.62233e-14	1.97483	1.68479e-09	4.03 ± 0.67	19.49 ± 2.3	13.42 ± 2.33	5.72 ± 1.16	4.67 ± 0.29	3.95 ± 1.12
NRRL3_01454	rhodopsin-like G-protein coupled receptor	-2.0524	7.81773e-21	0.919078	0.0621136	1.55281	0.000767948	2.26 ± 1	3.94 ± 0.26	5.42 ± 1.12	1.89 ± 0.46	2.36 ± 0.43	2.14 ± 0.4
NRRL3_01455	hypothetical protein	0.801753	6.49453e-26	-0.48792	0.031517	-0.662844	1.35549e-05	27.92 ± 3.32	40.85 ± 8.85	26.28 ± 0.97	53.5 ± 3.29	59.14 ± 12.63	47.79 ± 3.18
NRRL3_01456	DNA glycosylase domain-containing protein	-0.193435	0.0820132	0.0462897	0.914497	0.57641	0.0113502	18.15 ± 1.75	19.04 ± 2.91	25.95 ± 1.71	15.12 ± 0.17	21.19 ± 2.64	19.96 ± 1.41
NRRL3_01457	hypothetical protein	-0.340597	0.000637834	0.409359	0.133097	0.686532	0.000581668	20.94 ± 4.4	24.31 ± 3.8	31.5 ± 5.67	18.1 ± 2.11	21.82 ± 1.47	22.38 ± 0.89
NRRL3_01458	gamma-glutamyltranspeptidase - involved in sexual development	0.0424382	0.622571	-0.109868	0.680189	-0.0306042	0.897619	26.05 ± 2.37	27.48 ± 6.1	29.35 ± 1.43	28.1 ± 2.38	31.63 ± 3.07	34.38 ± 4.39
NRRL3_01459	fungal-specific transcription factor	1.3443	3.42939e-17	0.366281	0.488712	0.148113	0.805974	4.3 ± 1.29	7.01 ± 2.96	3.41 ± 0.62	6.61 ± 1.23	5.74 ± 2.65	3.54 ± 0.61
NRRL3_01460	fungal-specific transcription factor	0.202387	0.0717977	0.165809	0.615149	0.101656	0.792135	11.09 ± 2.72	12.82 ± 2.5	7.71 ± 1.82	9 ± 1.14	12.11 ± 0.73	8.21 ± 0.33
NRRL3_01461	hypothetical protein	0.288458	0.504222	0.869848	0.203596	1.17444	0.0428127	0.5 ± 0.3	1.39 ± 0.07	1.79 ± 0.14	0.6 ± 0.2	0.77 ± 0.06	0.92 ± 0.08
NRRL3_01462	glycoside hydrolase family 92 protein	-0.24443	0.144369	0.0892596	0.828984	-0.41595	0.111677	4.21 ± 0.97	10 ± 0.48	7.46 ± 1.17	7.62 ± 1.68	10.29 ± 3.38	11.46 ± 0.3
NRRL3_01463	major facilitator superfamily protein	-1.43929	8.83944e-21	-0.742214	0.00270055	0.430093	0.0388819	2.29 ± 0.22	21.9 ± 4.41	27.54 ± 3.39	12.2 ± 3.02	42.21 ± 9.5	23.4 ± 4
NRRL3_01464	transcription factor NF-X1-like protein	0.888299	6.35579e-26	-0.110328	0.763927	-1.46388	8.41752e-14	11 ± 3.06	13.51 ± 4	6.47 ± 0.72	13.36 ± 1.8	14.9 ± 3.82	20.55 ± 2.74
NRRL3_01465	zinc finger domain-containing protein - C2H2 - LYAR-type	1.0539	1.00378e-42	0.421537	0.036895	1.11703	1.13957e-10	40.66 ± 7.6	38.04 ± 5.97	82.1 ± 10.05	33.41 ± 1.01	32.21 ± 2.26	43.32 ± 8.79
NRRL3_01466	FAD-linked sulfhydryl oxidase	0.827376	7.93148e-39	1.01585	3.12283e-09	0.934416	3.37486e-11	131.77 ± 6.07	415.2 ± 9.05	349.73 ± 14.94	157.23 ± 33.65	244.97 ± 10.44	210.03 ± 20.33
NRRL3_01467	serine aminopeptidase domain-containing protein	-0.458297	7.44733e-12	0.146022	0.556449	-0.0275393	0.907076	88.66 ± 10.04	101.63 ± 9.3	95.94 ± 13.64	88.47 ± 8.3	107.05 ± 13.02	112.07 ± 13.67
NRRL3_01468	proteasome subunit beta type-1	-1.08721	5.18188e-66	0.459213	0.122906	0.618107	1.20616e-06	421.33 ± 6.87	274.4 ± 86.41	349.1 ± 29.33	258.07 ± 3.59	240 ± 31	260.77 ± 8.25
NRRL3_01468a1	hypothetical protein	0.360831	0.50378	-0.0118888	0.991944	-1.04012	0.165512	1.27 ± 0.7	5.13 ± 2.57	5.51 ± 4.23	2.11 ± 1.36	6.33 ± 1.55	13.07 ± 2.95
NRRL3_01469	cyclin Pho80-like protein	-0.543134	2.1596e-22	-0.808719	1.10629e-07	-0.468198	0.000733681	176.7 ± 24.88	191.7 ± 6.22	184.57 ± 25.26	261.97 ± 16.64	382.67 ± 42.19	292.13 ± 15.15
NRRL3_01470	hypothetical protein	-0.330955	0.359183	-1.22917	0.115623	-0.749553	0.272733	3 ± 0.89	1.02 ± 0.59	1.48 ± 0.58	2.11 ± 0.97	2.25 ± 0.6	2.82 ± 0.74
NRRL3_01471.1	hypothetical protein	-0.88172	0.0597039	0.909864	0.151623	-0.372718	0.582873	3.14 ± 0.98	6.42 ± 0.35	5.08 ± 0.49	4.2 ± 0.77	5.19 ± 1.08	7.56 ± 1.28
NRRL3_01472	NEDD8-specific protease - required for light-dependent development	-0.162744	0.0450064	0.286241	0.307902	0.167185	0.336722	84.33 ± 11.82	61.15 ± 11.36	87.64 ± 6.34	64.66 ± 9.24	60.67 ± 1.42	89.51 ± 8.39
NRRL3_01473	BAR domain-containing protein	1.08692	2.02674e-63	0.206512	0.43428	0.504615	0.000271983	17.19 ± 4.11	31.23 ± 7.5	26.82 ± 2.6	23.64 ± 2.89	28.57 ± 6.75	21.65 ± 0.42
NRRL3_01474	telomerase reverse transcriptase-like protein	1.04758	1.00216e-31	0.392155	0.11164	1.36743	6.94006e-13	9.55 ± 2.4	23.24 ± 5.11	20.14 ± 1.78	13.32 ± 1.84	17.98 ± 3.37	8.99 ± 1.7
NRRL3_01475	Rab-GTPase-TBC domain-containing protein	0.0842407	0.21674	-0.822682	6.43323e-05	-1.00169	9.85492e-16	66.93 ± 8.08	91.54 ± 20.03	70.15 ± 8.54	170.33 ± 12.11	164.67 ± 32.4	160.8 ± 2
NRRL3_01476	protein kinase domain-containing protein	-0.159509	0.0398779	0.620827	0.0484643	0.0120521	0.959186	323.27 ± 49.21	637.6 ± 318.06	651.33 ± 85.45	614.8 ± 88.38	502.3 ± 66.8	744.2 ± 15.97
NRRL3_01477	short-chain dehydrogenase/reductase family protein	0.516934	0.0101086	0.29863	0.516956	-0.36502	0.214482	6.24 ± 2.44	17.17 ± 7.3	17.45 ± 2.8	16.77 ± 1.48	17.61 ± 3.4	25.84 ± 2.88
NRRL3_01478	alcohol dehydrogenase domain-containing protein	-0.495656	0.013406	0.0971006	0.883508	0.592664	0.238654	6.3 ± 0.57	6.42 ± 2.99	6.91 ± 1.98	8.77 ± 4.31	6.44 ± 2.29	5.35 ± 2.16
NRRL3_01479	hypothetical protein	0.671204	8.10151e-05	1.0086	0.0670511	1.76486	0.00101287	16.17 ± 8.31	8.26 ± 2.18	15.53 ± 10.08	6.38 ± 1.47	3.98 ± 2.31	5.26 ± 2.96
NRRL3_01480	alpha/beta hydrolase fold domain-containing protein	0.398087	8.40321e-07	0.103377	0.710459	0.585405	0.00561462	14.15 ± 1.51	20.52 ± 4.53	19.5 ± 3.47	26.16 ± 3.6	20.72 ± 1.92	14.84 ± 2.03
NRRL3_01481	ATP phosphoribosyltransferase	-0.308862	0.000204482	-0.15646	0.5898	-0.342029	0.0769745	59.24 ± 6.36	40.32 ± 13.77	33.86 ± 3.97	42.7 ± 3.26	49.09 ± 2.71	49.07 ± 3.38
NRRL3_01482	40S ribosomal protein eS28	1.48839	5.55471e-23	0.396692	0.118832	0.792652	9.73717e-09	353.07 ± 4.52	397.7 ± 3.54	484.1 ± 18.98	158.43 ± 21.6	349.37 ± 63.74	321.23 ± 32.71
NRRL3_01483	DNA mismatch repair protein	-0.545963	3.18409e-10	0.241364	0.342384	0.598967	0.000536353	12.83 ± 2.09	16.39 ± 0.38	17.95 ± 0.98	13.28 ± 1.47	16.82 ± 0.99	13.62 ± 1.32
NRRL3_01484	hypothetical protein	-1.47869	0.0973871	0.557581	0.761011	-2.499	0.185371	0.12 ± 0.06	0.43 ± 0.01	0.06 ± 0.05	0.07 ± 0.07	0.27 ± 0.24	0.41 ± 0.12
NRRL3_01485	geranylgeranyl transferase type-2 subunit beta	0.547999	2.73189e-14	1.50969	1.50671e-09	1.49489	3.19512e-20	119.33 ± 12.96	130.25 ± 41.22	165.97 ± 19.02	32.53 ± 1.39	55.18 ± 4.1	67.71 ± 8.84
NRRL3_01486	Rho GTPase-activating protein domain-containing protein	0.17896	0.045013	-0.101431	0.744548	0.245185	0.246801	18.66 ± 6.3	30.07 ± 8.88	24.45 ± 3.25	17.07 ± 2.17	33.67 ± 5.65	23.69 ± 2.38
NRRL3_01487	ribosome assembly factor - component of the Rpf2-Rrs1 complex	0.45415	1.85003e-06	-0.740179	0.00131765	-0.265982	0.305438	46.47 ± 6.16	26.07 ± 2.43	31.14 ± 2.56	55.08 ± 5.29	49.45 ± 2.67	42.84 ± 6.08
NRRL3_01488	37S ribosomal protein mS29	0.62795	4.488e-13	0.0227198	0.952088	-0.0262031	0.931479	35.18 ± 5.45	32.27 ± 8.41	19.03 ± 2.76	42.21 ± 2.24	32.64 ± 5.58	22.2 ± 1.08
NRRL3_01489	tetratricopeptide-like helical domain-containing protein	0.698252	0.124174	0.527024	0.495978	0.60195	0.492181	0.51 ± 0.08	1.11 ± 0.07	0.9 ± 0.29	0.45 ± 0.13	0.81 ± 0.17	0.69 ± 0.34
NRRL3_01490	hypothetical protein	0.176846	0.0385392	-0.220665	0.337649	-0.0948375	0.634117	16.21 ± 0.97	20.13 ± 4.37	19.19 ± 1.33	17.29 ± 1.41	25.43 ± 2.92	23.54 ± 1.74
NRRL3_01491	zinc finger domain-containing protein - SWIM-type	-0.57724	0.13936	-0.209657	0.793433	-0.333095	0.633805	1.32 ± 0.46	2.02 ± 0.26	1.8 ± 0.42	2.95 ± 0.56	2.5 ± 0.84	2.58 ± 0.64
NRRL3_01492	alcohol dehydrogenase	-0.06892	0.557522	-0.252183	0.443281	0.161058	0.653252	27.66 ± 6.08	10.99 ± 0.46	10.7 ± 1.06	26.89 ± 1.06	15.47 ± 0.99	10.95 ± 2.73
NRRL3_01493	amidohydrolase-related domain-containing protein	0.861284	8.02422e-34	0.528078	0.0111718	0.60136	0.0108491	70.19 ± 5.8	78.38 ± 5.03	42.97 ± 8.3	68.27 ± 11.36	59.23 ± 11.66	32.49 ± 3.83
NRRL3_01494	L-rhamnose-1-dehydrogenase	-1.14813	2.04128e-15	-0.351055	0.390591	-0.530513	0.118928	10.32 ± 1.48	9.31 ± 1.64	9.75 ± 2.54	15.57 ± 0.73	14.7 ± 2.03	16.17 ± 0.51
NRRL3_01495	L-rhamnonate dehydratase lraC	-0.970789	1.83389e-07	-0.670601	0.140812	-0.69041	0.160721	5.64 ± 0.55	3.59 ± 0.02	2.83 ± 0.95	7.83 ± 1.53	6.66 ± 1.66	5.22 ± 0.06
NRRL3_01496	fungal-specific transcription factor RhaR - release and catabolism of L-rhamnose	0.20568	0.318232	-0.039012	0.947589	0.443333	0.294463	3.01 ± 0.99	3.54 ± 0.61	3.07 ± 0.46	3.26 ± 0.7	3.53 ± 0.82	2.61 ± 0.62
NRRL3_01497	protein kinase domain-containing protein	-0.00937881	0.970197	0.0262964	0.971048	-0.404619	0.475986	3.6 ± 0.76	2.02 ± 0.23	1.86 ± 0.39	2.68 ± 0.59	2.47 ± 0.45	2.87 ± 1.17
NRRL3_01498	UBX domain-containing protein	0.0988793	0.20557	-0.260943	0.283346	-0.0564678	0.821376	45.72 ± 4.16	38.83 ± 10.13	34.69 ± 4.95	49.3 ± 1.86	48.59 ± 2.23	41.38 ± 5.31
NRRL3_01499	cell division control 6-like protein	-1.09215	8.37112e-31	-0.599639	0.0177354	-0.166661	0.529424	11.04 ± 1.14	13.83 ± 4.44	13.56 ± 2.46	14.52 ± 1.57	22.42 ± 1.23	17.46 ± 0.84
NRRL3_01500	Rho GTPase-activating protein domain-containing protein	0.623991	6.41071e-20	0.507084	0.0311769	0.150142	0.406005	34.3 ± 8.2	59.3 ± 20.42	37.28 ± 2.07	39.94 ± 3.55	44.97 ± 10.23	38.55 ± 3.4
NRRL3_01501	general amino acid permease	-0.50434	1.40735e-14	-0.981771	3.89775e-08	-1.01209	4.29972e-17	189.77 ± 37.97	926.35 ± 7.14	579.03 ± 13.8	380.17 ± 163.61	1932.33 ± 113.6	1339 ± 107.5
NRRL3_01502	U6 snRNA-associated Sm-like protein	-0.816641	8.7019e-19	0.155711	0.740177	0.150446	0.614515	131.6 ± 23.37	69.39 ± 28.85	133.67 ± 26.89	62.32 ± 1.86	77.67 ± 17.85	138.7 ± 34.58
NRRL3_01503	3'-5' exonuclease domain-containing protein	-0.611875	0.00012536	-0.206667	0.73422	-0.125796	0.809391	5.97 ± 0.38	3.77 ± 0.78	4.27 ± 1.02	6.76 ± 0.88	4.52 ± 1.32	5.35 ± 0.89
NRRL3_01504	peroxisome biogenesis factor 10-like protein	-0.694705	4.43292e-09	-0.685854	0.0263507	0.154659	0.672927	13.41 ± 0.65	9.59 ± 0.94	13 ± 1.36	24.66 ± 3.37	16.49 ± 0.76	13.31 ± 2.65
NRRL3_01505	EXS domain-containing protein	0.00422493	0.965504	0.203131	0.396385	0.124155	0.515447	32.35 ± 3.24	55.11 ± 8.58	46.73 ± 3.22	52.6 ± 3.41	49.69 ± 1.79	49.18 ± 0.76
NRRL3_01506	hypothetical protein	0.160876	0.599006	-0.332605	0.452463	-0.523099	0.148511	6.04 ± 1.38	8.31 ± 1.28	10.3 ± 3.54	6.68 ± 2.4	11.27 ± 2.65	17.06 ± 1.43
NRRL3_01507	hypothetical protein	-0.214714	0.000629058	-0.00817864	0.980343	0.111509	0.554832	102.31 ± 7.88	93.62 ± 22.74	89.8 ± 11.09	88.04 ± 5.65	106.42 ± 11.18	95.21 ± 3.08
NRRL3_01508	nucleolar protein 12-like protein	0.321923	0.0154342	0.239962	0.624529	0.801753	0.00862503	15.63 ± 4.06	14.82 ± 5.06	24.38 ± 2.13	10.94 ± 1.26	14.04 ± 2.93	15.98 ± 4.36
NRRL3_01509	tropomyosin	-0.785186	5.67291e-40	-0.511363	0.00196168	-0.603671	5.44336e-08	874.33 ± 71.31	851.15 ± 53.1	837.07 ± 16.25	808.83 ± 23.4	1385.67 ± 42.39	1460.33 ± 25.01
NRRL3_01510	hypothetical protein	-0.0300524	0.735447	0.0684683	0.842159	-0.201731	0.388802	51.94 ± 4.32	42.69 ± 12.75	23.41 ± 2.59	44.35 ± 4.71	41.56 ± 3.21	30.97 ± 2.48
NRRL3_01511	sphingolipid C9-methyltransferase	0.0268317	0.700849	0.192224	0.496145	-0.0385994	0.863083	90.82 ± 17.07	125.15 ± 32.46	62.99 ± 6.93	95.26 ± 5.05	109.83 ± 21.18	74.07 ± 7.6
NRRL3_01512	fungal-specific transcription factor	1.22915	4.66185e-26	0.903414	0.00361055	0.130061	0.778965	3.72 ± 0.13	13.78 ± 3.44	4.82 ± 1.04	6.6 ± 0.58	7.62 ± 2.81	5.05 ± 1.14
NRRL3_01513	major facilitator superfamily protein - efflux pump	0.840831	2.71071e-19	0.407324	0.173075	0.700118	0.0200179	9.8 ± 1.8	19.92 ± 1.54	12.76 ± 2.94	10.63 ± 1.57	15.67 ± 3.01	8.94 ± 1.65
NRRL3_01514	copper amine oxidase	0.0524629	0.699912	-0.172991	0.496145	-1.20266	1.74885e-05	15.85 ± 2.81	40.66 ± 2.81	13.91 ± 3.2	24.25 ± 2.46	48 ± 6.15	36.88 ± 13.1
NRRL3_01515	fungal-specific transcription factor	-1.29271	0.000146291	-0.986474	0.0349381	-0.863102	0.0743651	2.73 ± 0.62	1.9 ± 0.66	2.22 ± 0.13	3.52 ± 0.81	4.08 ± 0.37	4.6 ± 2.11
NRRL3_01516	peroxin domain-containing protein	0.434635	3.21686e-09	-0.184791	0.410977	0.109157	0.627779	42.91 ± 2.14	45.51 ± 9.79	46.39 ± 10.05	46.08 ± 4.18	56.32 ± 6.37	49.11 ± 0.81
NRRL3_01517	mitochondrial import inner membrane translocase subunit Tim16	0.275002	0.00536702	0.272613	0.17083	-0.061125	0.838779	80.11 ± 13.3	174.7 ± 6.79	137.57 ± 9.03	113.3 ± 5.55	161.27 ± 9.56	164.5 ± 42.61
NRRL3_01518	NADP-dependent oxidoreductase domain-containing protein	-0.699414	1.63653e-15	-0.538289	0.0202995	-0.464145	0.0430274	30.65 ± 3.27	20.19 ± 3.27	17.91 ± 3.05	36.25 ± 2.47	30.73 ± 2.48	28.33 ± 3.04
NRRL3_01519	poly(A) polymerase domain-containing protein	0.599728	3.04194e-07	-0.260072	0.380826	-0.502766	0.0614145	7.01 ± 1.65	12.43 ± 1.63	8.37 ± 0.25	9.74 ± 0.82	15.61 ± 3.14	13.61 ± 2.72
NRRL3_01520	glutathione-dependent formaldehyde-activating enzyme/centromere protein V domain-containing protein	0.131913	0.215843	0.577075	0.0431589	0.271871	0.154457	79.21 ± 2.39	87.07 ± 33.42	100.72 ± 9.88	45.28 ± 2.98	67.14 ± 2.69	95.86 ± 8.84
NRRL3_01521	hypothetical protein	-0.283315	0.162668	0.54209	0.089871	0.0578417	0.846821	8912.67 ± 1587.04	12600 ± 2559.73	15213.33 ± 3943.42	4798 ± 1011.29	10866.67 ± 2969.93	16896.67 ± 2124.91
NRRL3_01522	hypothetical protein	1.10728	4.97795e-60	0.0269068	0.956502	0.441019	0.00391058	9094.67 ± 1028.6	21595 ± 8308.5	41986.67 ± 3089.6	7532.67 ± 2907.63	27533.33 ± 4302.57	35553.33 ± 3385.21
NRRL3_01523	glucosidase 2 subunit beta protein-like protein	-0.577118	7.59152e-23	0.202099	0.340825	0.252205	0.133079	100.79 ± 10.33	88.44 ± 10.2	66.09 ± 4.71	96.61 ± 7.57	81.9 ± 6.78	63.53 ± 5.41
NRRL3_01524	replication termination factor 2-like protein	0.15564	0.137528	0.423022	0.0988698	-0.0359237	0.911579	29.08 ± 1.99	26.84 ± 2.48	22.86 ± 2.06	21.36 ± 0.74	23.46 ± 2.51	26.99 ± 2.84
NRRL3_01525	54S ribosomal protein mL50	0.392769	2.3225e-11	0.74518	5.95413e-05	0.383428	0.0345975	85.69 ± 8.71	89.82 ± 0.38	54.3 ± 4.57	82.28 ± 0.1	59.42 ± 5.22	47.73 ± 4.71
NRRL3_01526	3-ketoacyl-CoA thiolase	0.350305	0.00931312	0.00210785	0.995887	-0.0597796	0.901533	15.34 ± 2.21	11.81 ± 2.27	7.76 ± 1.79	21.45 ± 5.92	11.91 ± 2.23	9.28 ± 1.44
NRRL3_01527	hypothetical protein	0.0764762	0.684426	0.32717	0.35285	0.536059	0.0768931	11.1 ± 0.6	15.34 ± 2.74	16.34 ± 1.56	11.96 ± 1.49	12.99 ± 0.47	12.89 ± 2.21
NRRL3_01528	short-chain dehydrogenase/reductase family protein	-0.196667	0.569008	1.34553	0.0666116	0.336338	0.652262	2.62 ± 0.37	3.54 ± 0.12	3.27 ± 0.67	2.48 ± 0.15	1.63 ± 1.06	2.95 ± 0.72
NRRL3_01529	phospho-2-dehydro-3-deoxyheptonate aldolase - tyrosine-inhibited	0.465998	3.31059e-17	-0.191218	0.435821	-0.372328	0.0109998	150.33 ± 16.86	190.6 ± 56.85	140.6 ± 2.69	127.4 ± 11.26	226.37 ± 27.06	208.93 ± 24.91
NRRL3_01530	cytochrome c oxidase assembly protein Cox14-like protein	0.913078	1.1684e-27	0.671564	0.00508058	0.837178	3.06557e-05	43.98 ± 7.96	74.98 ± 8.59	56.98 ± 4.47	50.01 ± 2.19	52.38 ± 6.86	36.48 ± 6.01
NRRL3_01531	uncharacterized protein	0.0523192	0.789482	0.500098	0.193426	-0.171536	0.71133	8.73 ± 2.78	9.27 ± 0.17	6.2 ± 1.03	8.9 ± 1.53	7.28 ± 1.53	7.95 ± 1.12
NRRL3_01532	hexokinase	0.190399	0.243991	0.119468	0.795466	0.374089	0.340285	8.27 ± 1.89	7.6 ± 0.58	6.64 ± 1	7.3 ± 2.13	7.09 ± 0.82	5.83 ± 1.5
NRRL3_01533	alpha/beta hydrolase fold domain-containing protein	-0.250243	0.442235	0.616736	0.305032	0.374578	0.667688	2.29 ± 0.44	2.87 ± 0.29	1.45 ± 0.04	2.25 ± 0.39	2.02 ± 0.2	1.27 ± 0.39
NRRL3_01534	aryl sulfotransferase-like protein	0.746579	4.99134e-21	0.165217	0.631234	-0.0386565	0.896302	17.79 ± 2.13	24.45 ± 4.48	13.61 ± 1.25	25.32 ± 2.11	21.6 ± 5	15.99 ± 1.22
NRRL3_01535.1	hypothetical protein	0.737995	0.362981	1.11417	0.39114	2.45615	0.176637	0.51 ± 0.1	0.67 ± 0.21	0.67 ± 0.39	0.3 ± 0.14	0.45 ± 0.18	0.13 ± 0.12
NRRL3_01536	uridylate kinase	-0.792982	2.35165e-33	-1.00286	3.14963e-05	-0.479236	0.00161591	274.23 ± 14.8	78.32 ± 4.89	124.03 ± 8.45	273.23 ± 16.57	170.3 ± 35.09	198.03 ± 10.63
NRRL3_01537	eukaryotic translation initiation factor 3 subunit M	1.2362	2.65257e-11	-0.762415	0.000361876	-0.247703	0.271057	58.77 ± 4.88	37.19 ± 11.96	33.62 ± 7.33	54.15 ± 4.34	67.5 ± 11.14	45.7 ± 1.34
NRRL3_01538	hypothetical protein	-1.2269	8.19822e-128	-0.168272	0.544159	0.00376009	0.988382	865.7 ± 99.17	316.8 ± 53.32	491.53 ± 72.41	1062.67 ± 57.88	431.87 ± 10.72	560.3 ± 83.9
NRRL3_01539	thioesterase domain-containing protein	-0.623844	7.0351e-08	-0.462699	0.194279	-0.93348	0.00531445	36.35 ± 6.34	12.95 ± 2.39	9.63 ± 2.68	58.17 ± 4.12	19.1 ± 2.82	21.05 ± 1.78
NRRL3_01540	hotdog domain-containing protein	-1.08203	2.45288e-23	-0.862125	0.00878964	0.29771	0.277016	23.58 ± 0.72	9.36 ± 2.76	19.12 ± 1.9	48.27 ± 9.84	20.57 ± 2.51	17.78 ± 2.27
NRRL3_01541	glycosyltransferase family 20 protein	-0.103329	0.192244	-1.23924	2.94955e-08	-0.996516	4.46134e-06	39.36 ± 10.57	23.51 ± 7.92	32.35 ± 6.62	103.21 ± 36.96	60.67 ± 16.16	73.97 ± 19.31
NRRL3_01542	serine-threonine protein kinase 19-like protein	-0.567518	2.82307e-06	-0.704271	0.0233437	-0.509005	0.0720678	18.15 ± 1.81	9.35 ± 0.25	12.28 ± 2.17	36.38 ± 4.45	16.96 ± 4.26	19.98 ± 3.7
NRRL3_01543	START-like domain-containing protein	0.798696	0.00017706	0.111823	0.888575	0.412403	0.393589	9.37 ± 1	3.35 ± 1.66	6.56 ± 0.46	4.66 ± 0.64	4 ± 0.47	5.69 ± 1.4
NRRL3_01544	C2H2 finger domain transcription factor	0.0997573	0.31047	-0.299912	0.327383	-0.79695	5.5287e-06	21 ± 3.35	36.06 ± 7.83	20.79 ± 3.04	46.52 ± 7.57	45.97 ± 14.4	41.28 ± 3
NRRL3_01545	hypothetical protein	-1.2614	5.79115e-142	-1.89072	1.14646e-23	-1.99475	3.26433e-25	373.63 ± 58.01	301.5 ± 22.2	372.2 ± 51.3	2292 ± 175.04	1333.33 ± 165.17	1702 ± 474.92
NRRL3_01546	condensin complex subunit 2-like protein	0.35462	8.92851e-06	-0.115564	0.681522	-0.293476	0.106692	36.48 ± 4.17	29.19 ± 7.88	20.53 ± 2.05	32.92 ± 3.5	32.69 ± 2.36	28.85 ± 1.79
NRRL3_01547	sodium/calcium exchanger membrane region-containing protein	0.268777	0.000615798	-0.0728753	0.81215	-0.219301	0.258326	14.95 ± 2.49	22.37 ± 3.85	15.9 ± 0.09	19.25 ± 2.25	25.2 ± 5.15	21.25 ± 1.62
NRRL3_01548	actin cytoskeleton-regulatory complex protein Pan1	0.807822	1.0201e-22	0.0562908	0.872613	-0.477634	0.000872232	38.91 ± 6.88	59.55 ± 18.14	26.29 ± 0.69	54.51 ± 4.6	58.29 ± 12.24	42.07 ± 2.56
NRRL3_01549	DNA-directed RNA polymerase II subunit Rpb11	-0.184484	0.0256215	0.741933	0.0141118	0.824957	1.70386e-07	62.51 ± 5.17	85.16 ± 34.57	118.2 ± 11.71	47.69 ± 4.35	61.46 ± 6.43	76.47 ± 5.7
NRRL3_01550	hypothetical protein	0.585723	7.63422e-27	0.305333	0.22048	-0.0648645	0.769016	69.3 ± 9.93	116.31 ± 41.01	61.29 ± 3	69.29 ± 6.31	98.1 ± 18.55	73.53 ± 12.18
NRRL3_01551	leucine-rich repeat domain-containing protein	-2.07264	1.84788e-129	-0.961291	3.18849e-06	-1.28045	3.66502e-21	19.72 ± 4.12	68.48 ± 4.48	54.83 ± 3.13	47.05 ± 2.81	158.47 ± 13.89	152.9 ± 18.99
NRRL3_01552	helicase - C-terminal domain-containing protein	-0.850685	5.46698e-22	-0.789912	0.000238495	-1.28517	2.48368e-14	6.52 ± 1.5	17.06 ± 4.03	11.79 ± 1.16	11.94 ± 0.87	30.6 ± 6.01	33.03 ± 2.34
NRRL3_01553	Rab effector Noc2-like protein	0.00467671	0.96512	-0.0822425	0.807425	-0.36042	0.0406845	25.15 ± 4.16	47.78 ± 13.37	54.21 ± 6.29	25.71 ± 4.35	58.66 ± 7.74	80.05 ± 9.19
NRRL3_01554	Arf-GAP family protein	0.718222	1.62253e-34	0.506769	0.0215763	0.228003	0.175457	26.93 ± 3.77	53.56 ± 10.77	29.25 ± 2.75	25.86 ± 3.04	38.82 ± 8.19	28.63 ± 1.67
NRRL3_01555	YTH domain-containing protein	1.27592	1.30664e-42	1.28764	2.43075e-06	0.573341	0.0803493	11.42 ± 3.84	19.47 ± 5.18	7.9 ± 0.32	8.62 ± 0.61	8.01 ± 2.15	6.13 ± 1.77
NRRL3_01556	hypothetical protein	0.434248	4.31109e-06	0.684698	0.00319019	1.48459	1.15399e-18	80.37 ± 5.7	75.14 ± 8.13	165.3 ± 22.09	46.4 ± 6.48	55.86 ± 6.25	67.82 ± 11.59
NRRL3_01557	phosphatidylinositol kinase-like protein	-0.135288	0.134864	0.384094	0.0774431	0.0633988	0.793975	6.3 ± 1.03	11.56 ± 2.73	8.22 ± 1	8.01 ± 1.16	9.63 ± 1.38	9.02 ± 0.86
NRRL3_01558	calcium/calmodulin-dependent protein kinase-like protein	0.116467	0.125816	0.624844	0.00380607	0.666644	5.22657e-07	54.8 ± 1.78	77.79 ± 6.1	86.19 ± 4.06	48.95 ± 1.69	61.96 ± 0.84	62.3 ± 3.84
NRRL3_01559	cytochrome P450	-0.204934	0.00106268	0.351854	0.152484	0.17487	0.400605	89.47 ± 12.07	152.8 ± 27.58	145.73 ± 19.21	102.11 ± 5.51	139.53 ± 19.87	147.6 ± 24.77
NRRL3_01560	IGR motif-containing protein	-0.0217969	0.802149	0.0118153	0.973648	0.254854	0.29429	77.51 ± 3.86	77.25 ± 8.55	69.49 ± 14.59	89.95 ± 2.93	85.07 ± 8.98	66.57 ± 6.64
NRRL3_01561	serine/threonine-protein kinase	0.532318	1.74638e-09	0.309083	0.205569	0.309023	0.174238	22.08 ± 1.88	30.28 ± 4.7	24.5 ± 1.2	25.11 ± 2.83	27.88 ± 1.35	22.71 ± 1.28
NRRL3_01562	kinesin - CENP-E family	0.538255	4.02891e-18	0.765125	7.5096e-06	0.42725	0.00176895	28.62 ± 4.55	67.27 ± 3.48	56.38 ± 5.18	35.73 ± 2.19	45.1 ± 7.24	48.02 ± 0.54
NRRL3_01563	diacylglycerol O-acyltransferase	-0.0978807	0.257765	0.599143	0.00286103	0.419139	0.0257609	46.92 ± 3.74	64.59 ± 14.1	56.62 ± 3.27	32.9 ± 4.93	48.67 ± 1.65	48.66 ± 7.27
NRRL3_01564	PinX1-related protein 1	0.0936207	0.230308	0.479106	0.110039	0.768042	3.03263e-08	62.52 ± 2.78	87.87 ± 30.03	141.23 ± 2.4	59.29 ± 5.82	76.31 ± 6.62	95.33 ± 5.79
NRRL3_01565	inositol-1 -4 -5-trisphosphate 5-phosphatase	0.194777	0.0212703	-0.0278043	0.935863	0.0736629	0.764041	12.3 ± 2.15	16.04 ± 4.5	14.24 ± 1.31	15.52 ± 3.04	17.35 ± 1.69	15.56 ± 1.34
NRRL3_01566	hypothetical protein	0.128203	0.0796652	-0.661188	0.000300904	-0.579198	8.26227e-05	44.22 ± 9.06	58.34 ± 8.7	46.36 ± 2.72	65.06 ± 3.61	99.29 ± 17.13	79.38 ± 8.82
NRRL3_01567	tetratricopeptide repeat-containing protein	-0.189465	0.000960283	0.806714	0.000158515	0.537465	0.00238105	181.77 ± 8.11	405.05 ± 52.82	346.33 ± 35.23	169.63 ± 3.11	280.33 ± 18.04	274.3 ± 42.27
NRRL3_01568	AP-3 complex subunit delta-like protein	0.168297	0.0420235	0.470099	0.0206699	0.610692	1.94334e-05	25.07 ± 2.87	37.64 ± 0.28	40.92 ± 3.14	20.82 ± 1.8	31.97 ± 4.96	30.68 ± 1.1
NRRL3_01569	stress-associated endoplasmic reticulum protein-like protein	-1.09407	3.2107e-72	0.735442	0.00875024	0.853929	6.20777e-06	452.97 ± 58.29	377.15 ± 125.09	531.57 ± 96.39	220.93 ± 10.63	282.73 ± 18.79	338.93 ± 35.21
NRRL3_01570	XPG domain-containing protein	0.211461	0.0281683	0.162243	0.598296	0.687221	0.000345168	15.39 ± 0.76	24.51 ± 0.49	33.59 ± 3.18	16.47 ± 2.19	25.85 ± 2.63	23.98 ± 2.67
NRRL3_01571	small-subunit processome - Utp21 domain-containing protein	0.511357	2.44057e-15	-0.182372	0.420722	0.268373	0.0914832	23.64 ± 2.3	27.35 ± 5.59	35.79 ± 3.71	25.38 ± 3.92	35.59 ± 1.77	34.04 ± 0.98
NRRL3_01572	histidine phosphatase superfamily protein - clade 2	0.223722	0.00783501	0.635446	0.000953553	0.248566	0.240862	10 ± 0.04	17.89 ± 1.53	17.2 ± 1.9	8.35 ± 0.93	12.39 ± 1.31	16.64 ± 1.98
NRRL3_01573	diacylglycerol kinase domain-containing protein	-0.159536	0.0533979	0.738263	0.00105291	0.641674	2.011e-05	70 ± 3.23	98.02 ± 13.83	117.37 ± 8.83	53.68 ± 7.63	73.19 ± 8	86.25 ± 7.43
NRRL3_01574	lipase - Rog1 family protein	0.20538	0.00246443	0.0331923	0.911655	-0.0394295	0.849369	27.88 ± 4.37	37.73 ± 8.74	27.85 ± 2.83	29.76 ± 2.11	39.14 ± 4.24	32.81 ± 1.59
NRRL3_01575	inositol monophosphatase	-0.168566	0.0286919	1.25875	1.13241e-05	1.40426	1.13391e-23	102.89 ± 12.58	109.92 ± 43.95	182.97 ± 10.9	44.43 ± 2.76	58.9 ± 5.54	79.34 ± 3.78
NRRL3_01576	hypothetical protein	0.103421	0.621664	0.0662834	0.908499	0.805341	0.0948108	10.71 ± 1.94	13.14 ± 2.93	12.92 ± 2.77	12.15 ± 2.72	15.14 ± 3.7	8.61 ± 5.04
NRRL3_01577	protein Hgh1 domain-containing protein	-0.0209866	0.844398	0.203999	0.50535	0.653908	0.000199463	30.58 ± 1.31	36.37 ± 4.53	52.71 ± 3.61	24.78 ± 3.15	38.93 ± 2.42	38.44 ± 3.42
NRRL3_01578	transcription initiation factor IIF subunit alpha-like protein	0.339742	1.60571e-08	0.528936	0.00194383	0.351533	0.00998217	48.25 ± 6.54	87.18 ± 5.93	74.23 ± 4.93	54.46 ± 2.71	69.51 ± 2.27	66.69 ± 1.45
NRRL3_01579	fatty acid synthase beta subunit	-0.317395	7.02006e-09	-0.229275	0.454097	-1.2088	4.88157e-22	134.27 ± 19.45	93.55 ± 43.78	45.38 ± 6.12	153.07 ± 10.25	109.71 ± 15.09	120 ± 2.52
NRRL3_01580	fatty acid synthase alpha subunit	-0.129928	0.0191906	-0.219335	0.509502	-1.2804	9.78033e-26	141.13 ± 13.37	99.74 ± 47.89	42.8 ± 3.25	153.4 ± 6.81	114.25 ± 21.08	119.03 ± 7.76
NRRL3_01581	tRNA methyltransferase Trm1-like protein	0.621821	3.81623e-10	-0.164758	0.613046	0.56279	0.0467763	8.33 ± 0.43	8.84 ± 1.5	12.04 ± 2.84	7.78 ± 1.39	11.14 ± 1.3	9.35 ± 1.86
NRRL3_01582	uncharacterized protein	1.27397	8.73745e-22	0.387099	0.34665	0.852212	0.00658072	11.08 ± 2.24	11.06 ± 0.26	12.41 ± 0.78	8.4 ± 0.86	9.11 ± 2.29	7.89 ± 0.7
NRRL3_01583	zinc finger domain-containing protein - C2H2-type	-0.534343	9.37104e-05	-0.118566	0.770179	0.195044	0.606205	13.91 ± 2.26	16.33 ± 2.04	13.77 ± 1.29	16.6 ± 1.97	20.6 ± 4.02	13.8 ± 1.25
NRRL3_01584	pyruvate dehydrogenase E1 component subunit beta - mitochondrial	-0.159713	0.0127271	-0.34192	0.182783	-0.411575	0.00361433	205.13 ± 13.61	115.5 ± 34.23	71.65 ± 4.57	225.07 ± 20.66	144 ± 12.77	109.23 ± 2.46
NRRL3_01585	5'-nucleotidase/apyrase family protein	-0.923743	7.39398e-43	0.167951	0.443259	0.141761	0.457351	52.34 ± 4.1	51.09 ± 5.85	52.68 ± 1.82	58.71 ± 9.91	51.81 ± 3.87	54.71 ± 5.41
NRRL3_01586	alcohol dehydrogenase domain-containing protein	0.334046	7.60305e-07	1.01853	2.93262e-05	0.491024	0.00172372	76.75 ± 13.22	91.91 ± 20.92	86.79 ± 3.37	74.98 ± 4.53	56.81 ± 4.56	71.01 ± 6.52
NRRL3_01587	glutamyl-tRNA(Gln) amidotransferase subunit A	-0.242362	0.0117871	-0.244104	0.453902	0.186351	0.561802	16.81 ± 1.14	9.94 ± 0.14	10.2 ± 1.95	16.44 ± 2.61	12.9 ± 1.58	10.25 ± 0.73
NRRL3_01588	SPRY domain-containing protein	0.216167	0.0496779	-0.152126	0.599612	0.103472	0.667831	14.89 ± 1.76	21.45 ± 1.87	21.07 ± 0.4	17.44 ± 1.53	27.97 ± 2.56	22.5 ± 1.25
NRRL3_01589	bystin family protein	0.582965	7.38729e-13	-0.529133	0.0171269	0.0562987	0.828857	22.19 ± 2.11	21.59 ± 0.64	28.61 ± 3.93	22.25 ± 3.9	34.8 ± 2.45	31.52 ± 2.4
NRRL3_01590	bZIP transcription factor - major regulator of the unfolded protein response	0.50234	2.8354e-26	0.738102	7.34649e-05	0.696588	1.48128e-07	765.9 ± 103.18	626.35 ± 55.37	562.33 ± 35.58	448.37 ± 54.27	415.67 ± 42.27	397.47 ± 40.07
NRRL3_01591	protein involved in the vacuolar protein sorting via the multivesicular body pathway	-0.541465	1.66422e-12	-0.0364486	0.927591	0.098675	0.620754	89.04 ± 1.05	86.62 ± 13.8	126.07 ± 17.29	78.83 ± 8.42	112.03 ± 5.67	134.73 ± 4.25
NRRL3_01592	fungal-specific transcription factor	0.514526	0.00122791	0.146593	0.812362	-0.276459	0.557823	2.51 ± 0.81	5.36 ± 3.31	2.74 ± 0.47	4.94 ± 0.41	4.64 ± 1.74	3.85 ± 1.21
NRRL3_01593	succinyl-CoA:3-ketoacid coenzyme A transferase	-1.04779	1.28201e-39	-0.686048	0.00200451	-0.714286	0.0104884	31.41 ± 0.47	13.69 ± 3.39	14.79 ± 0.96	37.69 ± 5.77	23.31 ± 1.96	27.85 ± 9.54
NRRL3_01594	hypothetical protein	0.339758	0.584077	0.90321	0.438575	1.28678	0.0818031	0.48 ± 0.04	0.75 ± 0.04	1.52 ± 0.39	0.62 ± 0.34	0.37 ± 0.16	0.71 ± 0.23
NRRL3_01595	major facilitator superfamily protein	0.785515	8.24621e-27	-0.0685763	0.819494	0.565481	0.000493053	47.19 ± 4.29	37.77 ± 6.18	49.87 ± 5.69	44.68 ± 4.2	47.05 ± 4.4	38.63 ± 2.43
NRRL3_01596	cytochrome P450-like protein	-1.06304	0.00820543	-1.13932	0.122545	-0.445896	0.592668	0.46 ± 0.12	0.71 ± 0.05	0.93 ± 0.22	0.92 ± 0.41	1.75 ± 0.55	1.45 ± 0.45
NRRL3_01597	NADH-cytochrome b5 reductase-like protein	-1.34262	0.0119478	-1.67869	0.13781	-0.646044	0.605566	0.29 ± 0.18	0.26 ± 0.18	0.5 ± 0.33	1.11 ± 0.35	1.07 ± 0.3	0.91 ± 0.36
NRRL3_01598	fungal-specific transcription factor	0.157856	0.527738	-0.304064	0.47926	-0.595726	0.117312	1.54 ± 0.26	4.96 ± 0.92	3.02 ± 0.72	4.98 ± 1.16	6.34 ± 2.16	5.23 ± 0.3
NRRL3_01599	major facilitator superfamily protein - efflux pump	-0.190335	0.404205	-0.649702	0.0549321	-0.46295	0.159741	2.61 ± 0.49	5.62 ± 1.24	5.11 ± 0.2	5.81 ± 0.91	9.57 ± 2.19	8.08 ± 0.08
NRRL3_01600	pyridoxal phosphate phosphatase-related protein	0.38128	0.00680248	1.05919	0.0141253	1.43111	1.87267e-06	10.81 ± 4.96	9.35 ± 4.53	19.27 ± 1.33	8.66 ± 3.79	5.33 ± 1.35	8.27 ± 2.93
NRRL3_01601	hypothetical protein	-1.80481	5.12835e-33	-1.86588	2.34258e-15	-0.688812	0.0003615	13.91 ± 0.81	7.85 ± 0.27	18.1 ± 2.29	21.81 ± 7.26	34.92 ± 6.75	33.41 ± 1.45
NRRL3_01602	hypothetical protein	-0.827357	0.191182	-1.09271	0.108069	-2.53474	0.000344681	0.88 ± 0.14	1.47 ± 0.47	0.73 ± 0.48	1.35 ± 0.16	3.95 ± 1.15	4.91 ± 1.25
NRRL3_01603	hypothetical protein	-1.59562	0.0121474	-0.598267	0.506918	-0.684809	0.327286	0.81 ± 0.47	1.39 ± 0.44	2.21 ± 0.77	1.11 ± 0.23	2.17 ± 0.67	4.03 ± 2
NRRL3_01605	hypothetical protein	0.843152	0.269476	-0.0184808	0.990368	0.567097	0.667552	0.9 ± 0.57	2.28 ± 0.37	2.06 ± 0.83	1.57 ± 0.54	2.15 ± 0.37	1.64 ± 0.75
NRRL3_01606	alpha-arabinofuranosidase Abf51A	0.00715713	0.981517	-0.216333	0.739126	0.677072	0.162521	2.29 ± 0.19	1.71 ± 0.24	2.81 ± 0.62	3.04 ± 0.23	2.21 ± 0.24	2 ± 0.31
NRRL3_01607	solute carrier family 35 member SLC35F1/F2/F6-like protein	-0.819908	5.0024e-33	-1.16426	4.75721e-08	0.216688	0.273727	82.17 ± 15.18	44 ± 9.71	120.03 ± 24.74	114.63 ± 4.86	116.2 ± 10.17	117.93 ± 7.65
NRRL3_01608	hypothetical protein	0.66712	0.0578803	1.02183	0.346831	1.53124	0.0460005	0.84 ± 0.32	1.4 ± 0.5	3.18 ± 0.84	1.11 ± 0.12	1.01 ± 0.81	1.24 ± 0.52
NRRL3_01609	hypothetical protein	0.660421	0.415724	0.329407	0.872942	1.83968	0.185562	0.81 ± 0.91	0.94 ± 1.33	3.29 ± 1.64	0.86 ± 0.92	1.62 ± 0.18	1.1 ± 0.64
NRRL3_01610	aspartic peptidase-like protein	0.851159	3.5648e-30	2.41942	2.03566e-17	1.90055	3.33568e-24	243.7 ± 53.7	102.9 ± 38.62	74.03 ± 4.91	88.14 ± 48.24	21.72 ± 9.92	22.7 ± 4.57
NRRL3_01611	major facilitator superfamily protein	-0.0166095	0.968568	-1.05047	0.124876	-1.77247	0.00161904	1.12 ± 0.21	1.82 ± 0.45	1.46 ± 0.12	1.58 ± 0.53	3.44 ± 0.6	5.68 ± 2.03
NRRL3_01612	hypothetical protein	-1.2121	5.14233e-29	-2.8732	1.37914e-47	-3.333	9.81092e-35	55.11 ± 9.41	32.23 ± 2.88	41.31 ± 4.41	112.29 ± 23.81	290.67 ± 17.22	481.1 ± 205.46
NRRL3_01613	hypothetical protein	0.492276	0.199905	-0.316697	0.712631	-0.954745	0.0938417	2.57 ± 0.76	3.54 ± 1.09	3.84 ± 0.52	3.65 ± 1.86	4.28 ± 2.43	8.58 ± 4.44
NRRL3_01614	AdipoR/haemolysin-III-related protein	0.00803298	0.974005	-0.901004	0.0361765	0.0166472	0.970478	3.9 ± 0.99	4.28 ± 0.53	14.4 ± 1.99	6.77 ± 1	9.42 ± 2.08	16.27 ± 5.57
NRRL3_01615	sensitivity to red light reduced SRR1 domain-containing protein	0.33903	0.950655			-1.30333		0 ± 0	0 ± 0	0 ± 0	0.02 ± 0.04	0 ± 0	0.07 ± 0.12
NRRL3_01616	heterokaryon incompatibility domain-containing protein	-1.49138	0.340864	-0.323884	0.891356	-1.69585	0.495722	0.03 ± 0.03	0.08 ± 0.11	0.05 ± 0.04	0.16 ± 0.07	0.18 ± 0.03	0.17 ± 0.17
NRRL3_01617	hypothetical protein	-1.44537	0.659242					0 ± 0	0 ± 0	0 ± 0	0.04 ± 0.07	0 ± 0	0 ± 0
NRRL3_01618	3-hydroxyisobutyrate dehydrogenase-related protein	-0.0411318	0.887477	-0.0685396	0.95153	-1.44394	0.136381	137.66 ± 51.87	3.17 ± 0.73	1.12 ± 0.94	64.25 ± 40.24	3.37 ± 2.51	3.51 ± 3.45
NRRL3_01619	hypothetical protein	0.361458	0.109998	-0.681531	0.397569	-2.23455	0.00241185	2.47 ± 1.29	3.72 ± 1.05	1.81 ± 0.64	1.16 ± 1.02	6.16 ± 1.53	9.82 ± 4.26
NRRL3_01620	hypothetical protein	0.187809	0.369467	-0.0990215	0.927272	-0.509733	0.548351	4.16 ± 0.56	3.96 ± 2.84	3.07 ± 0.78	6.01 ± 0.66	5.03 ± 2.14	5.03 ± 1.88
NRRL3_01621	hypothetical protein	-1.25332	4.17273e-25	-1.93703	4.17596e-20	-0.397464	0.0648489	5.59 ± 0.57	7.02 ± 0.02	12.12 ± 1.77	14.67 ± 0.23	30.84 ± 2.4	18.32 ± 2.33
NRRL3_01622	FAD linked oxidase - N-terminal domain-containing protein	1.62562	9.02832e-15	-1.59872	2.86235e-08	-1.33092	0.000159958	0.93 ± 0.21	5.03 ± 0.37	2.14 ± 0.3	7.91 ± 1.2	14.92 ± 1.92	6.17 ± 0.99
NRRL3_01623	hypothetical protein	1.65357	1.54703e-21	0.133755	0.756092	-1.32615	3.20166e-09	20.21 ± 6.87	58.94 ± 11.03	63.59 ± 9.64	14.59 ± 1.84	57.9 ± 4.63	182.87 ± 22.81
NRRL3_01624	cytochrome P450	-0.0220278	0.861647	0.0685029	0.833077	0.00536412	0.986695	18.4 ± 1.59	24.3 ± 1.56	18.16 ± 1.28	51.29 ± 8.53	26.35 ± 3.77	20.78 ± 2.34
NRRL3_01625	hypothetical protein	-0.423433	0.0111911	0.591262	0.0578149	0.249	0.413986	28.68 ± 3.95	54.54 ± 8.53	52.83 ± 9.32	36.47 ± 2.67	46.2 ± 2.71	51.11 ± 3.92
NRRL3_01626	hypothetical protein	-0.603284	0.000152723	0.0416922	0.939696	0.536048	0.00186378	112.26 ± 32.02	147.15 ± 55.51	637.8 ± 78.98	80.19 ± 21.54	191.1 ± 45.11	505.67 ± 66.18
NRRL3_01627	acid protease	3.52128	6.79199e-262	4.16311	5.69511e-08	8.15806	1.02905e-26	314.33 ± 121.75	11.37 ± 9.7	97.91 ± 5.77	40.78 ± 4.91	0.6 ± 0.16	0.39 ± 0.67
NRRL3_01628	hypothetical protein	-0.262358	0.776852	0.263803	0.919946	3.49564	0.000781079	0.81 ± 0.48	0.46 ± 0.31	3.86 ± 1.39	1.27 ± 0.24	0.43 ± 0.56	0.38 ± 0.39
NRRL3_01629	signal peptidase complex catalytic subunit Sec11	-1.14126	7.5625e-63	0.7911	0.0133514	0.470631	0.00454274	149.83 ± 8.37	132.45 ± 61.87	147.37 ± 3.18	103.7 ± 2.65	95.18 ± 9.82	122.07 ± 11.83
NRRL3_01630	glycosyltransferase	-0.0315135	0.908079	-0.629421	0.246633	-2.47205	2.30377e-12	2.5 ± 1.25	6.06 ± 0.54	2.31 ± 0.41	25.85 ± 2.84	8.7 ± 3.66	14.74 ± 2.42
NRRL3_01631	NAD(P)H-dependent FMN reductase-like protein	-1.17366	0.000142185	0.226866	0.82622	-0.367279	0.703137	8.59 ± 3.78	2.9 ± 0.81	2.26 ± 0.55	8.17 ± 1.15	3.12 ± 1.18	3.36 ± 1.16
NRRL3_01632	amine oxidase domain-containing protein	1.02799	0.00249229	0.871465	0.196366	3.05652	1.81268e-08	3.56 ± 1.07	2.24 ± 1.12	7.09 ± 1.51	3.3 ± 0.71	1.8 ± 0.58	1.02 ± 0.8
NRRL3_01633	uncharacterized protein	-0.687332	1.26672e-27	1.13362	0.000345529	2.7649	1.11464e-35	1972 ± 517.04	656.1 ± 204.5	2503.67 ± 253.47	1089.33 ± 113.47	447.6 ± 83.76	423 ± 173.26
NRRL3_01634	aldehyde dehydrogenase domain-containing protein	-1.47834	1.49085e-29	-1.15283	0.00393268	1.37898	1.02391e-06	41.15 ± 17.28	4.1 ± 0.76	29.09 ± 0.97	43.24 ± 4.17	15.14 ± 1.24	12.86 ± 5.52
NRRL3_01635	alcohol dehydrogenase domain-containing protein	-0.874957	0.152501	-2.4415	0.000630831	-1.25488	0.0499212	0.52 ± 0.14	0.64 ± 0.21	1.31 ± 0.58	3.81 ± 0.52	3.52 ± 0.54	3.57 ± 0.28
NRRL3_01636	nucleoside phosphorylase domain-containing protein	-2.48396	0.266654	0.629658	0.808585	-0.251819		0.13 ± 0.18	0.25 ± 0.06	0.06 ± 0.05	0.15 ± 0.08	0.12 ± 0.06	0.08 ± 0.13
NRRL3_01638	von Willebrand factor A domain-containing protein	-1.1021	0.0133335	-0.0635915	0.934585	0.877034	0.0325494	3.91 ± 0.85	3.24 ± 1.16	8.74 ± 1.81	3.07 ± 0.68	4.27 ± 0.67	5.41 ± 1.9
NRRL3_01639	hypothetical protein	-3.07428	0.22732	-3.00575	0.363373	-1.30333		0 ± 0	0 ± 0	0 ± 0	0 ± 0	0.28 ± 0.37	0.07 ± 0.12
NRRL3_01640	cytochrome P450	-0.342694	0.464897	-0.719801	0.19714	-0.15938	0.81682	1.42 ± 0.53	2.66 ± 1.46	3.53 ± 0.98	2.38 ± 0.57	4.49 ± 0.28	4.51 ± 2.54
NRRL3_01641	fungal-specific transcription factor	0.250167	0.460834	0.0539445	0.945057	0.0175466	0.97758	3.15 ± 0.75	3.39 ± 0.01	4.74 ± 0.58	3.42 ± 0.82	3.56 ± 0.4	5.36 ± 1.35
NRRL3_01642	protoporphyrin uptake protein	0.0488931	0.962666	0.012882	0.995887	0.139137	0.961128	0.16 ± 0.05	0.19 ± 0.27	0.24 ± 0.12	0.11 ± 0.03	0.28 ± 0.27	0.25 ± 0.23
NRRL3_01643	pyridoxal phosphate-dependent decarboxylase family protein	2.40497	0.219197	1.27491		0.620224		0 ± 0	0 ± 0	0.04 ± 0.07	0 ± 0	0 ± 0	0 ± 0
NRRL3_01644	siderophore iron transporter	-2.38846	0.0281904	0.123661	0.951652	-1.15473	0.55488	0.05 ± 0.08	0.25 ± 0.11	0.13 ± 0.12	0.17 ± 0.14	0.23 ± 0.02	0.33 ± 0.39
NRRL3_01645	hypothetical protein	-0.478644	7.50677e-09	-0.33245	0.256362	-0.212364	0.40527	4.73 ± 0.31	3.89 ± 0.06	5.02 ± 0.63	7.96 ± 0.98	5.43 ± 0.66	6.69 ± 1.13
NRRL3_01646	hypothetical protein	0.09834	0.215269	0.0686292	0.839798	-1.00943	2.89243e-10	5922 ± 354.15	7722.5 ± 1617.15	8278.67 ± 488.61	10482 ± 3444.96	8386.33 ± 688.77	19130 ± 3159.32
NRRL3_01647	ATP-dependent RNA helicase	0.884481	1.24386e-13	-0.663404	0.0552406	0.683777	0.0292067	8.69 ± 1	6.2 ± 2.9	9.26 ± 1.24	11.38 ± 2.16	10.79 ± 2.11	6.58 ± 1.08
NRRL3_01648	xylanase Xyn11B	8.09934	7.2408e-82	3.13983	9.06593e-06	7.73836	1.00619e-70	46.23 ± 15.4	5.52 ± 0.19	271.73 ± 42.05	1.87 ± 0.46	0.75 ± 0.27	1.46 ± 0.98
NRRL3_01649	hypothetical protein	-1.61211	0.134264	0.619193	0.821067	-2.58281	0.0456096	0.05 ± 0.09	0.49 ± 0.12	0.24 ± 0.29	0.14 ± 0.12	0.23 ± 0.2	1.64 ± 0.49
NRRL3_01650	hypothetical protein	-0.622743	0.880925	2.7301		1.9554		0 ± 0	0 ± 0	0.68 ± 0.89	0.13 ± 0.16	0 ± 0	0.19 ± 0.33
NRRL3_01651	major facilitator superfamily - sugar/inositol transporter-like protein	-0.189522	0.876059	0.00936813	0.995728	-0.056525	0.968206	0.29 ± 0.07	0.44 ± 0.14	0.53 ± 0.18	0.18 ± 0.12	0.4 ± 0.14	0.63 ± 0.24
NRRL3_01652	xylose transporter	-2.73672	1.71401e-114	-2.27715	2.00393e-14	-2.86106	1.79849e-17	5.03 ± 1.25	3.26 ± 0.75	1.57 ± 0.35	6.66 ± 0.89	17.8 ± 4.85	13.08 ± 2.49
NRRL3_01653	multicopper oxidase					-1.30333		0.06 ± 0.06	0 ± 0	0 ± 0	0.01 ± 0.02	0 ± 0	0.04 ± 0.07
NRRL3_01654	UbiA prenyltransferase family protein	1.3558	0.727004					0 ± 0	0 ± 0	0 ± 0	0 ± 0	0 ± 0	0 ± 0
NRRL3_01655	COMT-type O-methyltransferase family protein	-1.58452	0.760172	2.14541		-1.30333		0 ± 0	0 ± 0	0 ± 0	0.05 ± 0.09	0 ± 0	0.06 ± 0.1
NRRL3_01656	hypothetical protein	-2.78031	0.180074	-2.56472		-0.878908		0.05 ± 0.09	0 ± 0	0.09 ± 0.07	0.03 ± 0.05	0.17 ± 0.15	0.18 ± 0.17
NRRL3_01657	protein tyrosine phosphatase domain-containing protein	-0.0403689	0.760172	0.342693	0.159613	0.490029	0.0291139	6.97 ± 0.33	10.01 ± 1.69	10.37 ± 0.42	10.61 ± 1.64	8.73 ± 1.16	8.53 ± 1.57
NRRL3_01658	nucleoside phosphorylase domain-containing protein	-0.56792	0.0202045	0.165626	0.808041	-0.108958	0.843302	1.45 ± 0.23	1.55 ± 0.34	1.88 ± 0.33	2.09 ± 0.3	1.62 ± 0.3	2.31 ± 0.41
NRRL3_01659	thiopurine S-methyltransferase family protein	-0.72039	0.00443779	-0.0527082	0.935142	0.206789	0.664657	7.86 ± 2.12	6.05 ± 1.06	7.92 ± 1.18	7.32 ± 1.06	7.87 ± 0.49	7.83 ± 1.46
NRRL3_01660	bZIP transcription factor	-0.782999	0.000370336	-0.831473	0.0265802	-0.805357	0.013528	4.18 ± 1.05	4.79 ± 0.27	5.01 ± 0.07	9.84 ± 1.79	10.08 ± 1.83	10.05 ± 0.57
NRRL3_01661	hypothetical protein	-0.906942	0.312193	0.293331	0.875789	-0.0906171	0.968759	0.7 ± 0.55	1.15 ± 1.06	0.77 ± 0.79	1.67 ± 0.9	1.15 ± 0.56	0.94 ± 0.7
NRRL3_01662	uncharacterized protein	-1.65088	4.02573e-09	-1.50103	0.000129884	-2.27889	5.4271e-07	1.89 ± 0.73	3.27 ± 0.23	1.47 ± 0.13	7.57 ± 0.16	9.39 ± 0.74	8.2 ± 0.87
NRRL3_01663	short-chain dehydrogenase/reductase family protein			1.27491		-2.28643		0 ± 0	0.1 ± 0.14	0 ± 0	0.1 ± 0.05	0 ± 0	0.18 ± 0.16
NRRL3_01664	nuclear transport factor 2 domain-containing protein	-3.33006	1.01204e-06	-3.27985	5.69023e-07	-3.31143	9.19237e-11	3.4 ± 1	1.94 ± 0.37	2.26 ± 0.45	15.73 ± 4.31	15.31 ± 1.24	25.72 ± 7.07
NRRL3_01664a1	hypothetical protein	-0.519935	0.036718	-1.07927	0.0902127	-0.473286	0.471666	13.26 ± 1.99	6.43 ± 1.81	12.36 ± 5.01	25.15 ± 5.08	15.32 ± 3.64	19.45 ± 9.74
NRRL3_01665	glycosyltransferase family 25 protein	-0.766572	8.40347e-26	-1.39837	5.68508e-11	-1.76307	6.12196e-24	31.85 ± 5.38	27.56 ± 0.3	29.03 ± 3.14	105.6 ± 20.05	80.66 ± 12.34	113.11 ± 20.6
NRRL3_01666	arrestin domain-containing protein	0.011368	0.956726	-0.231885	0.572262	-0.454635	0.22939	6.08 ± 1.45	9.09 ± 0.98	7.44 ± 1.85	9.59 ± 0.72	11.45 ± 1.17	11.79 ± 2.43
NRRL3_01667	ubiquitin-conjugating enzyme E2 domain-containing protein	-1.92243	1.63431e-47	-1.78829	2.17345e-16	-1.59537	6.47139e-19	3.48 ± 1.08	6.97 ± 0.2	7.96 ± 1.21	11.98 ± 1.38	28.3 ± 3.83	27.65 ± 3.31
NRRL3_01668	hypothetical protein	-1.95275	1.25899e-05	-1.20928	0.000718207	-1.99388	2.43566e-09	6.47 ± 2.43	17.18 ± 5.26	14.28 ± 4.23	11.91 ± 0.66	46.78 ± 3.46	64.73 ± 15.5
NRRL3_01669	ankyrin repeat domain-containing protein	-0.470379	0.274151	-1.23921	0.00318544	-1.71837	4.25652e-05	1.06 ± 0.23	2.3 ± 0.64	1.66 ± 0.59	3.56 ± 0.64	5.83 ± 1.58	6.2 ± 0.43
NRRL3_01670	non-structural maintenance of chromosomes element 1-like protein	-0.37863	0.00473844	-0.125827	0.77549	-0.0126516	0.98162	12.28 ± 2.83	9.34 ± 1.61	6.82 ± 1.13	16.04 ± 1.2	11.19 ± 1.41	7.84 ± 2.37
NRRL3_01671	splicing factor U2af 23kDa subunit	-0.344748	2.80189e-06	-0.0750444	0.802266	-0.0432643	0.862227	112.3 ± 8.4	68.41 ± 2.52	63.15 ± 1.91	97 ± 5.3	77.32 ± 0.68	74.7 ± 8.09
NRRL3_01672	FAD-dependent oxidoreductase domain-containing protein	-0.268775	0.259097	0.650433	0.156713	1.20114	0.000597654	7.69 ± 0.48	5.77 ± 1.62	12.93 ± 3.99	3.07 ± 0.33	4.86 ± 1	6.43 ± 1.67
NRRL3_01673	short-chain dehydrogenase/reductase family protein	-0.734981	7.96544e-26	-0.392841	0.112257	0.0116169	0.962967	99.26 ± 17	53.17 ± 3.25	77.94 ± 6.43	70.15 ± 9.52	84.63 ± 5.61	88.47 ± 10.19
NRRL3_01674	negative cofactor 2 complex subunit beta	-0.359954	0.000152723	0.552861	0.0969598	0.6084	0.000850315	79.29 ± 4.77	59.06 ± 16.41	114.8 ± 11.98	69.55 ± 10.69	54.2 ± 5.07	86.61 ± 6.59
NRRL3_01674a1	amino acid transporter - transmembrane domain-containing protein	-1.58452	0.753067	2.82944		2.1042		0.02 ± 0.04	0.13 ± 0.19	0.11 ± 0.01	0 ± 0	0 ± 0	0 ± 0
NRRL3_01675	fungal-specific transcription factor	-0.348805	6.91022e-05	0.000160448	0.999429	0.460419	0.0135927	26.73 ± 3.4	26.82 ± 0.23	33.16 ± 0.93	35.08 ± 4.95	29.57 ± 1.87	27.71 ± 3.07
NRRL3_01676	hypothetical protein	-1.14625	0.00266446	-0.0187816	0.983058	-0.286759	0.701647	2.6 ± 0.54	2.91 ± 0.39	2.87 ± 0.3	2.15 ± 0.6	3.37 ± 0.61	4.06 ± 1.48
NRRL3_01677	phospholipase/carboxylesterase/thioesterase domain-containing protein	-0.903363	8.47763e-06	-1.2163	0.00960587	-2.39049	2.90068e-06	3.83 ± 1	3.54 ± 0.74	1.66 ± 0.55	5.99 ± 1.02	9.14 ± 1.79	9.95 ± 0.33
NRRL3_01678	zinc finger - C2H2-type and DNA breaking-rejoining enzyme - catalytic core domain-containing protein	-0.15505	0.0401176	-0.418842	0.0514002	-0.317689	0.050498	27.54 ± 2.65	36.34 ± 10.73	33.26 ± 1.69	42.96 ± 4.66	51.59 ± 6.37	47.57 ± 4.34
NRRL3_01679	BTB/POZ domain-containing protein	0.243547	0.0109785	0.610723	0.0654954	2.12861	1.73072e-45	91.66 ± 7.66	135.9 ± 39.74	380.1 ± 35.7	110 ± 8.16	108.32 ± 34.86	99.46 ± 14.35
NRRL3_01680	hypothetical protein	0.241242	0.48368	-0.825109	0.0661943	-0.564272	0.229798	10.92 ± 2.27	10.15 ± 0.11	8.93 ± 0.78	25.56 ± 2.19	16.61 ± 2.99	15.02 ± 5.11
NRRL3_01681	Skp1/BTB/POZ domain-containing protein	-0.915882	2.04144e-24	0.435302	0.189917	0.558569	0.00258527	101.88 ± 2.98	81.59 ± 29.43	144.5 ± 19.05	62.08 ± 10.36	77.09 ± 6.73	112.72 ± 13.22
NRRL3_01682	MADS-box transcription factor	-0.955435	0.000366211	0.225065	0.640051	0.0439236	0.93529	10.51 ± 2.45	25.25 ± 4.3	25.99 ± 5.91	7.52 ± 0.73	23.46 ± 4.65	28.7 ± 10.23
NRRL3_01683	hypothetical protein	-0.0172173	0.981098	0.616807	0.418014	-0.261681	0.716005	0.9 ± 0.21	4.62 ± 1.16	4.59 ± 0.4	0.86 ± 0.48	3.58 ± 1.03	6.3 ± 1.18
NRRL3_01684	MADS-box transcription factor	-1.72672	0.0471405	-0.461724	0.829629	0.685629	0.700345	1.92 ± 0.62	1.18 ± 0.04	2.47 ± 2.27	1.54 ± 1.09	1.49 ± 0.87	1.78 ± 2.36
NRRL3_01685	hypothetical protein	0.237569	0.00361963	1.1479	2.37821e-07	0.783372	9.05989e-07	45.34 ± 1.56	124.8 ± 25.17	118.4 ± 9.62	38.51 ± 4.04	66.17 ± 6.29	79.04 ± 4
NRRL3_01686	MADS-box transcription factor	-0.551654	0.00432877	0.407671	0.46325	-0.00799956	0.990841	25.19 ± 0.52	16 ± 1.26	22.28 ± 10.5	19.19 ± 1.25	15.76 ± 2.57	25.78 ± 3.95
NRRL3_01687	homeobox-like domain-containing protein	-0.234965	0.413916	0.80092	0.146334	0.539961	0.34554	6.11 ± 0.77	10.56 ± 0.08	9.99 ± 1.26	5.31 ± 1.14	7.21 ± 2.99	7.81 ± 2.9
NRRL3_01687a1	hypothetical protein	0.333114	0.298458	0.129218	0.868824	0.238627	0.786697	8.03 ± 2.72	14.69 ± 4.04	9.91 ± 3.46	10.81 ± 2.88	14.37 ± 2.27	9.77 ± 5.33
NRRL3_01688	nucleoside phosphorylase domain-containing protein	-0.272588	0.0108387	-0.329957	0.25248	-0.410157	0.0789178	23.85 ± 3.04	27.86 ± 1.24	28.13 ± 4.82	33.03 ± 2.86	39.81 ± 6.44	42.8 ± 4.59
NRRL3_01689	KAP family P-loop domain-containing protein	-0.592967	0.705579	-1.76116		-1.76928	0.291393	0.22 ± 0.05	0 ± 0	0.33 ± 0.36	0.07 ± 0.06	0.19 ± 0.32	1.3 ± 0.86
NRRL3_01690	WD repeat-containing protein	0.0242151	0.915169	-0.21444	0.559973	-0.922986	0.000117674	12.54 ± 4.02	13.13 ± 2.72	15.12 ± 3.28	10.22 ± 3.4	18.52 ± 1.17	32.91 ± 4.3
NRRL3_01691	kinesin light chain-like protein	0.300381	8.24618e-05	0.110149	0.661581	0.295786	0.066475	20.51 ± 0.71	25.78 ± 1.15	31.61 ± 1.59	28.64 ± 2.35	27.39 ± 2.1	29.54 ± 3.09
NRRL3_01692	hypothetical protein	-0.530744	0.0144431	0.303845	0.613046	0.0655053	0.92708	5.54 ± 1.18	7.36 ± 3.07	5.06 ± 1.11	7.95 ± 0.51	6.85 ± 1.06	5.51 ± 0.41
NRRL3_01693	hypothetical protein	-0.303166	0.177291	0.226012	0.620636	-0.0856856	0.795953	3.53 ± 0.62	11.09 ± 4.41	12.8 ± 1.04	5.11 ± 0.82	11.64 ± 2.5	15.54 ± 2.53
NRRL3_01694	fungal-specific transcription factor	0.148215	0.894459	0.712693	0.703273	-0.499491	0.698905	0.32 ± 0.09	0.22 ± 0.11	0.56 ± 0.25	0.2 ± 0.17	0.29 ± 0.16	0.9 ± 0.44
NRRL3_01695	hypothetical protein	-2.95451	0.000559183	-0.638809	0.684337	-0.05884	0.971131	4.44 ± 0.53	0.71 ± 0.52	1.57 ± 1.33	5.49 ± 0.28	1.6 ± 0.91	1.9 ± 1.37
NRRL3_01696	zinc finger domain-containing protein - C2H2-type	-1.41219	1.41845e-37	-0.477506	0.131755	-0.189376	0.389719	28.13 ± 0.75	40.8 ± 11.48	73.98 ± 10.36	42.27 ± 8.25	76.14 ± 6.03	96.97 ± 7.08
NRRL3_01697	hypothetical protein	-0.663282	1.05208e-28	-0.657281	0.00367447	-0.324551	0.0396908	456.37 ± 26.32	640.95 ± 27.65	985.8 ± 69.2	481.47 ± 35.91	1190.67 ± 169	1418 ± 129.72
NRRL3_01698	hypothetical protein	-0.656063	2.44331e-24	-0.530741	0.0394475	-0.152833	0.375294	131.27 ± 5.45	145.35 ± 9.12	197.33 ± 16.09	138.8 ± 12.92	243 ± 46.24	251.37 ± 19.06
NRRL3_01699	hypothetical protein	-1.1543	2.07596e-15	0.866643	0.00148383	0.198196	0.757796	582.87 ± 59.88	436.1 ± 27.01	355.03 ± 162.2	347.03 ± 69.31	268.73 ± 85.13	358.8 ± 75.04
NRRL3_01700	protein kinase domain-containing protein	-0.55388	2.08409e-15	0.634811	0.0116053	-0.0187251	0.948178	215.83 ± 18.97	213.15 ± 35.14	197.07 ± 39.89	144.47 ± 4.9	159.67 ± 24.76	230.3 ± 13.25
NRRL3_01701	chromo domain-containing protein	0.579893	1.48933e-18	-0.191833	0.510399	-0.382693	0.0266418	48.43 ± 10.65	46.95 ± 9.97	31.65 ± 2.17	71.36 ± 9.01	56.22 ± 14.29	47.3 ± 3.72
NRRL3_01702	major facilitator superfamily domain-containing protein	-0.313724	0.364753	0.573438	0.472954	1.56294	0.022424	2.04 ± 1.03	1.79 ± 0.24	2.37 ± 0.5	3.18 ± 0.46	1.49 ± 0.86	0.91 ± 0.41
NRRL3_01703	flavin reductase domain-containing protein	0.783227	0.0564548	-0.700181	0.617846	-2.28643		7.31 ± 1.96	0.64 ± 0.2	0 ± 0	3.4 ± 0.61	1.34 ± 0.63	0.23 ± 0.2
NRRL3_01704	short-chain dehydrogenase/reductase family protein	0.143811	0.941356	1.27491		-2.16189		0.25 ± 0.07	0.12 ± 0.17	0.07 ± 0.12	0.17 ± 0.14	0 ± 0	0.4 ± 0.42
NRRL3_01705	alcohol dehydrogenase domain-containing protein	-0.0401981	0.841731	0.165525	0.716706	0.44305	0.151377	8.67 ± 0.45	14.46 ± 1.14	14.17 ± 1.1	9.59 ± 1.29	12.5 ± 1.86	11.9 ± 1.81
NRRL3_01706	fungal-specific transcription factor	0.0943965	0.311213	0.316467	0.20183	0.250405	0.319936	11.13 ± 1.64	15.14 ± 3.12	11.35 ± 0.44	14.18 ± 1.57	13.57 ± 1.8	10.95 ± 1.28
NRRL3_01707	metallo-beta-lactamase domain-containing protein	-0.174485	0.558132	-0.173442	0.872613	0.121692	0.927012	3.91 ± 0.93	1.63 ± 0.05	0.93 ± 0.47	3.37 ± 0.43	1.77 ± 0.71	0.98 ± 0.53
NRRL3_01708	3-beta hydroxysteroid dehydrogenase/isomerase domain-containing protein	0.194816	0.655418	0.809126	0.0894259	-0.0875315	0.927012	6.89 ± 0.79	11.09 ± 1	3.15 ± 0.49	6.17 ± 0.66	6.69 ± 1.98	3.81 ± 0.92
NRRL3_01709	hypothetical protein	0.33903	0.950655					0.13 ± 0.12	0 ± 0	0 ± 0	0.07 ± 0.12	0 ± 0	0 ± 0
NRRL3_01710	major facilitator superfamily protein	-0.914791	0.0168172	-0.274103	0.6428	-0.249808	0.643341	1.12 ± 0.14	2.26 ± 0.24	2.93 ± 0.81	2.54 ± 0.29	3.2 ± 0.14	3.96 ± 0.74
NRRL3_01711	major facilitator superfamily protein	-0.549791	0.135501	-0.128186	0.907131	-2.68932	0.00795008	1.45 ± 0.27	1.1 ± 0.49	0.22 ± 0.1	1.25 ± 0.13	1.4 ± 0.22	1.66 ± 0.75
NRRL3_01712	hypothetical protein	0.324747	0.446627	-1.66074	0.172291	-3.3812	0.00280758	2.38 ± 2.23	0.83 ± 0.61	0.61 ± 0.79	1.07 ± 0.59	3.28 ± 2.2	7.16 ± 5.07
NRRL3_01713	flavin reductase domain-containing protein	0.880294	3.24466e-09	-0.757074	0.0560428	-1.61202	0.00121994	4.08 ± 3.68	5.2 ± 2.38	3.04 ± 0.17	2.93 ± 1.25	11.04 ± 0.77	10.64 ± 6.17
NRRL3_01714	YciI-related domain-containing protein	-1.58322	0.000538324	0.901916	0.246759	-1.10495	0.106382	0.88 ± 0.24	4.11 ± 1.3	2.66 ± 1.29	1.88 ± 0.84	2.52 ± 0.56	6.48 ± 1.09
NRRL3_01715	D-lactate dehydrogenase	-1.17092	0.0461477	-0.913189	0.435992	0.356056	0.765684	0.45 ± 0.09	0.34 ± 0.06	0.62 ± 0.27	0.86 ± 0.13	0.67 ± 0.19	0.56 ± 0.21
NRRL3_01716	N-acetylneuraminate lyase-like protein	-0.271513	0.637044	-0.660003	0.634716	-0.346503	0.843201	1.67 ± 0.63	0.77 ± 0.18	0.59 ± 0.22	2.39 ± 0.24	1.16 ± 0.4	0.88 ± 0.83
NRRL3_01717	aldehyde dehydrogenase domain-containing protein	-0.0811132	0.950655	-2.01478	0.337391	0.163801	0.942725	0.19 ± 0.09	0.17 ± 0.01	0.35 ± 0.16	0.7 ± 0.42	0.5 ± 0.17	0.34 ± 0.33
NRRL3_01719	NADPH dehydrogenase	-0.301127	0.829798	-1.99662		-0.652797	0.811729	0.78 ± 0.33	0 ± 0	0.16 ± 0.17	0.41 ± 0.09	0.15 ± 0.14	0.28 ± 0.25
NRRL3_01720	hydantoinase B/oxoprolinase family protein	0.163845	0.905262	-1.39477	0.300302	-2.10368	0.104286	0.06 ± 0.06	0.12 ± 0.04	0.07 ± 0.07	0.29 ± 0.07	0.28 ± 0.14	0.34 ± 0.08
NRRL3_01721	alcohol acetyltransferase/N-acetyltransferase family protein	-6.99088	0	-3.8081	1.08167e-109	-5.18358	4.7183e-31	35.25 ± 17.32	34.71 ± 0.69	9.62 ± 3.7	405 ± 31.72	552.57 ± 69.49	396.67 ± 136.42
NRRL3_01722	alpha/beta hydrolase fold-3 domain-containing protein	-4.03396	0	-2.39495	1.5505e-42	-3.64647	1.47923e-102	60.23 ± 18.06	67.39 ± 6.51	23.46 ± 5.52	360.63 ± 41.87	399.1 ± 49.05	335.7 ± 28.24
NRRL3_01723	hypothetical protein	-4.6655	0.000146012	-1.93253	0.247794	-2.77129	0.282654	0.32 ± 0.56	0.6 ± 0.02	0.16 ± 0.28	3.12 ± 0.79	2.5 ± 0.93	1.47 ± 1.53
NRRL3_01724	alpha/beta hydrolase fold-1 domain-containing protein	-3.51444	2.97444e-07	-5.36756	0.000249203	-4.0842	0.0228453	0.54 ± 0.56	0.08 ± 0.12	0.05 ± 0.09	4.29 ± 0.7	2.61 ± 0.35	0.98 ± 0.48
NRRL3_01725	chromate transporter-like protein	-1.64903	7.00639e-14	-1.42685	5.24615e-06	-4.54597	4.11297e-29	1.62 ± 1.23	6.35 ± 1.62	0.67 ± 0.27	8.67 ± 1.84	16.33 ± 4.26	17.89 ± 1.54
NRRL3_01726	histidine phosphatase superfamily protein - clade 1	-1.2202	1.65182e-47	0.617619	0.0111445	-1.90209	1.48432e-13	71.44 ± 19.42	191.2 ± 21.92	27.37 ± 8.05	91.42 ± 37.75	134.2 ± 28.35	118.08 ± 21.08
NRRL3_01727	prolyl oligopeptidase catalytic domain-containing protein	-1.52366	1.28948e-26	-0.523617	0.0514002	-1.16947	4.04465e-06	8.32 ± 0.51	8.22 ± 0.39	6.02 ± 1.29	12.14 ± 0.3	13.66 ± 2.03	15.57 ± 1.5
NRRL3_01728	hypothetical protein	-1.08294	0.307683	0.887386	0.372004	1.71273	0.435029	0.19 ± 0.23	1.25 ± 0.75	0.37 ± 0.26	0.33 ± 0.07	0.76 ± 0.41	0.14 ± 0.24
NRRL3_01729	haemerythrin-like protein	0.256356	0.889054	0.313147		0.234536	0.943475	0.19 ± 0.18	0.14 ± 0.19	0.34 ± 0.58	0.09 ± 0.08	0.08 ± 0.14	0.34 ± 0.31
NRRL3_01730	major facilitator superfamily protein	0.544098	4.45278e-08	0.239378	0.744548	2.01209	0.112108	14.3 ± 8.74	3.38 ± 0.48	0.95 ± 1.07	7.63 ± 7.11	4.96 ± 3.13	0.28 ± 0.17
NRRL3_01731	beta-glucuronidase	0.197955	0.863571	1.83993	0.600515	2.06829		0.19 ± 0.08	0.16 ± 0.08	0.09 ± 0.08	0.08 ± 0.04	0.03 ± 0.06	0 ± 0
NRRL3_01732	major facilitator superfamily protein			-0.648641		-1.07769		0 ± 0	0 ± 0	0.04 ± 0.07	0 ± 0	0.04 ± 0.07	0.1 ± 0.17
NRRL3_01733	squalene hopene cyclase-like protein	-4.3982	0.0166008	-0.456945	0.870766			0.04 ± 0.07	0.11 ± 0	0 ± 0	0 ± 0	0.16 ± 0.07	0 ± 0
NRRL3_01734	trimeric LpxA-like protein	-4.8115	0.00435528	1.08173	0.766743	-2.78756		0 ± 0	0.85 ± 1.2	0 ± 0	0.19 ± 0.25	0.31 ± 0.27	0.7 ± 1.21
NRRL3_01735	hypothetical protein	-3.94813	1.44435e-26	-0.180857	0.742821	-2.69264	5.97795e-08	3.56 ± 0.88	30.45 ± 10.76	5.79 ± 1.63	3.18 ± 0.6	36.9 ± 3.77	42.42 ± 11.97
NRRL3_01736	fasciclin domain-containing protein	-3.63888	0.0371925	-3.62029	0.00217128	-3.15075	0.000692532	0 ± 0	0.25 ± 0.35	0.43 ± 0.37	0.49 ± 0.26	3.34 ± 0.89	4.4 ± 1.32
NRRL3_01737	alpha-galactosidase	-2.4874	0.0317959	-2.6451	0.00715826	-4.90404	0.00227615	0.03 ± 0.05	0.23 ± 0.33	0.04 ± 0.07	0.36 ± 0.16	2.13 ± 0.73	1.63 ± 1
NRRL3_01738	fungal-specific transcription factor	-0.116326	0.810893	-0.694505	0.45599	-1.0274	0.266434	0.8 ± 0.41	0.46 ± 0.2	0.34 ± 0.11	0.53 ± 0.14	0.87 ± 0.37	0.8 ± 0.02
NRRL3_01739	glycoside hydrolase family 88 protein	-0.48337	0.472673	-0.55636	0.72307	-1.04536	0.340105	0.6 ± 0.37	0.2 ± 0.09	0.43 ± 0.16	0.54 ± 0.11	0.63 ± 0.35	1.01 ± 0.03
NRRL3_01740	major facilitator superfamily protein	-2.39465	0.307219	-2.09958	0.482295	-2.44766	0.114624	0.03 ± 0.05	0.06 ± 0.08	0.1 ± 0.11	0.03 ± 0.05	0.2 ± 0.21	0.63 ± 0.13
NRRL3_01741	alginate lyase domain-containing protein	1.9053	0.552017	3.16683	0.302301	1.06599		0.08 ± 0.07	0.15 ± 0.01	0.12 ± 0.12	0.1 ± 0.04	0 ± 0	0.07 ± 0.13
NRRL3_01742	polysaccharide lyase-like protein	1.24549	0.757896	1.25235		1.65147		0.18 ± 0.21	0.12 ± 0.17	0.15 ± 0.26	0.12 ± 0.14	0.06 ± 0.11	0 ± 0
NRRL3_01743	hypothetical protein	0.701255	0.34301	-0.658009	0.839375	-0.865239	0.746253	0.32 ± 0.13	0.09 ± 0.13	0.19 ± 0.33	0.3 ± 0.21	0.21 ± 0.1	0.41 ± 0.56
NRRL3_01744	ankyrin repeat domain-containing protein	-2.50608	1.20451e-139	-2.26223	1.35183e-27	-2.146	1.68758e-18	4.22 ± 2	5.27 ± 0.21	3.76 ± 1.44	18.37 ± 1.29	26.26 ± 3.7	19.01 ± 1.03
NRRL3_01745	actin family protein	-0.025871	0.769193	-0.24226	0.357389	-0.220334	0.254465	53.04 ± 5.41	33.28 ± 12.05	25.77 ± 3.13	53.61 ± 4.43	41.94 ± 2.8	34.35 ± 2.6
NRRL3_01746	YjgF/YER057c/translation inhibitor UK114 family protein	-3.84359	1.98618e-158	-2.20919	2.27157e-08	-4.40361	2.07294e-14	16.05 ± 5.62	5.31 ± 0.72	1.19 ± 0.58	81.18 ± 1.39	27.51 ± 4.69	29.53 ± 8.52
NRRL3_01747	hypothetical protein	-4.03019	0.000138114	1.05339	0.657336	-3.18269	0.139058	0.56 ± 0.3	0.57 ± 0.81	0.17 ± 0.3	1.46 ± 0.51	0.68 ± 0.83	1.82 ± 0.87
NRRL3_01748	hypothetical protein	-3.56644	5.45051e-154	-2.04123	1.18609e-12	-3.58081	5.70293e-17	4.39 ± 1.45	4.64 ± 0.98	1.92 ± 0.44	23.75 ± 1.11	23.31 ± 2.63	26.41 ± 13.6
NRRL3_01749	FAD linked oxidase - N-terminal domain-containing protein	-2.08616	2.0242e-239	-0.551214	0.00540577	-2.3806	4.82907e-20	24.49 ± 4.92	26.49 ± 0.62	8.74 ± 1.91	61.61 ± 3.09	42.74 ± 5.6	52.06 ± 15.42
NRRL3_01750	nucleoside phosphorylase domain-containing protein	-1.24393	0.0222602	-2.01685	0.140783	0.577249	0.217595	0.78 ± 0.33	0.34 ± 0.3	7.17 ± 2.52	9.56 ± 1.02	5.88 ± 0.82	5.52 ± 2.11
NRRL3_01751	hypothetical protein	-0.337831	0.708528	-2.03367	0.00274896	0.856711	0.0617544	0.37 ± 0.11	0.24 ± 0.12	2.6 ± 0.22	3.77 ± 0.18	2.11 ± 0.57	1.66 ± 0.3
NRRL3_01752	hypothetical protein	-3.03318	0	-0.997623	3.17387e-05	-1.12304	1.07028e-08	167.17 ± 36.43	115.97 ± 30.02	94.16 ± 8.81	570.97 ± 100.65	257.73 ± 24.08	234.3 ± 50.82
NRRL3_01753	major facilitator superfamily protein	-3.60412	7.30341e-07	-2.20964	0.413647	-0.367092	0.895342	0.1 ± 0.06	0 ± 0	0.16 ± 0.05	0.17 ± 0.03	0.24 ± 0.14	0.23 ± 0.4
NRRL3_01754	fructosamine/ketosamine-3-kinase family protein			-1.99662				0 ± 0	0 ± 0	0 ± 0	0 ± 0	0.17 ± 0.16	0 ± 0
NRRL3_01755	DNA/RNA-binding protein Kin17 domain-containing protein	0.0571918	0.597089	0.334136	0.248668	-0.250548	0.315508	35.63 ± 4.31	28.26 ± 6.57	19.22 ± 1.97	36.55 ± 3.65	24.33 ± 5.97	26.18 ± 1.09
NRRL3_01756	pyrroline-5-carboxylate reductase	-0.0408368	0.906715	0.463663	0.534093	0.122164	0.871286	3.41 ± 1.75	4.66 ± 3.48	3.18 ± 0.11	3.64 ± 0.48	3.77 ± 1.55	3.33 ± 0.71
NRRL3_01757	proline oxidase-like protein	0.0366743	0.906568	-0.392292	0.59559	-1.08608	0.174512	2.15 ± 0.43	1.7 ± 0.31	0.79 ± 0.37	3.62 ± 0.22	2.3 ± 0.37	1.95 ± 0.62
NRRL3_01758	hypothetical protein	-0.355554	0.173632	-0.814326	0.0519304	-0.876332	0.0209721	9.61 ± 0.78	11.33 ± 1.78	13.83 ± 1.69	17.43 ± 3.03	27.02 ± 5.08	29.13 ± 6.62
NRRL3_01759	trehalase	0.94622	5.79365e-47	0.885529	8.79753e-09	0.681056	0.000274689	32.65 ± 6.16	123.95 ± 0.64	61.84 ± 8.05	42.67 ± 8.56	73.37 ± 5.28	44.15 ± 8.57
NRRL3_01760	catalase	1.09087	7.04576e-07	1.04977	0.00486451	0.810947	0.125873	1.88 ± 0.39	5.19 ± 0.01	2.22 ± 0.54	2.51 ± 1.43	2.75 ± 1.1	1.43 ± 0.37
NRRL3_01761	quercetin 2 -3-dioxygenase	0.502551	0.0982574	0.164664	0.800745	0.83677	0.117924	3.22 ± 0.45	5.49 ± 1.73	4.22 ± 0.66	4.98 ± 0.1	4.98 ± 1.26	2.7 ± 0.46
NRRL3_01762	sensitivity to red light reduced SRR1 domain-containing protein	-2.04256	0.192102	-0.564587	0.808731	1.52068		0.14 ± 0.09	0.2 ± 0.09	0.16 ± 0.19	0.39 ± 0.24	0.28 ± 0.21	0.05 ± 0.09
NRRL3_01763	thiamine pyrophosphate enzyme domain-containing protein	-0.133868	0.841012	-0.327658	0.705113	1.12654	0.172854	0.14 ± 0.07	0.72 ± 0.23	0.84 ± 0.21	0.19 ± 0.13	0.91 ± 0.39	0.43 ± 0.38
NRRL3_01764	major facilitator superfamily protein	-0.712312	0.0287813	-1.36378	0.00312541	-1.11899	0.0172887	1.81 ± 0.1	2.17 ± 0.89	2.24 ± 0.66	1.98 ± 0.2	6.15 ± 1.99	5.63 ± 1.02
NRRL3_01766	zinc-regulated transporter	-4.95144	0	-0.766466	3.0023e-06	-0.647885	7.55863e-06	114.97 ± 15.01	158.9 ± 35.21	140.37 ± 10.44	152.27 ± 6.44	296.9 ± 23.16	252.03 ± 22.18
NRRL3_01767	hypothetical protein	-3.64822	2.82249e-06	-2.44106	0.00120197	-2.5962	9.9444e-05	1.22 ± 0.44	0.88 ± 0.44	1.14 ± 0.37	4.08 ± 0.96	5.8 ± 0.63	7.86 ± 1.98
NRRL3_01768	ketoreductase	-3.01743	1.0866e-05	-3.90781	0.111439	0.571402	0.81444	6.57 ± 1.53	0 ± 0	0.32 ± 0.25	9.66 ± 0.78	0.59 ± 0.53	0.26 ± 0.29
NRRL3_01769	hypothetical protein	-0.291024	0.432914	-1.4171	0.0273985	-0.31803	0.619261	3.44 ± 1.45	1.34 ± 0.39	3.39 ± 0.71	3.69 ± 0.65	4.97 ± 1.55	4.91 ± 1.46
NRRL3_01770	hypothetical protein	0.651447	3.96714e-08	0.930364	0.00400215	1.39117	3.19891e-10	36.15 ± 5.23	28.59 ± 6.3	45.45 ± 2.94	20.89 ± 4.86	19.58 ± 2.23	19.92 ± 2.16
NRRL3_01771	hypothetical protein	-2.08042	3.03953e-14	-1.14723	0.00754784	-0.998142	0.0172933	1.01 ± 0.36	2.1 ± 0.73	2.7 ± 0.69	5.56 ± 1	5.5 ± 0.7	6.22 ± 1.5
NRRL3_01772	hypothetical protein							0 ± 0	0 ± 0	0 ± 0	0 ± 0	0 ± 0	0 ± 0
NRRL3_01773	hypothetical protein			-0.648641				0 ± 0	0 ± 0	0 ± 0	0 ± 0	0.07 ± 0.12	0 ± 0
NRRL3_01774	cysteine aminopeptidase	-0.760394	6.28221e-09	-1.08981	4.75817e-05	0.0351689	0.916676	19.42 ± 2.27	6.33 ± 0.14	15.64 ± 1.42	20.73 ± 4.76	15.08 ± 0.13	17.54 ± 3.3
NRRL3_01775	EF-hand domain-containing protein	0.999192	3.07419e-06	1.43766	0.0301248	1.50511	0.00187099	21.07 ± 6.6	8.16 ± 6.12	14.99 ± 2.14	6.24 ± 1.26	3.83 ± 1.22	6.08 ± 2.57
NRRL3_01776	aorsin	4.49839	0	4.59973	6.18896e-20	5.88156	1.67954e-21	35.94 ± 8.22	8.39 ± 2.9	14.22 ± 5.66	3.29 ± 0.56	0.53 ± 0.38	0.28 ± 0.15
NRRL3_01777	chymotrypsin inhibitor	1.90639	0.552377	1.27491				0 ± 0	0.28 ± 0.39	0 ± 0	0 ± 0	0 ± 0	0 ± 0
NRRL3_01778	hypothetical protein	-3.29026	6.17932e-24	-2.83911	0.0142226	-0.710992	0.501121	2.57 ± 0.79	0.26 ± 0.13	0.86 ± 0.15	17.27 ± 4.49	1.77 ± 0.6	1.63 ± 1.09
NRRL3_01779	bicarbonate transporter family protein	-1.58452	0.753067	-0.648641				0.03 ± 0.05	0 ± 0	0 ± 0	0.05 ± 0.06	0.03 ± 0.04	0 ± 0
NRRL3_01780	SET domain-containing protein	0.358442	0.695999	-1.25244	0.555697	-1.77417		0.19 ± 0.15	0.13 ± 0.06	0.03 ± 0.05	0.11 ± 0.09	0.23 ± 0.05	0.11 ± 0.11
NRRL3_01781	major facilitator superfamily protein	-0.384369	0.00689508	-0.920868	0.0339662	-1.44407	0.00217208	4.54 ± 1.54	3.19 ± 1.3	1.38 ± 0.22	7.81 ± 0.21	6.04 ± 2.15	4.34 ± 1.1
NRRL3_01782	catalase CatR	1.26538	8.40669e-73	-1.43896	0.000714546	-1.99918	0.0309532	10.16 ± 2.29	1.61 ± 0.63	0.27 ± 0.22	39.77 ± 3.43	4.68 ± 1.44	1.27 ± 0.89
NRRL3_01783	catalase-peroxidase	1.45646	1.1154e-128	0.169392	0.559973	1.50567	1.98701e-14	93.62 ± 16.65	27.69 ± 1.52	37.11 ± 3.73	65.08 ± 2.74	25.85 ± 4.45	14.96 ± 3.64
NRRL3_01784	flavin amine oxidase-like protein	0.172079	0.753067	0.130755	0.950599	0.0200322	0.993634	0.19 ± 0.08	0.47 ± 0.27	0.24 ± 0.13	0.71 ± 0.13	0.36 ± 0.09	0.27 ± 0.31
NRRL3_01785	heterokaryon incompatibility domain-containing protein	-0.234206	0.311516	-0.34164	0.609346	0.00955184	0.988056	3.41 ± 0.42	1.57 ± 0.47	2.64 ± 0.56	4.82 ± 1.03	2.32 ± 0.71	3.01 ± 0.69
NRRL3_01786	hypothetical protein	2.83987	2.43831e-27	4.20535	7.96091e-19	1.93125	0.00109511	35.7 ± 3.09	12.47 ± 3.58	3.85 ± 0.52	0.31 ± 0.22	0.72 ± 0.38	1.18 ± 0.37
NRRL3_01787	xyloglucanase Xeg74C	2.66691	1.90399e-70	1.81108	1.41237e-05	1.96406	0.0040118	7.97 ± 0.52	3.87 ± 0.36	1.5 ± 0.24	5.8 ± 2.56	1.13 ± 0.37	0.44 ± 0.31
NRRL3_01788	alpha-hydroxy acid dehydrogenase family protein - FMN-dependent	1.29985	1.98604e-05	-0.732804	0.297788	-0.484099	0.565402	1.82 ± 0.59	1.69 ± 0.75	1.38 ± 0.3	4.69 ± 2.09	3.02 ± 1	2.2 ± 0.95
NRRL3_01789	major facilitator superfamily protein	-2.72845	0.000887163	-6.41609	2.51757e-11	0.335057	0.734801	0.44 ± 0.27	0 ± 0	1.21 ± 0.07	22.31 ± 8.5	9.82 ± 4.24	1.08 ± 1.03
NRRL3_01790	beta-hexosaminidase-like protein	-0.449391	0.580863	-4.13193	0.0210076	-0.948969	0.466016	0.27 ± 0.16	0.04 ± 0.06	0.33 ± 0.38	0.34 ± 0.15	0.59 ± 0.39	0.73 ± 0.32
NRRL3_01791	hypothetical protein	-0.622743	0.875755					0 ± 0	0 ± 0	0 ± 0	0 ± 0	0 ± 0	0 ± 0
NRRL3_01792	amino acid/polyamine transporter I family protein	0.193145	0.0469424	0.27663	0.37656	-0.355598	0.141994	14.76 ± 3.01	37.75 ± 14.03	14.48 ± 0.7	20 ± 2.62	30.98 ± 6	21.17 ± 3.71
NRRL3_01793	hypothetical protein	0.0724502	0.886194	-1.49768	0.00283771	-1.36977	0.00140562	3.51 ± 1.44	3.92 ± 2.98	4.78 ± 0.98	4.89 ± 1.27	13.65 ± 1.93	14.23 ± 1.82
NRRL3_01794	magnesium transporter CorA/zinc transporter ZntB family protein	-0.053778	0.477318	0.349067	0.164601	-0.0525416	0.753688	407.4 ± 28.89	756.05 ± 136.26	992.17 ± 68.52	564.13 ± 101.11	712.1 ± 55.29	1181 ± 54.84
NRRL3_01795	hypothetical protein	-0.357849	7.45873e-05	0.742491	0.00241652	-0.211191	0.318327	464.4 ± 101.52	535.9 ± 97.72	719.8 ± 107.1	214.03 ± 5.09	388.13 ± 43.69	959.7 ± 98.5
NRRL3_01796	2 -5-diamino-6-ribosylamino-4(3H)-pyrimidinone 5'-phosphate reductase	-0.220846	0.0753567	0.0492603	0.915486	0.139108	0.681325	47.32 ± 5.49	30.38 ± 10.06	32.9 ± 2.94	34.66 ± 2.35	31.84 ± 2.78	34.22 ± 10.62
NRRL3_01797	hypothetical protein	-0.686483	0.333366	0.385533	0.781545	0.241415	0.840352	0.86 ± 0.2	0.74 ± 0.37	1.02 ± 0.32	0.34 ± 0.27	0.74 ± 0.32	1 ± 0.39
NRRL3_01798	leucine-rich repeat domain-containing protein							0 ± 0	0 ± 0	0 ± 0	0 ± 0	0 ± 0	0 ± 0
NRRL3_01799	hypothetical protein	-5.51123	1.45515e-06	-5.4638	6.17344e-06	-5.9053	1.06865e-06	0.88 ± 0.14	0.43 ± 0.61	0.45 ± 0.78	23.59 ± 4.74	27.22 ± 6.05	33.54 ± 15.1
NRRL3_01800	aromatic-L-amino-acid decarboxylase family protein	-1.01441	3.69562e-13	-0.145964	0.781324	0.180703	0.673502	6.82 ± 0.64	3.94 ± 0.06	5.17 ± 0.25	5.77 ± 1.29	5.09 ± 0.89	5.23 ± 0.65
NRRL3_01801	hypothetical protein	-0.842521	0.76636	2.07061		-0.341547		0.02 ± 0.03	0.1 ± 0.14	0.03 ± 0.06	0.1 ± 0.07	0 ± 0	0.04 ± 0.07
NRRL3_01802	hypothetical protein	-0.895307	0.451756	-0.596127		0.567161	0.81104	0.13 ± 0.05	0.06 ± 0.08	0.19 ± 0.1	0.21 ± 0.14	0.06 ± 0.06	0.15 ± 0.16
NRRL3_01803	uncharacterized protein	-1.92622	1.37055e-27	-0.64834	0.301673	-0.709036	0.0954684	32.7 ± 5.02	4.07 ± 0.68	8.72 ± 0.21	34.82 ± 11.39	9.93 ± 0.99	16.32 ± 1.42
NRRL3_01804	polyketide synthase	0.176834	0.826209	0.285776	0.844064	1.16757	0.40527	0.1 ± 0.03	0.13 ± 0.12	0.14 ± 0.11	0.17 ± 0.01	0.13 ± 0.09	0.07 ± 0.04
NRRL3_01805	fatty acyl-CoA reductase-like protein			-2.33802				0 ± 0	0 ± 0	0 ± 0	0.02 ± 0.03	0.17 ± 0.29	0 ± 0
NRRL3_01806	hypothetical protein	-2.36333	0.48821	1.15651		0.620224		0.07 ± 0.12	0.18 ± 0.25	0.11 ± 0.2	0.14 ± 0.15	0.09 ± 0.16	0 ± 0
NRRL3_01807	chloramphenicol acetyltransferase-like domain-containing protein	-2.9499	0.00225538	-0.716398	0.753802	-0.994086	0.555651	0.24 ± 0.04	0.11 ± 0.16	0.21 ± 0.18	0.14 ± 0.05	0.27 ± 0.14	0.47 ± 0.28
NRRL3_01808	fungal-specific transcription factor	-1.9083	9.6964e-06	-0.982087	0.153074	-0.941821	0.332637	0.42 ± 0.18	0.82 ± 0.28	0.47 ± 0.34	0.99 ± 0.03	1.65 ± 0.3	1.04 ± 0.39
NRRL3_01809	major facilitator superfamily protein	-2.30619	0.052622	-2.75376	0.234048	-1.98711	0.365659	0.05 ± 0.04	0.06 ± 0.09	0.07 ± 0.06	0.62 ± 0.11	0.34 ± 0.21	0.33 ± 0.17
NRRL3_01810	metallopeptidase - extracellular	0.225334	0.821776	0.107244	0.96418	1.94604	0.230299	0.13 ± 0.17	0.18 ± 0.13	0.39 ± 0.08	0.07 ± 0.06	0.19 ± 0.09	0.11 ± 0.11
NRRL3_01811	OHCU decarboxylase - involved in purine utilization	-1.14802	2.00736e-44	-0.82476	0.00241754	-0.148521	0.70585	126.08 ± 41.77	27.11 ± 1.55	46.93 ± 3.7	61.09 ± 6.17	55.66 ± 8.16	59.48 ± 28.72
NRRL3_01812	ADF-H/gelsolin-like domain-containing protein	0.172063	0.0211391	-0.352238	0.103916	-0.638941	1.28175e-05	19.4 ± 4.63	29.32 ± 7.23	17.34 ± 0.73	40.2 ± 4.07	40.37 ± 7.3	30.97 ± 0.7
NRRL3_01813	pseudouridine synthase II-like protein	0.967576	2.30333e-15	0.338382	0.48287	0.0878055	0.870587	13.03 ± 0.78	6.97 ± 3.14	5.27 ± 0.33	11.51 ± 2.58	6.78 ± 2.16	5.66 ± 1.67
NRRL3_01814	hypothetical protein	0.179791	0.0241763	0.106279	0.685838	-0.160992	0.404327	24.91 ± 3.72	47.18 ± 4.74	38 ± 2.92	30.75 ± 5.39	49.13 ± 9.73	48.79 ± 1.42
NRRL3_01815	rRNA-processing protein Ebp2	0.877996	3.49484e-22	-0.703128	0.00622206	-0.381382	0.149192	26.66 ± 4.57	14.68 ± 3.24	13.15 ± 0.72	31.56 ± 1.31	25.26 ± 0.32	19.62 ± 0.8
NRRL3_01816	heterokaryon incompatibility domain-containing protein	-3.30557	4.02809e-80	-2.10715	1.22795e-13	-2.31591	4.32794e-18	6.06 ± 1.48	13.71 ± 0.29	9.18 ± 2.92	33.78 ± 2.13	63.1 ± 14.92	52.57 ± 6.85
NRRL3_01817	major facilitator superfamily protein	-0.510135	0.22823	-1.61338	0.0479567	-0.430231	0.636744	0.49 ± 0.07	0.48 ± 0.37	0.92 ± 0.08	0.68 ± 0.38	1.54 ± 0.15	1.42 ± 0.95
NRRL3_01818	fungal-specific transcription factor	-0.0992367	0.431059	-0.00207287	0.995866	0.140072	0.536083	13.9 ± 1.23	13.59 ± 4.27	20.11 ± 1.12	17.43 ± 4.76	16.23 ± 1.1	20.96 ± 0.59
NRRL3_01819	major facilitator superfamily protein	-0.78517	1.10577e-13	-0.710104	0.00107514	-0.344069	0.0809486	8.42 ± 1.87	18.25 ± 0.13	33.44 ± 5.12	24.82 ± 5.65	32.27 ± 5.23	48.54 ± 7.41
NRRL3_01820	glutamine amidotransferase domain-containing protein	-1.20959	3.84294e-51	-0.00692012	0.987792	-0.659804	0.00012873	56.72 ± 3.61	60.12 ± 14.47	56.76 ± 5.13	57.08 ± 6.53	72.99 ± 13.44	102.99 ± 6.5
NRRL3_01821	repressor of the phospholipid biosynthetic genes Opi10-like protein	-0.280903	0.0286946	-0.17291	0.715934	-0.421346	0.2339	25.88 ± 9.35	17.95 ± 1.27	19.41 ± 5.21	22.36 ± 3.53	19.96 ± 3.57	29.94 ± 7.71
NRRL3_01822	NUDIX hydrolase domain-containing protein	-0.377372	0.000134075	0.0564263	0.864871	-0.300373	0.155738	19.75 ± 0.89	38.16 ± 3.37	32.02 ± 1.08	22.89 ± 3.11	41.75 ± 1.26	45.19 ± 2.68
NRRL3_01823	RNA polymerase Rpb8-like protein	-0.30157	0.000158049	0.0136486	0.973633	0.40337	0.0175836	81.47 ± 4.5	93.39 ± 9.78	139.3 ± 3.18	75.12 ± 15.52	112.68 ± 14.5	120.8 ± 4.35
NRRL3_01824	elongator complex protein 4-like protein	0.116574	0.275481	0.627526	0.0114903	0.549387	0.0237768	24.31 ± 1.09	25.44 ± 2.65	24.61 ± 4.84	21.78 ± 4.82	18.68 ± 1.28	19.28 ± 1.74
NRRL3_01825	hypothetical protein	-0.297932	0.140792	0.458426	0.324387	0.905499	0.00990062	27.21 ± 3.89	27.32 ± 7.11	37.69 ± 2.03	18 ± 3.37	25.26 ± 3.29	23.01 ± 1.87
NRRL3_01826	tRNA-splicing endonuclease subunit Sen34-like protein	0.10257	0.385045	1.20287	1.7446e-06	1.0298	2.49773e-07	31.26 ± 4.14	65.05 ± 17.95	94.77 ± 14.76	21.05 ± 1.4	33.23 ± 1.62	53.49 ± 8.45
NRRL3_01827	ribonuclease P subunit p29-like protein	-0.106953	0.679587	0.155739	0.751848	0.137673	0.729297	6.81 ± 0.84	12.37 ± 1.12	13.82 ± 0.46	9.8 ± 0.72	15.22 ± 2.62	14.49 ± 1.78
NRRL3_01828	oxoglutarate/iron-dependent dioxygenase domain-containing protein	-0.532899	0.006086	-0.0231809	0.970998	-0.170092	0.733629	8.61 ± 1.05	5.59 ± 1.35	4.98 ± 1.04	9.15 ± 1.02	6.58 ± 1.23	6.36 ± 1.66
NRRL3_01829	AAA-type ATPase family protein	1.71917	6.35314e-09	0.702159	0.102834	0.218867	0.75244	0.28 ± 0.04	4.06 ± 0.27	1.51 ± 0.41	0.9 ± 0.18	2.6 ± 0.98	1.51 ± 0.73
NRRL3_01830	hypothetical protein	1.64989	0.00855692	0.658853	0.331903	-0.802677	0.49662	0.14 ± 0.08	1.74 ± 0.25	0.38 ± 0.26	0.5 ± 0.08	1.1 ± 0.32	0.74 ± 0.49
NRRL3_01831	ribonuclease H domain-containing protein	2.66791	1.58883e-14	1.386	0.000370732	1.26443	0.00248994	5.98 ± 1.59	17.07 ± 6.75	11.95 ± 2.46	1.91 ± 0.44	7.78 ± 1.61	5.68 ± 1.54
NRRL3_01832	plasma-membrane associated VapA-VipC-VapB methyltransferase complex component	1.45809	7.28193e-108	-0.345493	0.0766835	-0.560859	9.06845e-05	86.65 ± 18.84	144.3 ± 7.5	90.4 ± 3.2	121.47 ± 32.28	202.77 ± 8.55	153.27 ± 11.21
NRRL3_01833	glia maturation factor family protein	-0.625688	1.34024e-18	-0.15496	0.665742	-0.156511	0.36685	119.83 ± 8.24	116.74 ± 33.33	140.93 ± 7.6	111.8 ± 15.85	153.57 ± 18.78	180.03 ± 14.02
NRRL3_01834	molybdenum cofactor biosynthesis MoaB/Mog domain-containing protein	-0.0924838	0.232547	-0.145966	0.630221	0.0799893	0.722596	53.65 ± 1.55	38.51 ± 9.93	43.17 ± 3.33	43.95 ± 6.25	51.04 ± 5.1	46.93 ± 4.05
NRRL3_01835	Ras family GTPase protein	-0.627803	3.22847e-23	0.38001	0.12672	0.0440084	0.819738	164.8 ± 21.13	235.8 ± 49.64	187.4 ± 13.77	181.77 ± 15.47	214.6 ± 12.41	208.47 ± 15.67
NRRL3_01836	taurine dioxygenase TauD/TfdA domain-containing protein	0.582492	0.637044	2.98323	0.0143966	2.3061	0.256186	0.08 ± 0.07	0.75 ± 0.34	0.3 ± 0.21	0.16 ± 0.04	0.1 ± 0.09	0.07 ± 0.11
NRRL3_01837	NADP-dependent 3-hydroxy acid dehydrogenase	-0.949167	3.37868e-46	-0.366814	0.0649603	-0.161029	0.453352	109.53 ± 4.21	62.69 ± 11.6	53.42 ± 5.75	94.1 ± 8.71	92.11 ± 9.49	68.54 ± 10.4
NRRL3_01838	hypothetical protein	-0.860675	0.0433116	-0.433012	0.478813	-0.21611	0.731992	4.52 ± 0.52	10.46 ± 0.36	11.36 ± 0.93	11.72 ± 4.51	18.42 ± 5.45	15.21 ± 4.43
NRRL3_01840	hypothetical protein	-0.407322	0.034731	-3.02454	3.27787e-20	-2.05226	8.10785e-08	3.95 ± 1.47	3.56 ± 0.85	2.55 ± 0.58	21.11 ± 4.14	30.93 ± 8.87	12.13 ± 3.99
NRRL3_01841	transcription factor SreA	1.22454	1.95887e-92	-0.18758	0.407566	-0.104539	0.672764	71.38 ± 7.6	58.95 ± 4.07	51.5 ± 7.92	82.23 ± 13.69	70.07 ± 3.28	63.52 ± 13
NRRL3_01842	golgi apparatus membrane protein Tvp15-like protein	-0.139597	0.0460269	0.261907	0.313418	0.396799	0.0310196	118.97 ± 6.83	215.05 ± 19.73	228 ± 11.48	162.33 ± 8.11	214.93 ± 13.25	199.13 ± 28.18
NRRL3_01843	DNA glycosylase domain-containing protein	1.03724	1.79153e-17	0.57514	0.0607338	0.801602	0.000392259	9.72 ± 3.5	39.55 ± 5.54	29.35 ± 4.14	14.87 ± 6.36	29.15 ± 6.98	19.27 ± 1.37
NRRL3_01844	D-amino-acid oxidase	-0.582443	2.41336e-16	0.303709	0.232695	0.947459	5.32681e-08	72.7 ± 4.6	44.88 ± 0.83	61.12 ± 7.23	36.02 ± 3.97	44.13 ± 3.46	36.18 ± 4.75
NRRL3_01845	OTU domain-containing protein	0.698367	4.15349e-08	0.682221	0.0425632	0.836244	0.0144591	8.05 ± 1.85	14.1 ± 5.91	7.94 ± 1.27	8.67 ± 0.54	9.24 ± 2.25	5.07 ± 0.87
NRRL3_01846	MHYT domain-containing protein	-1.98004	1.37107e-133	-0.904251	1.28659e-05	-2.41986	7.97888e-18	13.4 ± 6.41	17.22 ± 0.55	2.42 ± 0.7	41.56 ± 7.37	35.81 ± 7.98	14.75 ± 2.91
NRRL3_01847	thioredoxin	-1.10333	8.3533e-76	-0.420955	0.119868	-0.539293	4.51956e-05	1410 ± 85.71	1090.1 ± 168.15	1253.33 ± 85.58	1499.33 ± 102.03	1804 ± 229.89	2093 ± 59.92
NRRL3_01848	hypothetical protein	0.237718	0.000211906	0.0471365	0.883128	-0.459884	0.0181191	38.23 ± 10.55	59.45 ± 17.44	38.75 ± 2.22	38.49 ± 4.57	59.66 ± 6.89	61.16 ± 12.44
NRRL3_01849	hypothetical protein	-0.598285	0.0670624	0.616211	0.39985	-1.07048	0.0641071	6.28 ± 3.14	11.44 ± 1.92	7.2 ± 1.26	3.51 ± 1.98	8.49 ± 5.22	17.41 ± 4.89
NRRL3_01851	hypothetical protein	-0.328962	0.610263	0.910665	0.549218	-0.562293	0.741544	1.42 ± 0.36	0.9 ± 0.39	0.69 ± 0.48	0.25 ± 0.22	0.69 ± 0.21	1.17 ± 1
NRRL3_01852	AP-1 complex subunit gamma-1	-0.115642	0.0809754	-0.233228	0.401923	-0.201306	0.218392	38.56 ± 5.14	51.81 ± 18.28	34.73 ± 2.36	47.62 ± 3.89	61.68 ± 10.02	45.82 ± 0.64
NRRL3_01853	CCAAT-binding protein HapC	0.255151	0.000218901	0.330886	0.147233	0.0187586	0.939004	88.18 ± 8.54	78.28 ± 22.27	57.15 ± 6.97	82.15 ± 7.17	66.96 ± 6.61	64.69 ± 5.08
NRRL3_01854	acetamidase regulatory protein	0.375135	0.00027829	-0.415937	0.124009	-0.629108	0.0299197	14.42 ± 1.66	10.41 ± 1.61	8.2 ± 0.02	15.23 ± 1.79	14.32 ± 2.44	14.53 ± 5.29
NRRL3_01855	COMT-type O-methyltransferase family protein	-1.23788	1.07663e-115	0.641341	0.000514436	-0.858883	0.00051055	224.6 ± 66.1	302.4 ± 15.7	110.45 ± 17.76	198.37 ± 36.81	230.33 ± 19.92	229.27 ± 74.25
NRRL3_01856	hypothetical protein	-0.55372	9.48402e-16	0.463031	0.145126	-0.632889	0.00196716	75.62 ± 12.78	108.88 ± 40.19	75.9 ± 17.11	81.94 ± 9.33	96.96 ± 11.3	135.33 ± 9.94
NRRL3_01857	deoxyribonuclease TatD-like protein	1.10441	1.85773e-17	0.718316	0.00155693	0.566446	0.0392313	9.68 ± 1.48	30.22 ± 3.53	18.02 ± 1.32	10.77 ± 1.6	19.78 ± 0.81	13.9 ± 2.58
NRRL3_01858	hypothetical protein	0.609717	4.84046e-06	-0.40452	0.176557	0.240684	0.481834	14.41 ± 1.27	14 ± 0.52	13.38 ± 2.97	15.08 ± 3.77	19.71 ± 3.87	12.9 ± 2.14
NRRL3_01859	alpha/beta hydrolase fold-1 domain-containing protein	-0.347384	4.14195e-05	-0.466319	0.0463413	-0.6765	0.00139523	35 ± 1.29	20.4 ± 4.08	14.97 ± 2.23	42.99 ± 3	29.45 ± 4.07	27.45 ± 4.04
NRRL3_01860	sporulation/nuclear morphology SPO7-like protein	-0.0121621	0.934557	-0.560308	0.032579	-0.193172	0.431519	26.31 ± 1.33	21.3 ± 3.83	24.99 ± 4.46	43.1 ± 5.42	34.8 ± 5.3	32.75 ± 2.9
NRRL3_01861	DNA replication licensing factor Mcm3	-0.620368	7.26894e-19	-0.320914	0.180988	-0.371489	0.0225819	41.32 ± 5.6	32.49 ± 11.14	23.49 ± 2.29	37.07 ± 5.46	42.5 ± 4.34	34.87 ± 2.16
NRRL3_01862	carbohydrate-binding module family 50 protein	-0.893606	0.135133	0.517485	0.625566	-0.0998505	0.937772	0.81 ± 0.11	1.81 ± 0.06	1.42 ± 0.59	1.39 ± 0.74	1.51 ± 0.29	1.74 ± 0.26
NRRL3_01863	tannase	0.800661	0.780825	-2.26828				0 ± 0	0 ± 0	0 ± 0	0.04 ± 0.03	0.1 ± 0.1	0 ± 0
NRRL3_01864	mitochondrial ATPase BCS1 domain-containing protein	-0.384077	0.773519	1.77497	0.619338	-1.19371	0.588141	0.75 ± 0.41	0.55 ± 0.24	0.46 ± 0.54	0.52 ± 0.1	0.12 ± 0.21	1.26 ± 1.83
NRRL3_01865	hypothetical protein	-4.12964	0.0114578	-1.91655	0.0974448	-2.95857	0.144471	0.23 ± 0.26	0.33 ± 0.46	0.19 ± 0.33	0.7 ± 0.26	3.04 ± 1.39	1.67 ± 1.8
NRRL3_01866	pentatricopeptide repeat-containing protein	0.827249	1.15526e-29	0.838806	0.000282505	0.693598	0.000206628	11.89 ± 1.09	19.3 ± 2.79	13.8 ± 1.76	11.99 ± 0.56	11.36 ± 3.02	9.79 ± 0.75
NRRL3_01867	signal recognition particle subunit Srp68-like protein	0.352827	6.69854e-08	0.39283	0.0315788	0.284419	0.0985225	50.91 ± 3.08	60.81 ± 8	38.1 ± 3.76	43.57 ± 1.55	50.45 ± 4.77	35.81 ± 1.15
NRRL3_01868	cytochrome P450	0.871946	5.80142e-31	-0.987425	0.0001264	0.382067	0.168903	28.5 ± 2.72	14.98 ± 6.86	16.77 ± 2.02	51.54 ± 3.92	30.75 ± 4.64	14.79 ± 4.02
NRRL3_01869	rhodanese-like domain-containing protein	-0.268664	0.00131493	-0.0196397	0.956525	0.0277492	0.943475	91.77 ± 8.25	42.98 ± 1.19	38.43 ± 8.45	91.54 ± 2.32	49.84 ± 1.01	43.21 ± 10.93
NRRL3_01870	eukaryotic translation initiation factor 2B	0.767223	1.9444e-31	-0.220849	0.453655	-0.027648	0.896759	32.2 ± 5.79	53.29 ± 20.45	38.63 ± 4.25	45.76 ± 4.8	64.99 ± 15.3	45.15 ± 4.23
NRRL3_01871	thermotolerance protein	-0.14485	0.0734812	-0.445968	0.0197841	-0.358853	0.0376368	11.51 ± 1.21	17.29 ± 3.54	14.52 ± 1.44	18.16 ± 1.96	25.87 ± 2.14	21.36 ± 0.53
NRRL3_01872	Rab-GTPase-TBC domain-containing protein	0.0319259	0.844216	-0.0838383	0.868824	0.0516954	0.904244	11.95 ± 1.04	7.8 ± 1.86	8.33 ± 1.16	10.44 ± 1.28	8.78 ± 1.64	9.19 ± 1.18
NRRL3_01873	Yip1 domain-containing protein	-0.0656068	0.397939	0.648469	0.000541705	0.875823	9.63871e-10	87.41 ± 5.49	118.1 ± 3.82	123.47 ± 10.52	83.12 ± 1.2	89.49 ± 7.41	77.18 ± 5.16
NRRL3_01874.1	ubiquitin-60S ribosomal protein L40	0.801524	7.28922e-57	0.293184	0.176557	0.776487	5.64616e-07	751.27 ± 26.65	763.95 ± 48.86	840.33 ± 74.69	366.83 ± 30.65	689.67 ± 81.02	563.1 ± 100.04
NRRL3_01875	RNA polymerase I transcription initiation factor TAF1B/Rrn7-like protein	1.09815	7.01242e-31	0.379608	0.146922	0.854699	0.000686455	14.19 ± 1.37	14.66 ± 2.21	14.15 ± 2.62	10.46 ± 1.47	13.28 ± 1.18	8.95 ± 1.44
NRRL3_01876	eukaryotic translation initiation factor 5A	0.378445	3.72674e-08	-0.590277	0.00280987	-0.0582734	0.729666	764.33 ± 35.41	363.8 ± 69.44	441.53 ± 48.76	590 ± 36.62	587.5 ± 55.07	526.03 ± 21.43
NRRL3_01877	vacuolar protein sorting-associated protein 52-like protein	-0.232355	0.000918902	0.063191	0.813081	0.175371	0.356355	29.63 ± 1.29	34.78 ± 3.41	31.96 ± 1.64	31.78 ± 2.08	36.48 ± 3.72	32.49 ± 1.34
NRRL3_01878	FAD-dependent oxidoreductase domain-containing protein	-0.123644	0.136073	0.298857	0.265386	-0.779343	0.000418147	39.46 ± 2.95	40.87 ± 11.95	14.79 ± 0.7	35.38 ± 0.57	35.04 ± 6.86	29.11 ± 3.45
NRRL3_01879	hypothetical protein	1.19931	0.000106906	0.919561	0.136766	1.42204	0.00107309	14.52 ± 1.84	4.79 ± 1.94	11.11 ± 2.27	3.25 ± 0.56	3.49 ± 0.85	4.7 ± 1.1
NRRL3_01880	fungal-specific transcription factor	0.678809	0.0066664	-0.144457	0.810744	-0.0102304	0.986095	1.66 ± 0.09	2.04 ± 0.12	2.3 ± 0.12	1.5 ± 0.52	2.32 ± 0.37	2.64 ± 0.75
NRRL3_01881	nucleoside phosphorylase domain-containing protein	-3.93288	2.68931e-55	-4.36464	2.83604e-70	-3.55864	9.23439e-43	0.92 ± 0.12	1.02 ± 0.12	1.33 ± 0.71	8.47 ± 1.66	22.32 ± 3.62	17.87 ± 0.74
NRRL3_01882	homogentisate 1 -2-dioxygenase	-4.60914	2.23117e-29	-4.10656	2.79069e-27	-3.5594	8.81055e-44	0.66 ± 0.11	1.35 ± 1.3	2.57 ± 0.32	10.81 ± 3.08	26.66 ± 3.74	34.68 ± 5.26
NRRL3_01883	fumarate lyase family protein	-0.949772	7.38471e-08	0.312569	0.496145	0.298359	0.42479	8.17 ± 0.82	7.64 ± 2.68	8.42 ± 1.58	6.2 ± 0.8	7.29 ± 1.12	7.85 ± 0.55
NRRL3_01884	peptidase M49 family protein	-0.301271	0.800698	1.84037	0.345473	0.898637	0.474308	0.38 ± 0.33	0.69 ± 0.51	2.26 ± 1.58	0.34 ± 0.33	0.32 ± 0.33	1.42 ± 1.1
NRRL3_01885	hypothetical protein	-1.25709	0.601784	-0.569695	0.870817	0.620224		0.55 ± 0.51	0.55 ± 0.78	0.14 ± 0.25	0.74 ± 0.45	0.61 ± 0.19	0 ± 0
NRRL3_01886	succinyl-CoA:3-ketoacid coenzyme A transferase	-1.17036	8.52031e-47	-0.697828	0.00640847	-1.43273	5.30455e-06	23.38 ± 4.3	10.34 ± 2.67	4.24 ± 1.87	53.95 ± 13.82	18.04 ± 1.98	13.03 ± 0.72
NRRL3_01887	hypothetical protein	0.182653	0.957687	-0.648641		-1.30333		0 ± 0	0 ± 0	0 ± 0	0 ± 0	0.22 ± 0.38	0.3 ± 0.52
NRRL3_01888	fungal-specific transcription factor	-0.843965	0.0054333	0.266743	0.749693	-0.351387	0.609753	2.33 ± 0.62	3.39 ± 2.07	3.58 ± 1.94	2.85 ± 0.4	3.02 ± 0.83	5.22 ± 1
NRRL3_01889	tartrate dehydrogenase-like protein	-0.607627	0.000453052	1.39965	0.000230911	-1.01056	0.0437253	5.31 ± 0.45	10.29 ± 3.39	2.83 ± 0.36	5.76 ± 1.07	4.41 ± 0.27	6.53 ± 2.46
NRRL3_01890	fungal-specific transcription factor	0.198122	0.0536131	0.128438	0.722581	0.0150192	0.970398	11.75 ± 0.86	9.09 ± 2.26	6.76 ± 0.42	12.78 ± 1.68	8.87 ± 0.4	7.72 ± 1.31
NRRL3_01891	polyadenylate-binding protein - cytoplasmic and nuclear	1.50919	9.17815e-47	-0.178665	0.512375	-0.306782	0.103127	19.37 ± 4.49	28.19 ± 7.32	20.65 ± 2.4	25.54 ± 3.99	33.35 ± 5.55	29.22 ± 1.66
NRRL3_01892	HECT domain-containing protein	0.315304	6.80009e-05	-0.0502782	0.905596	-0.428455	0.0223692	16.79 ± 1.44	22.9 ± 7.72	10.64 ± 1.18	21.07 ± 1.88	23.62 ± 6.26	16.41 ± 1.43
NRRL3_01893	54S ribosomal protein mL41	0.0114293	0.929867	0.756605	0.00522499	0.373285	0.168788	61.93 ± 5.68	53.41 ± 10.21	48.28 ± 4.39	53.93 ± 1.68	37.27 ± 3.8	42.87 ± 4.39
NRRL3_01894	small-subunit processome Utp14-like protein	0.963223	1.12375e-21	-0.161006	0.634422	0.094405	0.779864	6.32 ± 0.69	7.69 ± 1.81	6.9 ± 0.46	8.33 ± 1.44	9.55 ± 2.09	7.44 ± 1.43
NRRL3_01895	laminarinase	-0.152865	0.148654	0.23929	0.288299	-0.127807	0.599479	14.56 ± 0.77	18.8 ± 2	17.54 ± 1.41	15.94 ± 1.47	17.38 ± 0.7	21.99 ± 4.42
NRRL3_01896	vacuolar calcium ion transporter	0.172091	0.0165422	-0.214516	0.535212	-0.0400275	0.825063	67.83 ± 7.25	94.36 ± 6.13	117.23 ± 7.92	144.97 ± 33.57	137.27 ± 30.3	138.23 ± 5.54
NRRL3_01897	37S ribosomal protein uS7m	0.324206	1.34288e-06	0.170048	0.465006	0.04165	0.87558	63.13 ± 6.86	62.47 ± 10.43	38.7 ± 6.67	72.45 ± 4.81	59.83 ± 6.44	43.15 ± 1
NRRL3_01898	low-affinity phosphate transporter	-0.328929	1.23383e-05	-0.467364	0.0540027	-0.430544	0.0111352	22.81 ± 3.09	27.87 ± 8.66	19.07 ± 1.77	24.29 ± 3.94	40.29 ± 8.76	29.45 ± 2.21
NRRL3_01899	hypothetical protein	2.59862	1.44664e-252	2.96369	2.04645e-38	2.0921	0.0388894	422.17 ± 209.61	114.88 ± 44.15	317.6 ± 205.23	35.94 ± 13.33	16.98 ± 1.19	85.81 ± 62.68
NRRL3_01900	hypothetical protein	1.09166	4.34211e-47	0.406024	0.0932405	0.506821	0.388698	215.07 ± 93.8	158.6 ± 50.63	265.8 ± 143.27	73.33 ± 13.21	126.73 ± 10.02	214.3 ± 48.28
NRRL3_01901	uncharacterized protein	-0.564771	1.31249e-10	0.0784909	0.842858	0.0489979	0.889904	62.22 ± 9.37	29.77 ± 2.5	28.53 ± 3.68	47.08 ± 3.7	30.82 ± 1.47	31.55 ± 4.13
NRRL3_01902	40S ribosomal protein eS8	1.4064	2.74513e-80	0.0936491	0.737184	0.518313	0.000516695	1195.67 ± 54.88	852 ± 260.22	780.8 ± 74.28	533.23 ± 32.47	832.17 ± 28.71	624.8 ± 93.01
NRRL3_01903	calcineurin-like phosphoesterase domain-containing protein	0.550816	9.06006e-08	0.246762	0.388431	0.389908	0.120379	38.96 ± 6.75	42.42 ± 2.81	44.12 ± 8.39	24.71 ± 2.55	40.74 ± 8.99	38.74 ± 4.04
NRRL3_01904	dedicator of cytokinesis Dock1-like protein	0.235277	0.0013379	0.224961	0.322783	-0.0784621	0.694888	10.85 ± 2.17	29.85 ± 4.97	20.13 ± 1.35	17.71 ± 1.78	26.98 ± 4.95	24.44 ± 1.97
NRRL3_01905	exocyst complex component Sec3 domain-containing protein	0.443758	4.37746e-08	0.320383	0.288098	-0.0658556	0.790626	10.23 ± 0.95	15.63 ± 3.95	8.67 ± 0.58	12.82 ± 1.08	12.56 ± 3.32	10.41 ± 0.41
NRRL3_01906	amino acid/polyamine transporter I family protein	1.70054	2.25418e-17	1.48609	5.6498e-07	1.39831	0.00026695	2.36 ± 0.91	10.14 ± 0.58	5.99 ± 1.54	1.56 ± 0.57	4.01 ± 0.81	2.61 ± 0.31
NRRL3_01907	short-chain dehydrogenase/reductase family protein	0.229652	0.513368	1.30713	0.0511514	0.910164	0.181874	4.44 ± 1.36	3.4 ± 1.3	3.51 ± 1.09	3.47 ± 0.39	1.63 ± 0.64	2.13 ± 0.76
NRRL3_01908	fungal-specific transcription factor	0.0344149	0.928933	0.748247	0.185231	0.340253	0.596421	2.2 ± 0.62	2.88 ± 0.08	2.6 ± 0.53	2.67 ± 0.73	2.07 ± 0.82	2.38 ± 0.83
NRRL3_01909	Srp40 C-terminal domain-containing protein	0.675705	2.79003e-13	-0.63812	0.0224409	0.0570726	0.881277	21.29 ± 0.52	13.14 ± 5.27	14.03 ± 2.41	21.86 ± 0.96	22.84 ± 1.41	15.34 ± 3.08
NRRL3_01910	F-box domain-containing protein	0.159258	0.569479	-0.068127	0.924447	0.544879	0.342803	3.39 ± 0.32	2.24 ± 0.29	2.61 ± 0.44	2.95 ± 0.56	2.68 ± 0.31	2.06 ± 0.75
NRRL3_01911	cytochrome P450-like protein	0.391381	0.0143391	0.713628	0.0412908	1.07558	0.0195312	2.58 ± 0.12	7.16 ± 0.33	4.62 ± 1.26	1.96 ± 0.1	4.66 ± 0.52	2.51 ± 0.49
NRRL3_01912	37S ribosomal protein mS37	0.00279964	0.9797	0.378458	0.19811	0.27256	0.306778	79.18 ± 10.22	51.96 ± 2.08	49.05 ± 5.89	70.12 ± 9.33	48.86 ± 1.67	46.72 ± 2.89
NRRL3_01913	DnaJ domain-containing protein	0.123845	0.320699	0.0058357	0.991211	-0.245139	0.557609	11.85 ± 1.58	7.12 ± 1.47	4.97 ± 1.1	13.56 ± 1.5	7.77 ± 1.93	6.77 ± 0.51
NRRL3_01914	hypothetical protein	-0.0342246	0.623279	-1.18223	3.85227e-14	-1.22225	2.89236e-07	191.1 ± 16.83	86.89 ± 3.83	115.83 ± 6.85	673.53 ± 55.43	227.5 ± 14.51	311.07 ± 119.22
NRRL3_01915	GNAT-type acetyltransferase	1.26979	3.44412e-67	-0.53873	0.00766529	-0.228868	0.302514	59.54 ± 5.75	70.6 ± 8.53	34.84 ± 2.81	76.92 ± 16.82	105.97 ± 17.49	46.89 ± 7.2
NRRL3_01916	ornithine cyclodeaminase/mu-crystallin family protein	1.12145	2.44504e-41	-0.223946	0.309251	-0.441773	0.0194451	30.78 ± 6.76	60.32 ± 0.54	39.22 ± 2.78	49.83 ± 4.16	76.09 ± 9.7	61.14 ± 7.33
NRRL3_01917	cyclin-like protein	1.12937	3.94221e-13	-0.19837	0.571779	0.991844	4.01269e-06	19.93 ± 3.71	13.69 ± 2.95	51 ± 0.89	76.48 ± 0.88	18.91 ± 3.13	29.5 ± 8.03
NRRL3_01918	xyloglucanase Xeg12A	2.57322	9.21192e-150	5.18303	7.19619e-166	4.86184	1.0609e-205	1013.47 ± 91.99	618 ± 111.72	688.83 ± 40.94	41.68 ± 6.89	19.7 ± 4.01	27.35 ± 3.62
NRRL3_01919	C-8 sterol isomerase	-0.877325	7.8092e-60	-0.486263	0.0143273	-0.742752	6.83077e-06	239.6 ± 37.27	204.05 ± 41.65	121.13 ± 2.91	385.53 ± 48.78	300.87 ± 18.96	232.6 ± 31.37
NRRL3_01920	cytoplasmic tRNA 2-thiolation protein 1	0.00801023	0.966732	-0.382625	0.19749	-0.452478	0.146839	7.55 ± 0.93	15.39 ± 0.35	13.89 ± 3.63	10.63 ± 1.84	22.54 ± 5.38	21.68 ± 3.48
NRRL3_01921	LYR motif-containing protein	0.188307	0.0460406	0.986689	0.000383329	0.66618	0.000219168	260.17 ± 24.86	162.35 ± 57.91	158.03 ± 5.43	176.67 ± 15.62	96.18 ± 5.25	114.07 ± 10.7
NRRL3_01922	Ras guanine-nucleotide exchange factor domain-containing protein	0.38723	5.40164e-10	0.547457	0.00603654	-0.0548459	0.855443	31.5 ± 6.45	93.49 ± 0.01	59.04 ± 7.21	35.43 ± 6.9	67.75 ± 13.31	70.53 ± 16.94
NRRL3_01923	zinc finger domain-containing protein - HIT-type	0.215773	0.0486886	0.36865	0.127127	0.286836	0.222848	48.81 ± 1.6	86.97 ± 5.17	100.79 ± 19.09	38.83 ± 8.39	79.73 ± 7.47	95.19 ± 2.88
NRRL3_01924	fungal-specific transcription factor	0.943854	9.44223e-15	0.542789	0.0559992	0.341563	0.251832	7.75 ± 1.09	13.85 ± 4.04	10.06 ± 0.25	8.61 ± 1.34	10.9 ± 0.74	9.08 ± 1.38
NRRL3_01925	NIF system FeS cluster assembly NifU - C-terminal domain-containing protein	0.725383	8.1309e-18	-0.248773	0.403251	-0.0458797	0.896488	50.72 ± 15.07	20.01 ± 4.65	25.84 ± 3.07	36.18 ± 7.69	25.45 ± 0.65	30.62 ± 8.45
NRRL3_01926	polymerase suppressor 1 - C-terminal domain-containing protein	0.975857	5.77696e-71	0.0542253	0.839531	-0.288095	0.123766	74.4 ± 12.04	141.7 ± 34.79	84.78 ± 5.57	100.78 ± 14.6	144.53 ± 13.89	118.65 ± 21.9
NRRL3_01927	60S ribosomal protein eL15	1.45846	2.73967e-81	-0.152415	0.595282	0.469487	0.00324304	651.2 ± 38.55	550.7 ± 191.34	585.77 ± 92.35	306.97 ± 51.49	626 ± 33.73	483.97 ± 62.14
NRRL3_01928	HECT domain-containing protein	0.682901	3.57395e-16	0.0232842	0.954256	-0.372124	0.0594647	12.12 ± 1.97	18.77 ± 5.68	10.25 ± 0.74	14.91 ± 0.42	18.97 ± 4.83	15.21 ± 1.03
NRRL3_01929	sorbitol dehydrogenase	0.99051	4.30995e-52	1.72417	1.30465e-17	1.33234	9.02048e-32	3524.33 ± 128.77	5512.5 ± 1221.17	4990.33 ± 342.65	1259 ± 196.3	1919.33 ± 140.93	2274.33 ± 171.42
NRRL3_01930	spliceosome component Frg1-like protein	-0.077183	0.582114	0.616619	0.065245	0.657525	0.0312662	22.65 ± 4.78	16.28 ± 3.03	14.53 ± 0.69	15.84 ± 0.9	11.54 ± 1.61	10.55 ± 0.86
NRRL3_01931	zinc finger domain-containing protein - RING-type	0.216043	0.414059	0.244382	0.678846	-0.266822	0.682666	3.3 ± 0.73	3.24 ± 0.81	2.52 ± 0.45	3.25 ± 0.45	3.54 ± 0.63	3.51 ± 1.56
NRRL3_01932	SAGA transcriptional regulatory complex subunit	0.700134	6.30253e-15	-0.0394483	0.918266	-0.228598	0.324444	25.18 ± 1.85	19.33 ± 2.57	14.01 ± 1.84	26.22 ± 0.64	21.22 ± 5.49	18.81 ± 1.29
NRRL3_01933	nitrogen permease regulator 2-like protein	0.0116873	0.935738	-0.455604	0.147711	0.0381251	0.92478	12.14 ± 0.29	7.02 ± 0.2	7.3 ± 0.6	11.36 ± 1.76	10.12 ± 1.3	8.15 ± 0.9
NRRL3_01934	hypothetical protein	0.709741	6.91987e-23	-0.135521	0.606004	-0.736543	2.44633e-06	63.39 ± 3.36	117.45 ± 22.27	70.6 ± 8.54	111.99 ± 18.62	132.43 ± 3.82	134.87 ± 9.76
NRRL3_01935	DNA repair metallo-beta-lactamase domain-containing protein	0.206938	0.132985	0.366554	0.25532	0.206461	0.574291	5.38 ± 1.07	7.07 ± 0.19	4.87 ± 0.22	5.46 ± 1.31	5.89 ± 1.19	4.82 ± 1.16
NRRL3_01936	urease	0.371856	1.30107e-10	-0.0871878	0.770179	-0.409153	0.170228	46.99 ± 5.53	47.22 ± 8.77	31.73 ± 1.97	37.74 ± 4.75	53.91 ± 11.49	48.41 ± 22.31
NRRL3_01937	high mobility group box domain-containing protein	0.0771373	0.37296	0.171894	0.527254	0.102418	0.623328	123.9 ± 14.53	73.14 ± 19.06	48.91 ± 2.89	112.2 ± 9.87	69.41 ± 14.98	52.37 ± 6.01
NRRL3_01938	NADH-cytochrome b5 reductase	-0.285765	5.71892e-07	0.210908	0.444472	-0.151303	0.419101	185.7 ± 6.34	105.71 ± 27.57	61.61 ± 6.26	146.37 ± 7.12	92.6 ± 13.56	78.28 ± 4.16
NRRL3_01939	60S ribosomal protein eL20	1.24583	1.04379e-87	-0.255675	0.365677	0.440836	0.0163495	456.53 ± 14.95	316.2 ± 119.5	323.47 ± 25.24	214.53 ± 26.24	388.33 ± 41.72	273.3 ± 62.87
NRRL3_01940	COP9 signalosome complex subunit 12	-0.434067	2.44522e-06	-0.00171383	0.995866	0.0907831	0.772465	20.48 ± 1.84	19.17 ± 3.92	18.1 ± 1.94	21.41 ± 2.39	21.42 ± 1.97	19.5 ± 3.9
NRRL3_01941	BTB/POZ domain-containing protein	-2.94437	0	-1.459	7.29228e-15	-1.58939	7.35286e-15	85.34 ± 21.89	137.7 ± 1.41	123.61 ± 33.48	234.3 ± 6.81	416.97 ± 49.35	426.37 ± 88.07
NRRL3_01942	negative regulator of gluconeogenesis Rmd5-like protein	0.711389	2.67006e-23	0.501336	0.00895548	0.660285	2.99749e-05	46.69 ± 2.72	78.47 ± 7.42	72.11 ± 9.17	43.24 ± 2.08	63.37 ± 1.39	52.3 ± 4.03
NRRL3_01942a1	hypothetical protein	0.0871643	0.732782	1.0511	0.0222646	0.410921	0.443731	18.52 ± 2.36	23.15 ± 2.57	22.92 ± 3.59	13.04 ± 0.55	14.67 ± 4.2	19.58 ± 10.16
NRRL3_01943	hypothetical protein	0.337793	9.78553e-05	0.453676	0.0190715	0.518821	0.00248861	19.08 ± 1.9	32.09 ± 3.1	29.25 ± 1.81	17.53 ± 4.51	25.13 ± 2.45	23.39 ± 2.14
NRRL3_01944	mitochondrial import inner membrane translocase subunit Tim10	-0.443017	1.67506e-08	0.792811	0.00503062	0.623241	0.000687435	205.5 ± 20.57	189.45 ± 36.84	207.43 ± 23.93	158.5 ± 21.78	127.9 ± 28.11	154.7 ± 8.94
NRRL3_01945	lysine-tRNA ligase - cytosolic and mitochondrial	0.169878	0.0320763	0.430055	0.0681951	0.34057	0.126134	19.76 ± 2.58	31.99 ± 6.69	18.59 ± 1.93	28.61 ± 1.73	24.78 ± 4.64	16.88 ± 2.65
NRRL3_01946	isopenicillin N synthase-like domain-containing protein	0.499068	2.01805e-12	-0.115091	0.721466	-0.232749	0.294463	36.06 ± 6.18	46.39 ± 1.05	26.81 ± 0.87	37.21 ± 9.25	51.28 ± 8.94	36.19 ± 1.87
NRRL3_01947	transcription-silencing protein Clr2-like protein	0.312466	0.0220639	0.644975	0.0763825	-0.159877	0.733574	4.37 ± 1.38	6.72 ± 1.86	2.8 ± 0.48	5.24 ± 0.82	4.34 ± 1.4	3.59 ± 0.74
NRRL3_01948	ABC transporter type 1 - transmembrane domain-containing protein	-0.050556	0.54707	-0.176922	0.463113	-0.0587979	0.77623	43.44 ± 1.28	35.34 ± 7.75	38.62 ± 4.78	39.04 ± 6.54	46.45 ± 6.43	46.07 ± 3.75
NRRL3_01949	Dullard phosphatase domain-containing protein	-0.0503265	0.538865	-0.149584	0.571421	-0.288519	0.112583	44.25 ± 9.22	66.7 ± 17.27	47.68 ± 7.04	72.77 ± 6	78.54 ± 14.88	66.71 ± 8.3
NRRL3_01950	leucine-rich repeat domain-containing protein	-0.125974	0.115821	0.118424	0.635725	0.110124	0.554964	60.09 ± 2.6	75.47 ± 6.14	68.9 ± 2.62	60.43 ± 2.67	77.03 ± 3.28	73.28 ± 1.86
NRRL3_01951	hypothetical protein	-0.592259	8.16771e-05	0.0362469	0.95604	-0.357902	0.391791	16.25 ± 5.69	9.33 ± 4.19	9.68 ± 2.78	15.26 ± 2.43	10.56 ± 0.88	14.27 ± 0.7
NRRL3_01952	NAD(P)H-dependent D-xylose reductase XyrA	-0.654436	0.000127254	0.316888	0.523094	0.19948	0.699049	10.46 ± 1.5	7.12 ± 2.45	5.89 ± 0.66	9.93 ± 1.56	6.15 ± 0.73	5.87 ± 1.11
NRRL3_01953	conidiophore development regulator	0.661378	1.78195e-05	-0.76831	0.0237468	0.348496	0.344678	3.91 ± 0.81	3.44 ± 0.39	5.72 ± 1.46	4.35 ± 1.1	5.98 ± 0.96	5.11 ± 1.05
NRRL3_01954	multiple RNA-binding domain-containing protein	0.947229	8.80463e-28	0.198967	0.478828	0.919076	0.00100264	11.88 ± 1.42	12.91 ± 3.22	18.5 ± 5.93	9.95 ± 1.23	12.94 ± 0.36	11.12 ± 3.07
NRRL3_01955	dynein light chain	-0.346931	4.26148e-07	1.05721	0.000360515	0.575213	0.000849913	327.87 ± 34.36	326.5 ± 136.9	380.7 ± 50.4	161.9 ± 13.55	193.6 ± 27.91	293.8 ± 26.64
NRRL3_01956	hypothetical protein	-0.44876	7.48886e-09	0.28531	0.408031	0.313905	0.0661357	98.48 ± 2.7	122.95 ± 31.47	161.87 ± 13.37	81.02 ± 8.55	126.83 ± 21.07	149.77 ± 6.9
NRRL3_01957	urea active transporter	-1.43065	2.35335e-25	-1.70095	1.67551e-09	-2.15387	0.0175885	1.21 ± 0.44	4.61 ± 1.05	2.43 ± 1.19	1.79 ± 0.89	15.71 ± 4.13	12.64 ± 10.84
NRRL3_01958	histidine triad HIT family protein	-0.0209071	0.894908	-0.132899	0.753783	1.02955	1.43413e-06	48.91 ± 5.23	37.22 ± 8.25	38.77 ± 2.08	27.51 ± 7.59	46.86 ± 11.46	21.75 ± 2.75
NRRL3_01959	protein transport protein Sec61 subunit beta	-0.321587	4.04176e-05	0.49201	0.00268402	0.454726	0.0104319	269.3 ± 28.57	338.65 ± 26.23	202.97 ± 24.89	261.43 ± 22.32	265.57 ± 14.86	169.53 ± 21.74
NRRL3_01960	hypothetical protein	0.0569995	0.509215	0.0218511	0.942969	-0.133158	0.463167	76.33 ± 15.83	115.8 ± 21.07	86.21 ± 10.74	93 ± 4.04	118.67 ± 6.16	108.3 ± 6.09
NRRL3_01961	ABC transporter	-1.77758	2.67306e-22	-4.79344	1.80186e-75	-2.01401	3.63565e-08	1.01 ± 0.24	1.24 ± 0.63	1 ± 0.22	122.54 ± 39.14	37.85 ± 6.63	4.64 ± 1.67
NRRL3_01962	proliferating cell nuclear antigen	-1.44445	6.25405e-140	-0.674031	0.000513234	-0.091597	0.686456	222 ± 14.86	149.65 ± 17.89	166.97 ± 34.13	170.87 ± 8.7	263.63 ± 23.17	203.6 ± 17.29
NRRL3_01963	NAD(P)-binding domain-containing protein	-0.23006	0.358197	0.117175	0.939696	0.389565	0.794942	8.17 ± 1.88	1.18 ± 0.3	0.91 ± 0.24	15.79 ± 5.98	1.11 ± 0.03	0.79 ± 0.24
NRRL3_01964	myosin-binding domain-containing protein	0.284456	8.06878e-05	0.140502	0.593229	0.112605	0.63704	46.71 ± 10.75	48.91 ± 14.67	33.49 ± 3.28	45.23 ± 2.85	48.7 ± 6.12	35.52 ± 5.37
NRRL3_01965	abnormal spindle protein Asp-like protein	-0.247696	0.00736354	-0.217803	0.397089	-0.457167	0.10307	10.21 ± 1.44	12.84 ± 1.85	7.23 ± 1.22	11.18 ± 0.82	16 ± 0.91	11.32 ± 3.13
NRRL3_01965a1	hypothetical protein	0.347855	0.0459922	0.387288	0.247992	0.385812	0.48908	13.22 ± 5.24	40.26 ± 7.59	19.33 ± 5.87	22.4 ± 0.64	34.98 ± 7.1	16.77 ± 7.41
NRRL3_01966	uncharacterized protein	0.203539	0.00336483	-0.360732	0.206582	-0.536173	0.00280083	65.13 ± 14.58	70.05 ± 18.87	44.58 ± 8.63	89.5 ± 7.9	88.55 ± 21.82	73.84 ± 6.85
NRRL3_01967	small COPII coat GTPase SarA	-0.245846	1.98257e-05	0.130923	0.643685	0.329584	0.0535108	148.37 ± 15.88	184.25 ± 27.08	201.03 ± 34.49	140.67 ± 2.6	198.73 ± 21.04	182.93 ± 11.55
NRRL3_01968	serine/threonine-protein phosphatase	0.00368285	0.966852	-0.13955	0.593443	-0.301676	0.0650086	62.09 ± 7.94	87.49 ± 26.18	74.09 ± 9.74	60.59 ± 7.6	102.18 ± 9.43	104.58 ± 5.42
NRRL3_01969	leucine-rich repeat domain-containing protein	0.639978	4.59077e-29	-0.0858896	0.71906	-0.247052	0.0791444	142.33 ± 24.75	300.1 ± 55.15	249.9 ± 31.3	203.3 ± 3.72	342.6 ± 54.05	339.37 ± 10.58
NRRL3_01970	patatin-like phospholipase domain-containing protein	0.254764	0.00151426	-0.354002	0.150888	-0.746944	0.000889028	26.74 ± 4.95	24.87 ± 5.97	15.09 ± 1.87	33.27 ± 6.55	32.23 ± 4	29.1 ± 7.17
NRRL3_01971	tetratricopeptide repeat-containing protein	0.691333	5.97438e-14	0.613003	0.0195544	0.535217	0.0514074	9.68 ± 0.84	8.64 ± 2.91	6.79 ± 0.96	8.85 ± 0.62	6.31 ± 0.75	5.36 ± 1.19
NRRL3_01972	post-transcriptional regulator Vts1	0.813148	1.34194e-27	0.112088	0.685497	-0.0853386	0.620641	94.81 ± 11.11	105.39 ± 27.6	76.6 ± 8.36	96.53 ± 10.93	102.87 ± 20.37	93.07 ± 1.62
NRRL3_01973	ER membrane protein complex subunit 6-like protein	-0.354525	3.50321e-06	0.748001	0.00974754	0.313234	0.130797	333.3 ± 30.52	276.15 ± 101.05	244 ± 40.45	250.47 ± 36.49	194.37 ± 26.34	226.33 ± 19.33
NRRL3_01974	major facilitator superfamily protein	1.45925	0.0402978	2.33139	0.0313928	4.4681	0.0180315	0.34 ± 0.15	0.64 ± 0.44	0.38 ± 0.22	0.22 ± 0.11	0.17 ± 0.09	0 ± 0
NRRL3_01975	Slc26A/SulP transporter family protein	2.13009	3.68423e-105	1.70162	3.73084e-09	-0.23305	0.559782	5.67 ± 0.71	13.67 ± 2.98	3.62 ± 0.75	3.96 ± 0.84	4.49 ± 1.8	4.91 ± 0.7
NRRL3_01976	tRNA (guanine-N(7)-)-methyltransferase non-catalytic subunit Trm82	0.556887	1.99539e-08	-0.0991646	0.829734	0.0427497	0.926462	11.34 ± 1.27	10.27 ± 2.92	6.23 ± 0.82	9.5 ± 0.89	10.72 ± 1.56	6.97 ± 0.92
NRRL3_01977	60S acidic ribosomal protein uL10	1.17488	6.29019e-123	-0.26656	0.345295	0.0562063	0.820023	562.17 ± 42.46	427.55 ± 179.82	306.9 ± 25.45	311.13 ± 21.95	516.23 ± 69.97	338.53 ± 82.79
NRRL3_01978	uroporphyrinogen decarboxylase	-0.0530476	0.496866	0.227331	0.307468	0.1905	0.333612	68.92 ± 2.59	53.67 ± 7.36	46.37 ± 4.3	38.06 ± 1.95	50.58 ± 2.07	46.62 ± 3.41
NRRL3_01979	cytidine deaminase-like protein	-0.741593	5.79521e-06	-0.389614	0.320642	-0.114314	0.776128	13.46 ± 2.08	13.88 ± 0.45	20.64 ± 5.48	10.88 ± 1.76	21.95 ± 2.07	25.51 ± 2.17
NRRL3_01980	mitochondrial protein import protein	-0.675907	7.66536e-29	-0.718403	3.17376e-06	-0.376301	0.00499931	249.43 ± 6.13	151.1 ± 7.64	217.23 ± 17.66	351.37 ± 39.33	279.43 ± 10.64	323.37 ± 30.81
NRRL3_01981	vacuolar protein sorting-associated protein 53 - N-terminal domain-containing protein	0.268626	0.000258573	0.665358	0.000578238	0.330431	0.141367	20.28 ± 3.77	32.74 ± 6.45	18.1 ± 2.39	22.26 ± 2.6	21.83 ± 1.49	16.51 ± 2.38
NRRL3_01982	nuclear transport factor 2-like protein	0.744764	4.86965e-24	0.713175	0.000156221	0.188741	0.382651	20.75 ± 2.81	55.12 ± 1.41	42.32 ± 4.02	25.25 ± 0.05	38.99 ± 5.88	42.61 ± 7.3
NRRL3_01983	endoplasmic reticulum vesicle transporter - C-terminal domain-containing protein	-0.688364	4.01256e-29	0.698185	0.00263474	0.92974	4.90268e-06	66.24 ± 13.66	91.21 ± 24.74	49.59 ± 7.02	71.43 ± 5.46	59.66 ± 15.77	29.79 ± 5.71
NRRL3_01984	PH domain-containing protein	0.798939	6.57536e-19	0.618196	0.00736008	0.356535	0.0399148	15.81 ± 1.89	25.43 ± 6.62	19.94 ± 1.08	15.14 ± 2.58	18.64 ± 4.83	17.91 ± 0.64
NRRL3_01985	hypothetical protein	1.6969	0.380205	2.01043	0.074018	1.76733	0.109208	0.14 ± 0.07	0.9 ± 0.32	1.04 ± 0.17	0.06 ± 0.06	0.28 ± 0.13	0.36 ± 0.05
NRRL3_01986	zinc finger domain-containing protein - C2H2-type	0.0924233	0.520393	-1.22496	4.36846e-06	-0.106365	0.782676	10.38 ± 0.93	5.98 ± 1.43	11.58 ± 1.33	16.37 ± 2.89	14.7 ± 1.24	14.34 ± 4.86
NRRL3_01987	DNA-directed RNA polymerases I - II - and III subunit RPABC2	0.192169	0.0477487	0.00786077	0.981807	0.127618	0.613741	51.77 ± 5.05	48.7 ± 10.82	41.44 ± 3	45.33 ± 0.82	55.54 ± 9.46	43.51 ± 3.25
NRRL3_01988	major facilitator superfamily protein	0.630822	3.85017e-07	0.270067	0.479403	-0.138423	0.726068	6.48 ± 1.08	10.95 ± 1.03	8.03 ± 1.51	13.56 ± 4.61	9.3 ± 0.64	10.1 ± 1.33
NRRL3_01989	N-acetyltransferase	-0.369363	0.000258515	-0.0125285	0.977772	0.488243	0.106011	43.38 ± 2.7	18.72 ± 2.18	26.66 ± 5.38	30.94 ± 2.04	22.68 ± 2.92	21.77 ± 4.28
NRRL3_01990	hypothetical protein	-0.506529	1.02598e-09	-0.896027	1.08692e-05	-0.596183	0.00157932	25.74 ± 3.46	28.74 ± 8.02	28.92 ± 5.54	41.86 ± 4.99	57.49 ± 7.53	49.99 ± 2.3
NRRL3_01991	eukaryotic translation initiation factor 3 subunit A	1.56184	1.50948e-16	-0.47558	0.0712865	-0.316444	0.0532918	38.09 ± 7.34	45.08 ± 16.39	30.19 ± 4.2	44.97 ± 5.75	63.09 ± 14.18	43.07 ± 2.3
NRRL3_01992	G protein-coupled receptor gamma subunit	-0.507205	1.63532e-13	-0.4153	0.0322134	-0.233424	0.173551	196.67 ± 20.16	167.65 ± 7.71	182.9 ± 7.29	264.57 ± 17.46	253.3 ± 2.96	246.83 ± 18.84
[truncated: 9,864 more rows]

## Sheet: Tabelle1
	24 h		48 h		72 h
Gene	log2FoldChange	padj	log2FoldChange	padj	log2FoldChange	padj	GENENAME
