# Supplementary material for: Transcriptomics identify the triggering of citrate export as the key event caused by manganese deficiency in Aspergillus niger
Source: Microbiol Spectr. 2024 Oct 8;12(11):e01906-24. doi: 10.1128/spectrum.01906-24 (PMC11537073; doi:10.1128/spectrum.01906-24)
Supplement: Table S2 — The manganese dependent A. niger transriptome. [file spectrum.01906-24-s0002.xlsx]

## Sheet: Tabelle1
Supplementary Table S2: the manganese dependent A. niger transriptome
	24 h		48 h		72 h
Gene	log2FoldChange	padj	log2FoldChange	padj	log2FoldChange	padj	GENENAME	presence of SP or TMH*		TPM**
										24 h	48 h	72 h		24 h	48 h	72 h
Upregulated under manganese deficiency
NRRL3_07260	3.44072	0	2.21219	7.62191e-22	1.87689	1.84803e-07	2-OG-Fe-dependent taurine dioxygenase			24.14	56.5233	17.82		46.8	13.66	5.648
NRRL3_00814	5.64701	1.03136e-192	3.87824	2.6661e-114	4.89232	8.40658e-217	AA9 lytic polysaccharide monooxygenase	SP		1014.03	615.933	1823		149.433	47.4533	70.48
NRRL3_03929	5.13999	0	1.54582	0.000533376	3.36067	4.50462e-27	AA9 lytic polysaccharide monooxygenase	SP		29.3533	14.71	32.27		4.104	5.709	3.70867
NRRL3_07568	3.98037	2.86483e-74	3.32611	3.59293e-40	4.30693	4.10294e-91	AA9 lytic polysaccharide monooxygenase	SP		206.833	84.0633	150.733		8.823	9.426	8.777
NRRL3_11147	3.25656	8.29805e-46	1.21742	9.09753e-07	2.90642	1.69109e-44	AA9 lytic polysaccharide monooxygenase	SP		105.12	31.4633	94.0867		33.73	15.3367	14.28
NRRL3_00415			2.15451	8.59845e-27	3.12329	2.93076e-43	AA9 lytic polysaccharide monooxygenase	SP		330.633	286.4	709.333		201.1	72.5267	93.6067
NRRL3_07584	4.43974	7.93557e-247	2.06838	2.08482e-17	2.75283	9.3854e-31	ABC transporter, pleiotropic drug resistance	10 TM		33.5733	33.2867	42.6633		1.73733	8.906	7.21533
NRRL3_07471			2.52497	6.19767e-07	3.468	3.11244e-06	acetate transporter, putative	6 TM		7.02067	10.6583	6.53067		3.19967	2.08567	0.676967
NRRL3_06777			2.09059	4.91528e-26	0.586735	0.000323628	acetyl-CoA hydrolase			78.7667	275.5	122.567		42.25	72.5767	93.8433
NRRL3_08639					2.41487	5.13485e-05	acetylglutamate kinase-like protein			11.0427	4.87767	91.3567		19.7633	14.3067	19.7347
NRRL3_01627	3.52128	6.79199e-262	4.16311	5.69511e-08	8.15806	1.02905e-26	acid protease	SP		314.333	9.37567	97.91		40.7833	0.603367	0.389333
NRRL3_00316	2.11653	3.70671e-170	0.704099	0.00232336	0.498685	0.0204084	aconitate hydratase - mitochondrial			26.5233	28.11	14.7033		16.27	19.47	11.9567
NRRL3_09163	2.57416	2.39838e-167	-0.0725421	0.900434	1.88226	0.000186642	AIF-like oxidoreductase			18.5767	5.769	3.95633		19.5853	6.774	1.2037
NRRL3_02631					5.10782	3.11255e-15	alcohol dehydrogenase			12.7067	3.085	14.3367		3.15067	0.3866	0.505633
NRRL3_00775					2.18411	1.37377e-16	alcohol dehydrogenase			6.77167	7.26567	18.7133		2.3	3.66533	4.73633
NRRL3_00509	2.89492	0	3.31513	1.15509e-53	1.87644	4.09021e-14	alcohol dehydrogenase domain-containing protein			231.87	178.633	272		35.7233	20.5967	85.55
NRRL3_03887					2.33873	6.9776e-15	aldehyde dehydrogenase domain-containing protein			22.5	14.92	21.9933		12.7333	4.73167	5.03033
NRRL3_04158	3.93634	3.147e-126	1.75823	4.59055e-05	1.7454	8.07145e-05	alkyl/aryl-sulfatase			104.09	4.40967	4.50933		1.799	1.49833	1.57033
NRRL3_10221					3.1531	1.58101e-25	alpha/beta hydrolase fold-1 domain-containing protein			34.6067	14.2567	41.1633		4.05567	5.38533	5.244
NRRL3_08137					2.39201	1.0395e-29	alpha-hydroxy acid dehydrogenase family protein - FMN-dependent			48.89	118	86.1333		21.84	33.7533	18.9033
NRRL3_05997	2.88644	1.66897e-201	-0.0990145	0.748677	-0.0147448	0.968206	alpha-isopropylmalate isomerase			16.2667	15.6333	11.16		9.48033	19.0367	12.8947
NRRL3_11501			3.29539	2.13536e-29	1.20168	0.000174678	amidohydrolase			18.88	48.4267	16.9067		6.38433	5.68933	8.50933
NRRL3_06249					2.2511	1.95926e-13	amidohydrolase-related domain-containing protein			6.039	2.216	17.4233		2.97367	3.23333	4.17
NRRL3_08393	2.11157	2.17379e-32	1.89949	2.13078e-10	1.40702	0.000379489	amino acid transporter - transmembrane domain-containing protein			7.825	10.478	5.35433		2.21	3.20233	2.316
NRRL3_08744	3.15701	1.94613e-231	5.66877	2.08006e-39	2.53229	0.000515024	amino acid/polyamine transporter I family protein			37.8433	26.52	2.29733		0.518733	0.572733	0.4702
NRRL3_08764			3.01537	7.04214e-94	3.08762	4.65621e-78	amino acid/polyamine transporter I family protein			307.733	371.433	216.7		31.59	52.1333	29.1233
NRRL3_07694			2.43218	3.42946e-23	3.26344	8.22269e-76	amino acid/polyamine transporter I family protein			21.41	44.6767	90.2133		8.44633	9.50233	10.7873
NRRL3_04016					2.30208	2.23602e-16	aminoglycoside phosphotransferase domain-containing protein			6.54533	22.6167	30.5167		3.12033	16.66	7.142
NRRL3_11602			2.62865	4.68252e-38	1.56412	5.37413e-15	aminotransferase class I and II family protein			25.07	200.067	99.3767		18.5467	37.2033	38.81
NRRL3_07495					2.34058	1.46114e-12	AMP-dependent synthetase/ligase domain-containing protein			31.7467	13.7267	12.9023		51.4767	4.05833	2.88767
NRRL3_07189	2.52317	1.36256e-226	3.00204	4.59435e-39	1.11054	3.14046e-10	ankyrin	SP		327.367	1266.33	1127.47		105.917	181.833	601.6
NRRL3_10303			2.08365	4.46655e-11	1.96351	0.000136546	arylacetonitrilase NitAn2			18.6967	15.5167	7.311		13.6433	4.169	2.16033
NRRL3_07336			2.37981	2.72407e-21	1.31177	4.4833e-07	arylamine N-acetyltransferase-like protein			51.79	95.4567	50.38		17.95	21.11	23.24
NRRL3_00987	8.45633	0	3.69586	2.03569e-40	3.96563	1.60638e-28	aspartic peptidase	SP		130.94	68.2533	52.1633		6.11767	6.08133	3.836
NRRL3_04300	7.57404	0	8.55744	5.35911e-183	6.77093	1.34157e-121	aspartic peptidase-like protein	SP		29.8067	603.4	487.233		0.5288	1.81367	5.193
NRRL3_04074	3.02435	3.70347e-303	2.01492	1.45001e-20	3.00136	1.19587e-11	aspartic peptidase-like protein	SP		332.367	116.687	348.033		18.2767	32.52	49.7767
NRRL3_01610			2.41942	2.03566e-17	1.90055	3.33568e-24	aspartic peptidase-like protein			243.7	102.997	74.03		88.1367	21.7233	22.7
NRRL3_08926					3.66043	2.52082e-64	aspartic peptidase-like protein			245.9	61.7867	253.233		156.433	23.18	22.9667
NRRL3_04191	2.01207	1.02539e-18	0.136621	0.866869	0.992065	0.0676791	aspergillopepsin			11.611	4.06467	6.24167		5.80067	4.24533	3.63233
NRRL3_09088.1	3.38394	0	3.14432	4.71335e-35	2.92515	5.84647e-24	bacteriorhodopsin-like protein			25.44	62.81	35.84		10.6617	8.10333	5.44333
NRRL3_06477	3.06719	5.12384e-208	3.7157	3.03578e-52	4.58823	5.44518e-89	bestrophin/UPF0187 family protein			105.19	62.9367	95.19		6.30333	5.41467	4.61733
NRRL3_01679					2.12861	1.73072e-45	BTB/POZ domain-containing protein			91.66	144.167	380.1		110	108.317	99.4567
NRRL3_06163	2.03474	9.27811e-149	1.28042	0.00208917	1.62451	5.54073e-09	C2H2-type transcriptional regulator			21.11	15.1367	36.2633		14.61	7.11033	13.568
NRRL3_02442					2.92067	1.00741e-11	calcium/calmodulin-dependent protein kinase-like protein			1.78933	3.47767	11.9833		3.43133	1.2559	1.85173
NRRL3_11381			2.21755	9.26067e-12	3.17795	1.69868e-26	carboxylesterase family protein	SP		8.95	13.2133	17.17		2.41133	3.232	2.18467
NRRL3_05873	2.01678	8.2934e-203	2.07027	1.31543e-13	4.83765	3.10235e-119	carboxypeptidase	SP		637.033	173.867	171.7		92.5667	47.2433	6.90267
NRRL3_06040	2.20848	5.66388e-85	0.801452	0.0352165	1.65061	3.00825e-05	catalase			25.34	8.359	9.04433		5.92733	5.40167	3.284
NRRL3_08490			2.38573	1.67912e-48	1.25918	2.10902e-09	CBM63 expansin	SP		3443	4614.67	1751.67		942.733	992.133	847.867
NRRL3_03339	8.61959	1.65704e-33	7.24678	2.08258e-19	8.6739	5.69278e-65	CE1 acetylxylan esterase	SP		109.51	28.26	252.167		0.187033	0.1999	0.732567
NRRL3_06197	6.9075	0	4.61309	3.1237e-98	5.6523	0	CE5 cutinase	SP		3793	1466.67	3687.67		15.9333	67.89	84.2467
NRRL3_00776	4.4334	0	3.23398	3.21838e-58	4.41665	1.32485e-177	CE5 cutinase	SP		1125.57	525.1	2215.33		6.481	62.98	118.833
NRRL3_10142	3.50584	8.63629e-11	2.64017	2.58539e-13	2.35179	2.08297e-10	CE5 cutinase	SP		15.3533	16.2167	20.06		0.2007	2.947	4.461
NRRL3_07454	2.84453	0	3.4376	9.21548e-32	2.81697	1.56103e-97	cell wall alpha-1 -3-glucan synthase AgsA	SP, 13 TM		34.3467	68.4833	44.13		14.9333	7.192	7.19467
NRRL3_00745	8.40079	1.93018e-268	7.88088	4.05559e-92	6.45644	1.40242e-134	cell wall protein PhiA	SP		388.2	384.2	610.6		3.26	1.805	8.28733
NRRL3_06530	4.13433	6.61533e-21	1.16973	0.000649512	6.96206	3.26899e-292	CexA citrate exporter			120.837	15.64	517.233		12.1397	7.983	4.708
NRRL3_10674					2.39877	1.21129e-06	CFEM domain protein	SP		12.0567	4.68233	10.808		1.74867	2.393	2.32033
NRRL3_02656	5.28993	2.3754e-107	3.34789	3.24742e-43	5.1057	3.61371e-101	chitin-binding protein	SP		227.067	250.833	1017.47		65.52	27.7633	33.97
NRRL3_11702	2.83818	6.71795e-100	1.74873	5.76884e-06	4.27094	6.2993e-72	chloroperoxidase domain-containing protein	SP		73.31	28.2067	134.667		5.81633	9.759	7.972
NRRL3_11440	2.22325	2.4959e-118	1.55786	3.51195e-14	1.7562	5.66938e-21	choline-sulfatase			24.0967	48.6867	33.0167		19.55	18.7933	11.22
NRRL3_07360					2.51366	2.66818e-06	complex I intermediate-associated protein 30-like protein			303.7	131.59	115.883		48.3867	64.4767	23.51
NRRL3_02946	2.61864	3.5658e-27	1.90187	0.0100876	1.89924	0.155573	conidiation-specific protein			74.5133	8.041	2.96467		10.842	2.40867	0.945233
NRRL3_07565					2.06536	1.87864e-07	cryptochrome			70.4467	33.7833	13.523		22.85	17.25	3.739
NRRL3_03124	2.02417	8.90119e-45	1.32951	2.90311e-12	0.21462	0.79025	Ctr copper transporter family protein			8.08933	773.333	190.807		11.227	344.733	190.8
NRRL3_11136			2.50346	5.68679e-55	2.03874	5.21777e-60	cysteine-rich secretory protein - allergen V5/Tpx-1-related	SP		1924	1419.33	1061.67		365.833	281.933	297.167
NRRL3_01453			2.06686	7.62233e-14	1.97483	1.68479e-09	cytochrome P450	1		4.02567	17.3133	13.4233		5.71633	4.66733	3.954
NRRL3_02107	5.09964	9.69179e-158	1.97853	7.01442e-05	6.20163	1.63053e-34	cytochrome P450 monooxygenase	1 TM		3.892	3.51033	29.23		2.76733	1.01123	0.443667
NRRL3_07583	5.05336	3.3527e-105	2.57987	1.19366e-25	3.79437	7.65757e-39	cytochrome P450 monooxygenase	SP, 2 TM		51.0533	32.7967	85.0033		0.436033	6.18067	6.99167
NRRL3_10281	3.49143	2.39878e-77	1.84039	4.28817e-11	2.93014	5.03434e-24	cytochrome P450 monooxygenase			6.99867	15.25	32.38		5.251	4.84633	4.773
NRRL3_06869			3.05108	2.07796e-09	5.90934	9.29766e-25	cytochrome P450 monooxygenase			10.648	5.49767	20.7933		1.34733	0.7727	0.3962
NRRL3_10259			2.67009	1.83266e-13	3.25187	6.23361e-37	cytochrome P450 monooxygenase	1 TM		32.32	13	38.1933		6.864	2.36067	4.64833
NRRL3_00682					2.02506	1.92169e-25	cytochrome P450 monooxygenase			34.3867	39	53.83		163.533	28.87	15.0633
NRRL3_00259					2.21645	9.8246e-42	cytochrome P450-like protein			78.3133	34.18	69.24		21.0833	14.33	17.0433
NRRL3_07906					2.80947	2.00248e-35	cytochrome-c peroxidase, mitochondrial			160.4	67.7433	79.4267		36.1467	23.3833	12.9363
NRRL3_07582	5.61545	1.0648e-252	3.45112	5.40373e-40	4.1068	8.14325e-96	diacylglycerol acyltransferase-like protein			80.8833	58.2467	103.71		0.7646	5.97733	6.89133
NRRL3_08469			3.45812	3.15342e-33	3.26559	1.19356e-32	dihydroxy-acid dehydratase			102.397	149.5	29.6067		68.5267	15.504	3.49367
NRRL3_04926			2.35477	6.47852e-36	0.889003	0.291927	DJ-1/protease PfpI domain-containing protein			151.893	3175.33	714.967		108.127	707.733	447.633
NRRL3_07718	-2.13143	5.33633e-39	-1.76024	7.08082e-07	2.03508	3.84927e-15	double-stranded RNA-binding domain-containing protein			20.8367	5.175	58.4367		31.71	19.8833	16.2133
NRRL3_09950					2.68592	2.29336e-24	dynamin superfamily protein			36.31	8.025	33.3167		9.38167	11.3157	5.885
NRRL3_09340			3.14979	1.07852e-60	2.55061	5.49941e-59	EGF-like domain-containing protein	1 TM		70.3233	72.6967	56.5233		10.3333	9.22967	11.0267
NRRL3_02335	3.01241	1.6108e-12	3.27237	1.85391e-10	5.46335	1.80484e-44	FAD linked oxidase - N-terminal domain-containing protein	SP		24.64	6.133	43.9833		0.2313	0.7214	1.15517
NRRL3_08809	2.47932	2.15042e-79	2.39221	1.66124e-09	1.92086	4.06684e-05	FAD linked oxidase - N-terminal domain-containing protein	SP		14.81	5.71667	4.08333		1.82267	1.23227	1.261
NRRL3_01300			3.99017	6.69878e-64	2.31931	4.72327e-13	FAD/NAD(P)-binding domain-containing protein			19.9867	37.3467	17.9167		2.57167	2.665	4.13833
NRRL3_10160			2.57486	5.39408e-42	6.28241	5.41125e-90	FAD-linked oxidoreductase	SP, 1 TM		87.98	63.85	129.143		13.53	12.1	1.89767
NRRL3_08328			2.27547	4.68105e-16	2.60006	1.17434e-15	FAD-linked oxidoreductase	SP		20.5633	13.4633	14.2733		6.17133	3.15567	2.768
NRRL3_08547					2.91044	2.3799e-33	F-box domain-containing protein			16.15	27.05	57.41		5.26033	9.01333	8.71167
NRRL3_00668			2.02338	5.66984e-23	1.55398	0.0136115	ferric chelate reductase	SP, 7 TM		2.373	352.933	92.97		2.33633	97.3067	36.67
NRRL3_06306	4.01269	1.81534e-181	2.59112	4.16752e-36	3.46427	2.08932e-103	ferric reductase domain-containing protein			83.5467	49.4233	119.8		48.2767	9.30733	12.464
NRRL3_02883			3.10282	8.53416e-24	4.1798	9.74719e-47	feruloyl esterase B	SP		4.87633	43.1833	29.33		3.09533	5.77967	1.85667
NRRL3_00007	10.6837	1.04565e-17	3.29473	0.0139592	5.86094	1.02505e-35	feruloyl esterase FaeA	SP		5.456	1.72467	56.4		0.09291	0.209333	1.141
NRRL3_03030			4.17901	4.74193e-113	4.17562	2.72266e-89	flavin containing monooxygenase			189.1	131.433	154.267		79.1367	8.24233	9.823
NRRL3_10132					2.01428	4.49962e-16	flavin monooxygenase			51	11.0867	27.2733		31.0167	7.89467	7.67667
NRRL3_01420			2.2087	9.25722e-18	2.40483	1.31611e-20	flavin monooxygenase-like protein			9.66267	42.7933	36.5433		7.29633	10.5677	8.016
NRRL3_00799			3.09283	9.6909e-77	2.79387	2.70682e-75	flavohemoglobin			565.6	1101.97	629.833		919.167	146.533	104.43
NRRL3_11298	3.34739	1.67076e-24	3.42178	0.00236766	3.09755	1.54227e-05	FMN-binding domain-containing protein			15.2427	2.80067	6.973		0.6175	0.298767	0.958233
NRRL3_06870	6.20345	0	4.18818	1.37863e-56	5.56485	4.14676e-122	fungal lipase-like domain-containing protein	SP		1023.3	706.167	2112		2.69233	44.0433	50.7733
NRRL3_09185					2.89245	3.99681e-63	gamma-glutamylcyclotransferase-like protein			190.3	45.3	192.567		25.6367	22.6233	29.6433
NRRL3_00736	2.0142	4.07057e-69	1.74759	1.10526e-08	1.14903	0.000770134	Gcn5-related N-acetyltransferases GNAT domain-containing protein			15.5567	32.6767	14.28		12.8967	11.088	7.39867
NRRL3_08314			2.09989	1.3769e-08	1.34662	0.000453493	Gcn5-related N-acetyltransferases GNAT domain-containing protein			7.92433	26.1033	14.7867		5.85233	6.971	6.7
NRRL3_06387	2.49978	1.49279e-73	0.10332	0.872681	2.7884	2.00832e-06	GH alpha-arabinofuranosidase			11.2533	4.071	3.04733		25.97	4.27833	0.5021
NRRL3_09644	2.66914	3.34067e-106	1.3149	1.71688e-06	1.70221	1.43353e-10	GH beta-glucosidase			3.882	8.71167	10.8667		5.79267	3.98033	3.849
NRRL3_09450	2.00708	2.17825e-25	2.01458	3.16456e-11	1.56961	5.30584e-05	GH endo-rhamnogalacturonase	SP		1.0122	18.9967	7.998		2.953	5.364	3.09767
NRRL3_08708	8.79555	7.73736e-40	4.31119	1.10708e-13	5.9696	4.10636e-77	GH10 xylanase Xyn10B	SP		3.13	7.32533	92.14		0.8637	0.406833	1.70567
NRRL3_03928	3.92382	0	5.54183	2.03923e-77	6.77228	7.34386e-271	GH11 xylanase	SP		425.067	494.6	1717.33		2.516	12.1133	18.21
NRRL3_02827	3.55528	0	4.73792	8.8638e-131	4.40426	6.03871e-199	GH11 xylanase	SP		1145	682.033	956.133		41.1967	28.97	51.9533
NRRL3_01648	8.09934	7.2408e-82	3.13983	9.06593e-06	7.73836	1.00619e-70	GH11 xylanase Xyn11B	SP		46.2267	5.883	271.733		1.86867	0.754833	1.45877
NRRL3_08392	6.93714	2.82136e-56	5.80637	9.48748e-37	6.65107	1.16187e-82	GH12 endo-ß-1,4-glucanase	SP		30.3367	44.6467	167.767		0.954767	0.9203	1.91963
NRRL3_00819	5.20649	1.38292e-39	-0.175867	0.718911	5.94256	8.60211e-104	GH12 endo-ß-1,4-glucanase	SP		19.806	12.78	230.2		2.11633	16.2867	4.19967
NRRL3_01918	2.57322	9.21192e-150	5.18303	7.19619e-166	4.86184	1.0609e-205	GH12 xyloglucanase Xeg12A	SP		1013.47	627.533	688.833		41.6767	19.6967	27.3533
NRRL3_09875			2.07294	1.92631e-24	2.67489	1.921e-08	GH13 alpha-amylase	SP		760.467	195.733	119.44		89.58	52.39	21.73
NRRL3_11105	5.77915	0	4.74805	4.98181e-112	4.99719	4.72171e-270	GH131 exo-ß-glucanase	SP		371.267	445.033	657.8		33.5	18.63	23.7367
NRRL3_08300					2.23196	2.13333e-34	GH15 glucoamylase Gla15A			4684.33	1262.33	1035.77		1671	589.633	253.967
NRRL3_02614	3.71735	5.77834e-192	3.6342	3.12847e-45	2.98894	1.91829e-20	GH16 endo-ß-1,3/1,4-glucanase	SP		56.99	47.3233	17.8933		6.685	4.343	2.593
NRRL3_06188	3.62721	4.67129e-262	2.80699	8.12743e-35	2.38841	5.05908e-40	GH16 endo-ß-1,3/1,4-glucanase	SP		80.9567	92.8833	77.5133		22.9933	14.8667	16.98
NRRL3_07085			2.19673	1.43109e-13	3.14232	1.04544e-36	GH16 endo-ß-1,3/1,4-glucanase	SP		18.4633	25.8967	45.93		3.01033	6.48467	6.04767
NRRL3_08807	3.27341	6.08972e-264	2.24994	5.35679e-31	2.50176	5.98978e-38	GH2 glycoside hydrolase			44.2367	40.1	35.6933		12.9033	9.552	7.16933
NRRL3_09612			2.28047	4.35847e-25	2.15295	1.04068e-28	GH2 ß-mannosidase	SP		18.9267	23.85	26.2667		6.54767	5.60467	6.795
NRRL3_05358	2.74028	6.4169e-229	5.17321	7.30338e-143	6.30856	4.06721e-210	GH27 alpha-galactosidase Mel27B	SP		522.9	210.333	352.2		49.78	6.59	4.995
NRRL3_04000	7.94998	0	8.42601	5.77044e-162	6.4418	1.35913e-220	GH28 endo-polygalacturonase Pga28 II	SP		65.2833	667.333	742.333		0.905667	2.20867	9.89467
NRRL3_06782	4.35587	0	4.45979	1.31671e-116	5.23679	6.63539e-245	GH28 endo-polygalacturonase Pga28A	SP		1641	1492.33	2738		60.8533	76.8733	83.2967
NRRL3_05859			2.1662	8.11249e-26	1.87884	3.53664e-17	GH28 endo-polygalacturonase Pga28B	SP		60.25	103.65	77.11		24.8833	25.9733	24.2667
NRRL3_00263	3.28051	1.76294e-184	3.73601	6.89003e-49	3.88342	9.57222e-89	GH28 endo-polygalacturonase Pga28D	SP		113.767	137.967	176.833		11.9767	11.83	13.8333
NRRL3_00953	2.97558	0	4.071	3.89301e-77	3.84267	6.7224e-151	GH28 endo-rhamnogalacturonase Rhg28B	SP		243.7	271.167	224.833		26.63	18.12	18.0833
NRRL3_07469	2.96407	1.2237e-49	2.30037	1.30977e-07	5.48935	7.90964e-23	GH28 galacturonan 1,4-alpha-galacturonidase	SP		10.094	8.131	22.7667		3.546	1.88933	0.550767
NRRL3_05407	2.08449	4.35539e-38	-2.37402	0.0048294	0.374258	0.623673	GH43 endo-1-5-alpha-arabinanase	SP		89.0633	7.28967	31.21		51.0733	43.7133	27.5133
NRRL3_11773	5.10938	0	6.26436	7.37162e-119	6.8921	5.24694e-79	GH43 exo-1 -3-beta-galactanase	SP		101.35	113.167	95.6567		24.4967	1.66567	0.973067
NRRL3_09890	2.09432	2.51098e-27	1.3698	1.96975e-05	2.07268	2.15844e-08	GH43 glycoside hydrolase family 43 protein			8.89833	13.8267	11.9767		10.6513	6.09867	3.29367
NRRL3_02666			2.18982	5.79116e-16	1.75204	5.62818e-10	GH47 alpha-1 -2-mannosidase			96.75	81.0467	100.94		13.8267	19.9533	34.6067
NRRL3_08701			2.36357	4.35708e-12	3.06758	4.78963e-17	GH5 endo-1-6-beta-glucanase	SP		31.56	15.2867	19.3667		44.65	3.415	2.637
NRRL3_06791			2.17781	2.32159e-33	1.92075	4.68024e-56	GH5 endo-ß-1,4-glucanase	SP		3123	2801.67	1430.67		304.8	697.667	433.3
NRRL3_10643	2.89157	5.20977e-99	2.01089	2.17212e-16	3.25295	4.37654e-65	GH53 arabinogalactanase Gan53A	SP		53.7367	38.05	103.637		5.66	10.7433	12.5467
NRRL3_08707	6.63534	1.45949e-125	4.782	1.24541e-73	6.40944	3.9273e-233	GH62 arabinoxylan arabinofuranohydrolase Axh62A	SP		81.2967	136.867	835.833		2.39767	5.706	11.1717
NRRL3_04953	2.83326	9.83532e-108	2.81139	1.89576e-20	6.62534	2.45193e-289	GH7 cellobiohydrolase Cbh7A	SP		139.533	167.3	1515.67		33.94	27.3933	17.6533
NRRL3_08400	2.14008	7.75359e-25	0.976291	0.0250506	0.912644	0.0543779	GH75 chitosanase			14.5667	6.29633	5.777		3.66333	3.63633	3.497
NRRL3_00824					2.40566	5.02018e-31	GH93 sialidase	SP		596.267	242.267	518.133		114.927	93.0467	112.587
NRRL3_02831	3.66242	1.40346e-118	2.30205	8.5889e-16	3.5654	3.63056e-42	globin/protoglobin domain-containing protein			56.15	25.21	46.91		4.41333	5.85467	4.571
NRRL3_08347			3.90293	1.45136e-38	2.4978	9.63018e-21	glutamine-fructose-6-phosphate aminotransferase			10.4843	19.0033	13.2067		1.515	1.4313	2.681
NRRL3_11452	3.61437	1.46993e-20	1.79852	0.204833	6.17519	7.25035e-28	glutathione S-transferase domain-containing protein			32.6133	1.34233	56.87		2.06067	0.427133	0.924333
NRRL3_05307			3.39251	8.12955e-07	3.74594	1.64347e-08	glutathione S-transferase-like protein			15.9067	7.47967	11.3067		3.50733	0.8185	1.00873
NRRL3_05340	2.20316	1.33749e-48	2.34084	3.80046e-12	1.53649	0.000752494	glycoside hydrolase/deacetylase domain-containing protein			13.062	14.2823	3.85533		9.559	3.12967	1.55177
NRRL3_10253	2.04687	8.99307e-49	1.69554	1.73126e-09	1.85709	2.42964e-13	GMC oxidoreductase			25.8633	12.3387	18.2967		3.89667	4.28967	5.76167
NRRL3_09398	3.11491	0	1.06181	7.88106e-07	1.77698	5.2216e-37	GT72 beta-1 -3-glucanosyltransferase			648.933	2328.33	1338.67		441.667	1253.33	449.633
NRRL3_05448	2.01899	6.83861e-48	1.25063	8.32839e-07	1.2879	2.7312e-07	GT72 glycosyltransferase-like protein			21.9767	23.4433	16.48		7.03767	11.191	7.72333
NRRL3_03198	-4.7365	0	-0.333493	0.781157	2.55145	2.96045e-40	guanyl-specific ribonuclease			1041.4	177.557	1611.67		579.533	259.467	315.5
NRRL3_02453					3.64554	1.0358e-07	hemolysin - aegerolysin type			22.95	2.82233	14.8567		6.01633	1.405	1.45003
NRRL3_07281					2.70279	3.02072e-48	histidine phosphatase superfamily protein - clade 2			34.92	40.0633	70.62		31.9167	12.7033	12.3533
NRRL3_01633					2.7649	1.11464e-35	Hypothetical protein	SP		1972	843.067	2503.67		1089.33	447.6	423
NRRL3_05830					3.74734	7.23234e-16	Hypothetical protein	SP		2.1677	1.3709	21.92		14.78	1.04127	1.90133
NRRL3_07087	8.18349	4.19213e-168	6.69023	9.31722e-158	6.8212	3.04034e-278	hypothetical protein	SP		953.867	1271.83	2221		2.39767	13.8	22.4167
NRRL3_06369	7.53213	1.04071e-62	4.69997	1.73845e-42	6.37209	1.02175e-121	hypothetical protein	SP, 1 TM		38.7	78.3733	302.4		2.15507	3.40033	4.263
NRRL3_01355	7.03031	9.2546e-47	5.56331	1.11087e-182	5.75882	2.76319e-227	hypothetical protein	SP		4397.33	759.733	1560		55.0133	18.2367	33.03
NRRL3_11748	6.98736	3.56629e-53	4.46856	1.83426e-26	5.807	1.2551e-52	hypothetical protein	SP		20.7533	38.3033	136.867		1.22	1.98507	2.74167
NRRL3_03452	6.64942	0	3.30496	3.39994e-07	-0.39593	0.895205	hypothetical protein			48.23	4.277	0.106467		35.9647	0.471433	0.168933
NRRL3_08834	6.58163	5.27434e-35	7.45768	5.03988e-11	6.08006	1.69257e-17	hypothetical protein	7 TM		14.7033	12.8693	18.1367		0.14881	0.0903333	0.3133
NRRL3_08833	6.42237	0	6.01662	2.75606e-103	5.63339	6.58539e-109	hypothetical protein	SP		180.5	149.433	161.933		1.85633	2.58133	3.661
NRRL3_02547	6.31881	6.69876e-07	6.37909	5.29716e-06	6.68174	7.22167e-07	hypothetical protein	SP		5.156	10.521	18.8733		0.117	0.119433	0.172533
NRRL3_02603	5.94152	0	3.16369	3.78158e-40	5.56902	1.03824e-111	hypothetical protein	SP		2640.33	1507.33	9328		8.44433	190.833	223.633
NRRL3_02106	5.27599	8.67561e-62	0.86764	0.544611	7.60603	7.13462e-09	hypothetical protein			1.57667	1.27267	11.5		2.801	0.8032	0
NRRL3_03454	5.1907	0	4.30859	2.72334e-94	3.48867	2.13958e-33	hypothetical protein			320.033	104.783	39.83		167.593	6.02467	4.079
NRRL3_04182	4.99449	0	3.82593	3.02876e-48	3.44371	1.79518e-39	hypothetical protein	SP		123.843	353.7	217.833		9.29933	27.9933	22.9333
NRRL3_02950	4.91624	0	4.21844	1.25733e-52	2.67549	1.30315e-23	hypothetical protein	SP		315.6	213.3	193.533		7.51967	12.778	35.23
NRRL3_08856	4.46983	1.16096e-30	4.47966	4.74829e-37	5.50726	2.37181e-58	hypothetical protein	SP		19.1967	21.6633	43.43		1.22867	1.08723	1.0742
NRRL3_05158	4.38447	0	5.66482	1.05124e-85	7.81217	0	hypothetical protein	SP		3545.33	2524.67	8189.33		51.57	56.0833	41.7067
NRRL3_02843	4.34803	4.2786e-09	1.48831	0.0400449	4.42968	1.57944e-23	hypothetical protein	SP		29.0467	8.39367	34.2067		0.967833	3.29823	1.8646
NRRL3_08659	4.27025	0	3.57576	2.90646e-44	4.68524	9.61446e-183	hypothetical protein	SP		118.69	209.533	469.167		4.11833	19.68	21.1267
NRRL3_03453	4.23836	1.94574e-155	2.88641	1.54551e-05	1.17032	0.303961	hypothetical protein			12.2233	2.88433	0.901233		7.515	0.429167	0.470633
NRRL3_02137	4.19632	6.36662e-287	3.30651	3.28724e-45	5.07776	3.1452e-113	hypothetical protein	SP		133.143	96.68	456.4		65.0733	11.108	15.7367
NRRL3_01325	4.17087	1.12938e-242	4.24981	3.78631e-82	3.99458	1.16342e-113	hypothetical protein	SP		160.3	170.2	239.167		6.891	10.1237	17.2467
NRRL3_02638	4.10766	1.02086e-24	1.89991	0.0752838	5.12263	2.76369e-70	hypothetical protein	SP		157.233	16.4887	215.233		32.2267	5.13233	7.18233
NRRL3_02254	4.06891	8.22851e-24	5.15439	3.56387e-13	3.89695	6.97256e-10	hypothetical protein	SP		7.75733	22.4367	22.0333		1.91033	0.722433	1.6175
NRRL3_03229	4.06801	1.24405e-53	-1.54526	2.37005e-09	0.504244	0.0849145	hypothetical protein	2 TM		226.167	29.7433	150.837		4.524	98.5867	120.717
NRRL3_10314	4.03171	0	4.91678	3.78069e-33	2.74147	5.74114e-14	hypothetical protein			22.416	10.0963	6.805		2.31867	0.3729	1.15807
NRRL3_09196	3.97695	5.38996e-243	4.63293	4.00504e-59	5.85193	1.37698e-123	hypothetical protein	SP		500.067	385.4	423.333		11.2707	17.373	8.50533
NRRL3_00346	3.59727	1.62992e-14	2.534	7.31272e-09	4.2476	1.57869e-38	hypothetical protein	SP		124.743	21.1	90.59		2.65433	4.19133	5.54533
NRRL3_11497	3.49182	3.21215e-80	5.1315	3.49749e-28	4.2453	1.7977e-32	hypothetical protein	7 TM		22.14	19.42	27.4333		0.414667	0.639233	1.6128
NRRL3_08808	3.45399	1.00715e-78	4.87408	4.00702e-13	5.78927	7.73113e-07	hypothetical protein	6 TM		12.6267	7.07167	5.49567		0.8541	0.271833	0.1011
NRRL3_08745	3.37238	1.38534e-143	4.66454	4.54221e-40	3.21932	3.03486e-05	hypothetical protein	7 TM		27.94	30.31	3.43233		0.475967	1.35513	0.4174
NRRL3_01350	3.15053	0	3.48873	1.38617e-32	5.58308	5.71093e-221	hypothetical protein	1 TM		3922	7695.67	12333.3		1533.23	783.333	296.9
NRRL3_05684	3.09988	5.06182e-107	1.14314	0.00144545	2.00503	2.82759e-06	hypothetical protein			79.3133	23.0167	64.4467		17.59	11.8	18.4767
NRRL3_04274	3.06134	4.11379e-107	2.93155	3.14887e-27	3.02834	1.22384e-37	hypothetical protein	SP, 1 TM		53.9333	70.13	67.2133		9.42067	10.5813	9.356
NRRL3_10964	3.01894	7.35866e-63	3.81579	2.73575e-27	3.20165	1.43437e-30	hypothetical protein			24.9513	92	136.8		25.8733	7.58433	16.851
NRRL3_11379	2.9958	2.15221e-78	2.85815	1.1228e-07	2.90833	9.73717e-09	hypothetical protein			13.1007	12.8433	31.6		2.83367	1.987	4.85933
NRRL3_05426	2.98179	1.68784e-33	3.41793	7.1912e-09	3.36784	0.00420861	hypothetical protein			74.2933	21.15	34.5733		4.15933	2.245	3.90833
NRRL3_04574	2.96339	1.79268e-51	1.68078	0.172291	3.98134	5.35765e-58	hypothetical protein			80.8	35.8367	433.367		250.867	12.978	31.86
NRRL3_04702	2.9496	4.45373e-88	1.50511	3.86212e-05	2.48397	0.000496944	hypothetical protein			6.52733	10.6193	3.951		5.366	4.19533	0.842633
NRRL3_07178	2.88137	3.38666e-113	3.07568	7.15862e-35	1.71071	1.33463e-11	hypothetical protein			2.91667	35.4033	43.1567		1.62367	4.81267	15.0733
NRRL3_06162	2.8761	3.69533e-46	4.16924	1.50393e-06	3.79233	3.46921e-15	hypothetical protein	SP, 1 TM		6.99233	6.571	19.0333		0.107197	0.404167	1.62867
NRRL3_05195	2.8659	0	2.3166	3.53356e-30	2.08453	1.55016e-09	hypothetical protein			12.31	39.3567	15.3733		8.76233	8.98067	4.17933
NRRL3_01786	2.83987	2.43831e-27	4.20535	7.96091e-19	1.93125	0.00109511	hypothetical protein	7 TM		35.7	11.9743	3.853		0.313467	0.724533	1.18
NRRL3_07606	2.83102	0	4.41737	8.83262e-65	5.96389	2.82524e-207	hypothetical protein			6233.33	5866.67	5009.33		493.167	305.1	92.57
NRRL3_02897	2.76224	3.02066e-52	1.72433	4.58264e-10	2.22122	2.50012e-15	hypothetical protein			24.3333	29.4767	72.2633		7.66067	10.2083	17.858
NRRL3_11022	2.76188	0	2.01035	6.12041e-12	2.63699	3.73315e-49	hypothetical protein			59.31	125.833	112.463		47.2733	35.7033	20.8333
NRRL3_11001	2.74362	0	3.00766	1.18511e-65	2.088	4.77671e-34	hypothetical protein	SP		4922	9730	5870		1836.33	1359.67	1587.33
NRRL3_00735	2.72552	8.46885e-83	3.16577	7.46695e-55	2.19493	8.39972e-34	hypothetical protein			2544	2537	2472.33		755.5	322.067	621.767
NRRL3_00357	2.69161	7.62347e-05	-0.434854	0.619301	3.29817	5.32337e-13	hypothetical protein	1 TM		9.279	1.43567	11.5		0.299333	2.16223	1.31567
NRRL3_08813	2.64686	9.41448e-64	1.77513	3.62307e-06	0.369008	0.373652	hypothetical protein	1 TM		11.451	43.42	45.9667		4.607	14.7033	41.0333
NRRL3_02289	2.63342	0	1.76486	8.07059e-13	0.662809	0.379357	hypothetical protein			57.54	45.1867	27.0767		21.03	15.1633	19.8007
NRRL3_02050	2.62163	0	1.27787	1.61161e-11	1.82354	3.49751e-48	hypothetical protein	1 TM		1505	1638	2287		1022.7	762.367	740.667
NRRL3_10316	2.61627	2.65226e-62	2.27778	3.23783e-11	1.54432	5.82435e-10	hypothetical protein			18.1033	70.9067	66.9367		9.09	16.92	26.48
NRRL3_01899	2.59862	1.44664e-252	2.96369	2.04645e-38	2.0921	0.0388894	hypothetical protein			422.167	117.653	317.6		35.9433	16.98	85.8133
NRRL3_02587	2.51606	1.04606e-74	2.78242	4.87527e-34	1.48602	1.42435e-08	hypothetical protein	5 TM		26.8733	50.45	27.38		3.89767	8.26233	11.1877
NRRL3_06957	2.50145	2.235e-179	1.21841	0.000402966	1.41138	6.04246e-05	hypothetical protein			21.3	11.8117	10.6963		8.58233	5.70467	4.65533
NRRL3_00348	2.47006	1.69322e-17	1.35867	0.324387	2.37611	0.000154278	hypothetical protein			36.32	33.6467	193.133		164.467	15.3407	43.3567
NRRL3_00403	2.46822	5.37098e-39	2.20012	2.03566e-17	1.47876	3.63333e-13	hypothetical protein			8.308	21.5233	32.9367		2.013	5.3	13.66
NRRL3_08071	2.42486	1.08225e-210	0.613427	0.0334159	1.692	1.54411e-08	hypothetical protein			233.033	50.77	101.007		173	37.7633	35.8333
NRRL3_07334	2.36026	6.11361e-34	1.28448	0.000498229	2.26182	2.61638e-26	hypothetical protein	7 TM		13.7367	19.82	44.8		1.98833	9.40667	10.8173
NRRL3_05556	2.34652	9.33219e-61	2.00602	7.70587e-13	1.67736	4.06639e-08	hypothetical protein			10.6447	18.66	9.56267		5.052	5.28667	3.45967
NRRL3_00739	2.34256	6.5084e-38	-1.28349	0.000325983	0.311727	0.290155	hypothetical protein	1 TM		308.267	16.3833	92.7067		19.2767	45.56	85.5567
NRRL3_04966	2.34016	1.23427e-106	1.87591	3.64652e-19	2.56445	5.68353e-55	hypothetical protein			143.867	83.1967	172.767		56.38	25.7633	33.4967
NRRL3_06373	2.33434	4.91238e-81	1.9617	5.89889e-06	2.87117	1.35743e-19	hypothetical protein	SP		23.07	15.3967	43.3067		5.49733	4.47533	6.70933
NRRL3_01301	2.32773	1.56105e-34	3.4675	9.50613e-18	3.50595	1.85826e-16	hypothetical protein	6 TM		7.17667	12.0367	17.49		0.7469	1.23747	1.77017
NRRL3_06039	2.31248	5.48373e-120	3.44643	1.55805e-27	3.39194	1.28209e-06	hypothetical protein			477.3	138.783	329.7		10.7923	14.6767	36.2867
NRRL3_03968	2.30675	9.54393e-11	1.05734	0.0101689	0.0210005	0.96897	hypothetical protein			2.83033	22.9033	19.9833		2.79567	12.5733	22.7467
NRRL3_03338	2.3053	1.02779e-23	2.53532	2.25777e-19	2.79467	1.74173e-63	hypothetical protein	SP		606.867	292.433	604.1		81.2467	57.96	100.473
NRRL3_02575	2.27077	5.58033e-26	1.54084	0.278694	3.4765	1.01657e-64	hypothetical protein			71.15	71.7333	634.467		328.767	28.9433	65.8667
NRRL3_09600	2.25479	7.01248e-49	1.55984	0.00736952	1.05183	0.0473571	hypothetical protein			28.7867	10.254	31.0733		9.87967	3.921	17.2493
NRRL3_07693	2.24913	1.31429e-77	1.51712	3.96774e-10	2.38814	4.82685e-24	hypothetical protein			22.4333	32.14	28.4933		11.639	12.7467	6.19767
NRRL3_03845	2.18475	2.02481e-41	1.06458	0.00833986	1.12702	0.00193121	hypothetical protein			16.96	18.58	25.54		13.8833	10.2027	13.4373
NRRL3_10168	2.17476	6.3281e-286	2.74888	1.39567e-65	1.6809	5.05544e-20	hypothetical protein			179.4	285.467	290.033		19.9167	48.1933	103.697
NRRL3_06868	2.13495	7.87464e-32	2.1219	1.2855e-12	2.62045	4.90801e-27	hypothetical protein	7 TM		20.1567	20.5	34.9033		4.457	5.434	6.57033
NRRL3_09599	2.13032	7.6539e-09	1.04722	0.0457191	4.59642	4.11695e-40	hypothetical protein			10.5583	14.2	201.967		38.5233	7.82633	9.57367
NRRL3_01136	2.08743	3.05252e-116	0.731753	0.00455643	0.0626189	0.88365	hypothetical protein			23.44	19.4667	15.2733		14.98	13.19	16.7433
NRRL3_07264	2.08137	9.51696e-217	1.09326	0.000866144	-1.15507	0.00199105	hypothetical protein	2 TM		5.80867	27.4333	3.81167		8.88667	14.2767	9.655
NRRL3_01017	2.05567	1.14539e-26	0.99398	0.0313963	0.501047	0.484369	hypothetical protein			21.5933	7.77767	6.437		7.10567	4.39333	5.25867
NRRL3_03029	2.04231	2.88774e-125	3.06206	3.08496e-23	3.18672	1.35274e-23	hypothetical protein			41.1433	21.4767	22.28		42.77	2.89	2.831
NRRL3_05938	2.02632	8.15138e-27	0.625321	0.0330391	1.30214	3.95719e-05	hypothetical protein			7.598	45.3133	26.74		9.40233	33.4767	12.5027
NRRL3_00096			2.65066	6.66389e-32	1.53047	0.00483628	hypothetical protein			186.147	231.467	199.867		46.78	42.04	80.0233
NRRL3_00260					2.72426	1.00202e-41	hypothetical protein			84.6767	26.5867	91.4833		42.9333	14.5567	15.7433
NRRL3_00442					2.10579	1.3979e-17	hypothetical protein			58.0667	317	143.733		59.0167	124.197	38.1733
NRRL3_00502					2.21096	1.57191e-38	hypothetical protein			430.633	114.667	467.3		134.433	115.933	115
NRRL3_00542					3.13344	1.86842e-05	hypothetical protein			7.79533	11.6857	15.7767		3.54533	3.088	1.98463
NRRL3_00679			2.03974	5.5572e-21	2.81098	8.81055e-44	hypothetical protein	SP		1154.8	999.733	2470.33		174.433	278.033	403.167
NRRL3_00746			2.51305	1.3652e-29	2.01928	5.2581e-42	hypothetical protein			2424.67	977.5	1687.67		776.467	195.833	477.667
NRRL3_00869					2.21848	2.78794e-47	hypothetical protein			57.97	80.9033	112.267		20.5167	27.1567	27.59
NRRL3_00898			3.79226	7.83149e-55	4.38726	9.48245e-54	hypothetical protein	7 TM		32.4633	54.0833	47.2067		4.28533	4.42367	2.592
NRRL3_01286			2.43228	2.44595e-15	2.59954	3.61766e-23	hypothetical protein	SP		193.6	51.93	79.56		30.64	10.978	15.1333
NRRL3_01341					2.01035	4.40803e-08	hypothetical protein			21.81	42.2033	29.7233		10.3843	21.4633	8.629
NRRL3_02104					2.32334	1.09068e-27	hypothetical protein			49.16	9.094	69.75		7.67067	11.7413	15.91
NRRL3_02171.1			2.24716	5.76379e-12	1.57239	2.62536e-08	hypothetical protein			14.7733	22.95	24.06		4.437	5.527	9.266
NRRL3_02495					2.53592	5.70644e-19	hypothetical protein			35.2267	16.6623	166.033		116.1	10.6903	33.3067
NRRL3_02665			3.24189	5.85256e-39	1.48946	0.284056	hypothetical protein			3.90633	3510.67	440.317		0.9471	424.7	183.977
NRRL3_02723					2.14704	1.86321e-14	hypothetical protein			6.34833	15.2133	19.79		3.35633	7.35633	5.14833
NRRL3_02829					2.26653	2.71321e-24	hypothetical protein			19.9667	46.37	127.3		5.319	17.4767	30.4467
NRRL3_02891			2.81168	5.03412e-33	1.72954	1.34542e-16	hypothetical protein	SP		493.367	674.8	510.267		81.62	109.75	177.967
NRRL3_02953					2.08803	1.19438e-24	hypothetical protein	SP		161.167	93.2233	146.933		37.9433	32.9933	39.8533
NRRL3_02976					3.37226	6.68711e-14	hypothetical protein			80.9733	67.33	437.1		262.733	17.934	49.1133
NRRL3_03748					2.13127	8.76957e-39	hypothetical protein			6470.33	19483.3	20906.7		4951	7411.33	5491.33
NRRL3_03758					3.02752	9.0196e-60	hypothetical protein	7 TM		28.5467	13.0523	98.7733		5.248	8.57533	13.8233
NRRL3_03947					2.25309	9.41247e-17	hypothetical protein			31.8433	50.4433	50.0867		27.6133	26.3167	12.0833
NRRL3_04021					2.46814	2.92974e-06	hypothetical protein			75.85	69.85	535.1		364.667	54.7167	112.46
NRRL3_04253					3.99137	1.66364e-11	hypothetical protein			0.0249233	0.538467	16.6267		0.174367	0.2482	1.2044
NRRL3_04365			2.28351	9.49172e-19	1.4364	1.97173e-07	hypothetical protein			11.4893	52.3167	34.03		7.906	12.3633	14.5433
NRRL3_04643			2.24519	8.26524e-05	3.01139	1.28597e-07	hypothetical protein			177.267	17.0267	26.18		43.1267	4.066	3.70033
NRRL3_04646			3.29259	1.43531e-24	1.91965	1.88414e-12	hypothetical protein	SP		37.4567	76.7733	69.2967		3.62667	9.04967	21.0133
NRRL3_04669			2.74036	5.65094e-22	2.19649	3.09933e-26	hypothetical protein			3602	1717.67	2146.67		895.1	292.867	541.8
NRRL3_04863					3.81993	1.27659e-85	hypothetical protein	SP		28.49	31.79	286.267		27.71	13.7427	23.42
NRRL3_04945					3.04827	1.24128e-11	hypothetical protein			3.37933	1.68153	10.632		13.8967	1.75867	1.51033
NRRL3_05157					2.70537	5.02346e-24	hypothetical protein			33.11	23.0667	34.99		10.3233	9.08533	6.167
NRRL3_05324			2.16862	2.74583e-18	1.58681	1.7126e-25	hypothetical protein			912.333	904.533	508.833		276.5	224.333	194.6
NRRL3_05787			3.77563	4.14066e-08	2.97587	1.37424e-11	hypothetical protein	4 TM		4.94567	6.54633	11.05		1.951	0.5485	1.618
NRRL3_05839					2.38809	1.36667e-06	hypothetical protein			90.7167	22.19	16.6767		20.1	7.14733	3.62667
NRRL3_05965					2.614	3.10334e-09	hypothetical protein			11.428	5.24433	16.6		2.494	2.03767	3.087
NRRL3_06388			2.50993	9.87098e-06	2.79221	4.04456e-41	hypothetical protein			3422.33	5339.33	4585		1436	1069.97	765.267
NRRL3_06442			3.26852	6.79706e-52	2.86575	6.73128e-44	hypothetical protein	6 TM		78.7667	110.85	67.3667		20.1933	12.9633	10.5573
NRRL3_06717					2.56723	1.31805e-34	hypothetical protein			200.967	213.733	503.733		164.5	140.34	97.3167
NRRL3_06855					3.73589	1.2089e-15	hypothetical protein			8.15533	1.27767	10.318		11.6733	0.643933	0.896033
NRRL3_07037			2.31559	3.1306e-17	1.5142	5.4856e-09	hypothetical protein			102.743	136.767	123.427		41.25	31.2833	49.99
NRRL3_07137			2.09253	1.01746e-15	1.32472	5.61644e-09	hypothetical protein			7.88533	23.3533	27.06		5.03933	6.26	12.4667
NRRL3_07150			2.81544	1.99169e-11	2.59568	1.64464e-14	hypothetical protein			3.72733	37.1733	38.01		2.46467	6.153	7.21667
NRRL3_07190			2.40743	6.93818e-18	-0.694888	2.85681e-05	hypothetical protein			1090.1	1423	799.067		273.2	308.967	1478.67
NRRL3_07201.1			2.33652	1.83596e-18	1.28454	3.68314e-10	hypothetical protein			142.8	409.4	680.3		44.17	92.96	322.4
NRRL3_07202			2.00287	3.81693e-15	1.39642	2.21078e-11	hypothetical protein			11.6767	24.65	31.22		7.59433	6.995	13.58
NRRL3_07323					3.10405	7.41372e-27	hypothetical protein			5.94833	63.62	96.2767		9.83733	33.1733	12.9373
NRRL3_07328			3.27373	3.56187e-27	2.3619	8.71302e-13	hypothetical protein	5 TM		28.75	62.68	31.8167		2.24767	7.51567	7.105
NRRL3_07337			2.56548	8.00093e-25	0.297823	0.368025	hypothetical protein			69.0533	260.9	79.47		30.1967	50.82	74.2033
NRRL3_07607			2.35293	3.72196e-37	1.62719	1.28441e-17	hypothetical protein			81.09	120.767	113.267		26.98	26.8433	42.19
NRRL3_08209					3.51899	1.04051e-67	hypothetical protein			19.6	23.2313	223.733		53.9667	8.28867	22.6367
NRRL3_08291					2.48905	4.2103e-23	hypothetical protein			175.767	46.8433	144.333		75.9167	22.2667	29.7067
NRRL3_08333			2.46751	1.11781e-28	2.19744	2.14332e-60	hypothetical protein			4652	2821	3379.33		938.433	578.733	848.633
NRRL3_08336					4.11119	1.97909e-14	hypothetical protein			14.6673	0.804733	17.74		11.086	2.57967	1.1796
NRRL3_08765			3.00231	1.27288e-65	2.62848	2.83704e-73	hypothetical protein	6 TM		355.2	426.367	265.567		45.32	60.8567	49.2733
NRRL3_09505					3.88986	3.40538e-28	hypothetical protein	SP, 2 TM		11.0043	10.9	100.297		4.687	4.483	7.993
NRRL3_09592			2.12015	1.9358e-07	1.73086	2.85712e-06	hypothetical protein			45.5467	22.26	27.6067		11.51	5.794	9.52167
NRRL3_09646			2.09075	5.35681e-18	2.17383	6.99276e-14	hypothetical protein			71.51	93.47	66.7967		38.09	24.7967	16.8967
NRRL3_09707a1					2.02057	1.44425e-05	hypothetical protein			19.3833	89.54	26.9867		20.4533	34.7267	7.67933
NRRL3_09893					2.13611	2.2817e-21	hypothetical protein	7 TM		54.9933	17.85	47.4233		4.25433	7.84167	12.2633
NRRL3_10149			3.06615	5.37245e-38	4.37373	1.2627e-160	hypothetical protein	SP, 1 TM		1121.4	519.633	802.067		286.967	70.9933	44.31
NRRL3_10157					6.49846	5.92966e-28	hypothetical protein	7 TM		22.6533	6.87667	41.35		4.269	2.27967	0.527867
NRRL3_10220.1					2.22258	1.12224e-76	hypothetical protein	1 TM		646.367	643.133	1128		188.533	186.467	277.633
NRRL3_10241					2.27442	7.98202e-16	hypothetical protein			27.1167	12.6157	83.58		9.85167	8.821	19.82
NRRL3_10600					2.85877	5.0993e-33	hypothetical protein			6.68233	3.262	30.92		25.2867	2.70767	4.90167
NRRL3_11107.1					2.30409	2.01977e-22	hypothetical protein			198.667	98.0367	135.6		96.7933	40.58	31.27
NRRL3_11254					2.56577	1.9814e-08	hypothetical protein			46.8967	33.9733	30.0133		17.9167	10.8117	5.97667
NRRL3_11502			2.259	2.01796e-12	1.33041	0.000165927	hypothetical protein			4.20467	23.94	9.52533		2.295	5.758	4.36267
NRRL3_11774			2.3587	4.55749e-08	1.79226	0.00330235	hypothetical protein			9.013	17.5133	11.6		10.0167	3.83167	3.98833
NRRL3_06177	2.50077	3.54386e-269	1.58407	7.46212e-11	2.22358	1.78486e-56	initiation factor 2B-related protein			134.067	366.4	254.1		132.897	136.923	62.48
NRRL3_06412					2.31015	2.04597e-26	Integral membrane protein HPP family protein			54.9933	40.12	84.59		33.3067	14.3533	19.55
NRRL3_00387			2.54023	6.08655e-27	0.761225	9.74301e-05	kynurenine formamidase-like protein			85.4067	196.1	109.77		22.4833	38.5767	74.6033
NRRL3_07869	2.54712	5.51013e-230	0.155158	0.580839	0.0690785	0.814005	leucine-rich repeat domain-containing protein			33.1967	45.0167	34.4967		53.7367	45.8667	37.7167
NRRL3_10250					2.0666	1.31816e-13	lysophospholipase catalytic domain-containing protein			74.64	19.2533	21.96		51.37	10.861	5.981
NRRL3_09134			2.58501	9.50446e-35	2.77524	4.51427e-34	malate permease	SP, 10 TM		114.66	96.5867	70.2167		33.2	18.35	11.8943
NRRL3_07401					2.09761	1.22833e-10	malate transporter			3.843	11.2903	17.3033		4.16333	3.77933	4.605
NRRL3_06826	3.21431	3.72395e-251	2.58451	1.63331e-24	2.02573	4.04963e-29	mechanosensitive ion channel	5 TM		79.13	64.9833	34.6167		6.66233	12.1727	9.72833
NRRL3_00857	2.03007	2.5728e-218	1.32413	1.38815e-12	0.945271	2.05466e-13	membrane apposition MARVEL domain-containing protein			3954.67	11483.3	12413.3		5677	5179.67	7400.33
NRRL3_04731	2.96014	0	3.73841	7.78115e-54	3.93703	3.64657e-56	membrane protein Sur7/Rim9 family protein	4 TM		164.433	126.4	419.667		43.9967	10.8533	31.41
NRRL3_04684					2.60553	6.51234e-24	methylated-DNA-[protein]-cysteine S-methyltransferase domain-containing protein			26.3933	26.02	84.6933		13.8533	13.5633	15.7833
NRRL3_10169			2.36175	3.08674e-17	1.82123	4.63164e-18	MFS - sugar transporter-like protein	2 TM		96.3867	185.233	287.067		14.6733	40.9933	93.81
NRRL3_00670			4.33101	5.04322e-92	3.00348	0.00420988	MFS multidrug transporter	14 TM		1.993	250.967	47.357		2.56467	13.9667	6.93367
NRRL3_01170			2.01374	1.02955e-14	-0.104218	0.812119	MFS multidrug transporter	12 TM		2.98167	22.4333	6.116		2.78633	6.22967	7.62067
NRRL3_00900					2.44379	2.14131e-39	MFS pantothenate transporter			35.1967	32.52	50.8333		10.84	9.36167	10.7933
NRRL3_00386			2.1934	4.30771e-37	0.594235	0.000498841	MFS sugar transporter	10 TM		114.64	289.167	193.9		37.5033	72.0333	146.933
NRRL3_06403	3.611	3.75416e-22	6.04912	1.2078e-23	4.09213	1.27681e-11	MFS transporter	14 TM		1.42433	14.3833	6.82167		0.0729867	0.234567	0.454567
NRRL3_11027	3.20562	3.39503e-67	5.59802	4.91951e-30	6.10416	7.48453e-20	MFS transporter	12 TM		16.6867	22.3567	17.5733		2.47	0.520167	0.294
NRRL3_00737	2.79679	1.88267e-159	1.43356	1.43407e-08	1.07712	2.25587e-06	MFS transporter	11 TM		9.278	26.28	18.37		7.57067	11.1	9.96467
NRRL3_11761	2.53536	2.32928e-135	0.0433178	0.928878	0.632562	0.0163495	MFS transporter	12 TM		5.885	7.452	13.22		7.788	8.26467	9.784
NRRL3_08687	2.01835	3.0239e-43	2.37334	3.70154e-25	2.09725	5.28733e-35	MFS transporter	14 TM		48.04	148.167	146.367		7.88067	32.27	39.35
NRRL3_05963					2.1128	7.08341e-12	MFS transporter	12 TM		5.05567	6.20633	12.2067		1.17633	2.86267	3.25267
NRRL3_07322					3.79738	4.11551e-19	MFS transporter	12 TM		1.50933	5.73433	12.64		1.58467	2.081	1.05483
NRRL3_09104			2.50189	8.803e-14	2.55405	5.45239e-11	MFS transporter	12 TM		1.57333	12.4777	9.139		0.644967	2.52767	1.78
NRRL3_09936	2.20334	3.65329e-66	0.252193	0.394679	0.107259	0.685364	mitochondrial carrier protein-like protein			17.7967	44.8233	37.27		25.7467	42.4733	39.6233
NRRL3_05028	2.2128	1.05461e-114	1.69533	3.25777e-16	1.61784	1.3831e-14	myb domain-containing protein			65.1567	52.85	42.9267		15.3067	18.53	16
NRRL3_06441			5.10249	7.36813e-123	4.12648	2.1278e-44	NAD-dependent epimerase/dehydratase domain-containing protein			126.467	173	84.89		9.64933	5.72267	5.56333
NRRL3_08712			2.25217	4.20441e-13	2.26772	3.80885e-29	NAD-dependent epimerase/dehydratase domain-containing protein			48.6433	201.233	117.933		18.9467	48.8867	28.2167
NRRL3_10159					3.95113	1.15687e-23	NADP-dependent oxidoreductase domain-containing protein			12.0373	11.1667	31.5267		2.34767	5.106	2.34167
NRRL3_11179			3.16709	1.92815e-23	5.12488	3.59452e-16	nitrite reductase			12.2853	20.9	52.3033		7.74233	2.68533	1.73083
NRRL3_02949	2.13881	1.77944e-150	3.71619	2.80274e-56	3.08484	3.28249e-49	oxidase UstYa-like protein	1 TM		99.5833	97.2933	100.71		15.6133	8.468	13.6967
NRRL3_04962	6.76776	3.81613e-152	6.91217	6.75389e-203	7.08961	0	peptidase G1 family protein	SP		842.5	521.367	1325		7.142	4.90967	11.0733
NRRL3_08553					2.56754	2.72351e-15	peptide-N4-(N-acetyl-beta-glucosaminyl)asparagine amidase-like protein			25.9733	9.92	12.9767		19.73	11.0453	2.461
NRRL3_09441			2.12902	2.64754e-07	0.910612	0.127909	phenazine biosynthesis PhzF-like protein protein			1.31557	11.385	5.725		1.21157	2.98567	3.52
NRRL3_09130	2.53515	2.47902e-88	1.41436	0.05017	-0.565901	0.410659	phosphatidylserine decarboxylase-related protein			14.4987	2.54867	2.59633		4.06333	1.0605	4.45167
NRRL3_04062					2.74204	2.09281e-11	phytanoyl-CoA dioxygenase-like protein			28.6033	15.32	14.1333		4.271	4.814	2.39067
NRRL3_00965	2.8236	9.9869e-128	1.80812	8.25526e-13	3.96283	1.79367e-95	PL2 pectin lyase Pel1A	SP		66.6833	43.4633	119.633		13.0333	13.8967	8.81733
NRRL3_02634					2.12663	2.57464e-28	PLAC8 motif-containing protein			224.733	360.367	362.933		119.403	163.7	95.0233
NRRL3_07808	2.22525	9.13141e-23	0.662328	0.256132	3.17793	2.61236e-32	plasma membrane fusion protein			5.93333	4.55967	50.2567		16.83	3.37	6.412
NRRL3_11293	3.40179	4.90528e-95	3.36054	9.34156e-25	3.65563	3.51221e-25	P-loop containing nucleoside triphosphate hydrolase domain-containing protein			135.967	29.0333	26.9367		5.09433	3.23467	2.49167
NRRL3_01421	2.09669	7.4652e-155	3.30204	5.14036e-50	3.91645	1.50001e-67	P-loop containing nucleoside triphosphate hydrolase domain-containing protein			59.9533	95.24	96.01		16.2767	10.9723	7.349
NRRL3_08288					2.28535	7.56652e-37	P-loop containing nucleoside triphosphate hydrolase domain-containing protein			42.35	16.59	33.11		52.4333	9.77533	7.78767
NRRL3_06002	2.46005	8.61811e-212	1.74427	3.49957e-15	1.45001	2.89896e-14	polyketide cyclase SnoaL-like domain-containing protein			507.7	1631.33	532.9		420.2	554.7	225.2
NRRL3_08443	2.55789	0	3.01824	9.02506e-40	2.47037	1.84181e-25	PRELI/Msf1 domain-containing protein			210.7	588.667	363.867		126.977	82.9633	75.4567
NRRL3_11091			2.04302	2.08699e-20	2.44902	8.21332e-36	prolyl endopeptidase EPR	SP		208.167	105.5	46.4167		198.9	29.1833	9.74333
NRRL3_11523	3.31316	1.34176e-09	2.51912	0.000931858	3.96353	2.4252e-10	protein kinase domain-containing protein			8.60167	5.47567	14.4567		0.581467	1.09537	1.06397
NRRL3_00265	2.33101	2.17355e-95	1.5354	1.86987e-12	1.7183	1.49825e-24	protoporphyrin uptake protein			18.23	79.05	93.33		11.0457	31.2	32.6767
NRRL3_05550					3.27982	1.416e-58	P-type ATPase subfamily IB protein	8 TM		8.40133	5.678	25.4133		5.859	2.35467	3.00667
NRRL3_06352	3.10969	1.44949e-285	1.9919	1.86734e-11	1.87486	2.09462e-08	purine nucleoside permease			35.03	25.08	13.2867		4.726	7.062	4.08567
NRRL3_07188.1			2.59128	7.3609e-13	1.32991	5.35357e-07	putative transposase			7.61167	23.8133	28.38		2.03467	4.521	12.95
NRRL3_04276			2.20574	5.42143e-08	1.09528	0.00781733	pyridoxal phosphate-dependent decarboxylase family protein			12.8133	12.62	8.58667		3.99233	3.10167	4.57833
NRRL3_09375					2.40219	8.15469e-14	Ras guanine-nucleotide exchange factor domain-containing protein			8.843	9.07733	18.9067		17.77	11.071	4.068
NRRL3_05755					2.97278	8.80359e-71	resistance to 7-aminocholesterol Rta-like protein			79.2367	75.7767	227.833		431.033	60.13	33.2567
NRRL3_01831	2.66791	1.58883e-14	1.386	0.000370732	1.26443	0.00248994	ribonuclease H domain-containing protein			5.98433	17.7467	11.9523		1.90733	7.782	5.67633
NRRL3_02492			3.81828	1.39286e-46	4.28875	4.79936e-123	ribonuclease T2	SP		963.3	414.033	569.933		114.067	33.68	33.6
NRRL3_08373			3.20472	7.3409e-25	3.18941	1.08052e-27	RmlC-like cupin domain-containing protein			119.587	93.8667	82.39		15.6267	11.5657	10.2187
NRRL3_10156	2.86169	1.60452e-11	2.53107	0.0223644	3.00362	5.64993e-05	S-adenosyl-L-methionine-dependent methyltransferase domain-containing protein			10.6417	1.66367	5.53167		1.436	0.318133	0.732333
NRRL3_07800	2.12613	2.56641e-07	1.17861	0.00074448	1.14006	0.00224638	S-adenosyl-L-methionine-dependent methyltransferase domain-containing protein			2.12267	11.4967	10.5193		1.30233	5.79167	5.52267
NRRL3_04647			2.22376	2.75052e-18	1.65092	5.38408e-13	S-adenosyl-L-methionine-dependent methyltransferase domain-containing protein			268.267	539.067	731.4		20.1967	132.767	266.867
NRRL3_08139			2.09409	5.69903e-19	3.67531	5.43629e-166	SAP domain-containing protein			4507.33	2824	6886.33		1534.67	751.867	617.067
NRRL3_03757					2.33108	5.04713e-17	serine hydrolase Fsh domain-containing protein			17.1067	6.084	32.59		2.426	7.42833	7.393
NRRL3_01776	4.49839	0	4.59973	6.18896e-20	5.88156	1.67954e-21	serine peptidase aorsin	SP		35.9433	11.1907	14.2163		3.293	0.525433	0.281067
NRRL3_04849	2.47428	4.83945e-194	0.911167	0.0142356	2.62798	3.0493e-21	serine-type carboxypeptidase PepF			38.7967	5.64567	17.38		27.8033	3.403	3.21367
NRRL3_00962	2.39535	3.39068e-61	2.56215	5.37249e-15	3.6285	9.91518e-12	short-chain dehydrogenase/reductase family protein			18.5433	27.93	14.7733		17.99	5.37967	1.31467
NRRL3_07921			2.53806	6.71365e-19	2.14953	1.78886e-09	short-chain dehydrogenase/reductase family protein			49.58	38.4433	25.8467		14.61	7.52233	6.78467
NRRL3_04857			2.19907	6.23721e-14	1.2979	0.00142927	short-chain dehydrogenase/reductase family protein			6.066	27.89	8.15		3.92333	6.95133	3.79733
NRRL3_01429			2.18133	7.99005e-12	1.77706	1.39617e-06	short-chain dehydrogenase/reductase family protein			8.98167	21.1367	10.4847		5.33667	5.347	3.48267
NRRL3_03932	3.08085	0	1.33835	4.44322e-06	1.95669	5.18179e-16	Slc26A/SulP transporter family protein			24.8367	87.2967	12.65		5.334	38.69	3.73567
NRRL3_01975	2.13009	3.68423e-105	1.70162	3.73084e-09	-0.23305	0.559782	Slc26A/SulP transporter family protein			5.66633	12.81	3.62333		3.95967	4.48733	4.90667
NRRL3_08378			2.20502	5.22118e-46	1.43667	2.26113e-30	spherulation-specific family 4 protein	SP		3300.33	1999.33	1456.67		402.633	490.1	616.033
NRRL3_05886					2.12732	3.10573e-19	sphingolipid C9-methyltransferase			35.12	24.7133	29.7567		19.7833	13.1433	7.83033
NRRL3_10153	5.07471	4.07267e-15	3.69514	0.188595	7.13047	1.05941e-07	SRPBCC domain-containing protein			10.103	0.500433	15.217		0.940967	0	0.100133
NRRL3_06098					2.78682	5.57304e-17	Stc1 domain-containing protein			12.9193	6.71	17.6567		2.50333	3.047	2.93867
NRRL3_00350			2.17048	6.50433e-11	1.45711	0.212158	stress-response CsbD-like protein			150.047	31.83	68.6033		33.3567	7.989	28.862
NRRL3_09719	2.81449	0	0.719518	0.000306692	0.557101	0.00275643	taurine dioxygenase TauD/TfdA domain-containing protein			46.1867	57.3333	58.7833		31.4233	39.24	45.67
NRRL3_07207			2.22505	4.74676e-18	1.03148	4.05402e-07	Tc1-mariner class transposase Ant1			19.0267	71.35	54.7767		10.8	17.44	30.72
NRRL3_05453					2.05408	2.20094e-11	tetratricopeptide-like helical domain-containing protein			3.00467	20.11	35.0233		10.0277	12.9067	9.63833
NRRL3_07269	6.09787	1.33374e-125	3.85526	1.64379e-13	4.13178	1.26195e-12	thaumatin-like protein	SP		15.9333	22.52	26.61		3.95833	1.72167	1.71033
NRRL3_02393			2.51007	2.85421e-17	1.38203	4.52948e-05	thiamine pyrophosphate enzyme domain-containing protein			15.2367	47.6767	23.8667		4.10233	9.58167	10.5
NRRL3_04157	3.59347	0	3.67203	5.73294e-06	2.21845	6.84061e-23	thioredoxin domain-containing protein			3832	254.39	260.567		127.993	23.3333	64.9867
NRRL3_10286			2.66026	3.9312e-19	0.627145	0.474514	transferase family protein			10.0857	20.2767	2.06167		1.5006	3.633	1.5401
NRRL3_11106	2.77966	2.03802e-226	1.58547	5.66551e-07	4.53	1.81759e-67	tripeptidyl peptidase			208.267	43.1467	44.2467		141.833	16.4527	2.18533
NRRL3_11745	2.16276	0	2.4267	6.69282e-26	3.23553	2.30856e-82	tripeptidyl peptidase	SP		213.433	287.6	216.167		97.6033	60.6967	26.24
NRRL3_05029					2.17399	4.85348e-44	tRNA (carboxymethyluridine(34)-5-O)-methyltransferase			112.953	74.46	129.833		20.2867	24.9167	32.94
NRRL3_00669			6.36692	2.47726e-178	3.79907	0.00251017	tryptophan synthase subunit beta			2.24667	1956.67	387.103		3.763	26.6433	32.3713
NRRL3_07971	2.4784	5.26838e-203	2.39597	1.19855e-15	2.27879	1.43137e-15	type I mannose-6-phosphate isomerase-like protein			37.1767	19.0233	18.4133		15.49	4.065	4.37033
NRRL3_07834			2.29875	1.9728e-22	0.73255	0.0119329	type I phosphodiesterase/nucleotide pyrophosphatase/phosphate transferase family protein			4.11633	15.77	6.08233		4.938	3.63067	4.23033
NRRL3_07229	7.28573	8.9945e-28	7.02709	9.3151e-10	4.95885	5.94737e-05	UDP-galactopyranose mutase - involved in cell wall biosynthesis			11.0667	6.928	2.413		0.306433	0.0543667	0.0917333
NRRL3_05825	2.17561	1.40346e-110	1.0366	1.93172e-06	1.64862	0.00418909	zinc finger domain-containing protein - C2H2-type			74.0933	78.36	102.37		63.2467	43.2767	37.5533
NRRL3_04911			2.97592	1.05806e-24	3.36792	2.98588e-60	zinc finger domain-containing protein - RING-CH-type			536	520.433	519.1		353.167	76.15	58.33
NRRL3_05026			2.65061	6.48849e-13	2.61913	1.54849e-09	zinc finger domain-containing protein - SWIM-type			8.06233	23.6733	16.4367		5.28	4.343	3.12767
NRRL3_03038		2.79841e-145	2.26501	1.99934e-21	2.58662	7.07704e-20	Zn2Cys6 transcriptional regulator			33.8833	35.2567	30.45		6.06333	8.29533	5.70233
NRRL3_08652	2.26973	1.59401e-27	1.89402	5.74154e-15	1.58339	2.47558e-15	Zn2Cys6 transcriptional regulator			13.6203	24.27	33.3		8.19267	7.46433	12.7267
NRRL3_07562			2.24711	2.68367e-44	2.13023	3.19409e-35	Zn2Cys6 transcriptional regulator			317.6	311	259.367		148.033	74.7	67.7733
NRRL3_01061					3.05699	1.4578e-29	Zn2Cys6 transcriptional regulator			16.33	4.373	24.0267		8.56733	2.63167	3.31533
NRRL3_05623					2.48114	1.57254e-31	Zn2Cys6 transcriptional regulator			11.9377	13.83	49.0567		5.32933	8.15833	10.0173
Downregulated under manganese deficiency
NRRL3_02448			-3.75117	8.80675e-45	-0.778464	0.289992	2-methylcitrate dehydratase			2.18333	4.41567	1.90267		624.033	67.4133	3.74433
NRRL3_02836			-2.19309	2.55663e-14	-0.998618	0.025594	2-OG/Fe dependent xanthine dioxygenase			18.3533	9.15433	8.43867		11.1037	47.0133	19.4013
NRRL3_07473	-6.5069	2.65411e-214	-3.51944	6.96244e-78	-2.28345	5.10908e-23	2-oxoglutarate/iron-dependent dioxygenase domain-containing protein			11.172	10.1333	13.775		70.31	133.033	76.87
NRRL3_07437	-2.14653	1.61572e-34	-0.647158	0.0150991	-1.42926	5.35391e-08	3-isopropylmalate dehydrogenase Leu2B			10.5263	14.8067	7.46433		14.1967	26.4733	23.06
NRRL3_06291	-5.91191	1.04599e-10	-5.69156	8.29769e-05	-4.84126	0.0022239	6-methylsalicylic acid synthase YanA			0.00703667	0.0369333	0.00970333		29.5867	2.12093	0.374933
NRRL3_09822	-6.38386	0	-3.72081	4.77239e-64	-3.64091	4.78088e-89	AAA-type ATPase			45.8667	74.2967	61.4067		486.433	1123.67	873.067
NRRL3_08665					-2.0511	6.88686e-18	AAA-type ATPase family protein			3.77533	4.20333	5.325		6.421	15.0533	25.3433
NRRL3_02344			-4.70835	9.74923e-12	-1.85682	0.019748	ABC multidrug transporter	12 TM		0.10601	0.08535	0.126533		23.09	2.50333	0.5241
NRRL3_01961			-4.79344	1.80186e-75	-2.01401	3.63565e-08	ABC multidrug transporter	11 TM		1.00563	1.20753	1.00167		122.537	37.8467	4.63867
NRRL3_05858	-2.42366	6.02719e-106	-3.18517	4.559e-50	-3.03188	2.64943e-61	ABC transporter	6 TM		5.05533	5.52633	5.955		54.36	57.06	55.6
NRRL3_00818					-2.10161	2.23912e-12	ABC transporter-like domain-containing protein			3.32967	11.1223	7.9		3.59133	10.16	39.0033
NRRL3_01425	-3.60991	0	-1.22404	4.68831e-05	-0.131995	0.421799	acid phosphatase			618.1	258.867	459.367		1670.67	704.033	577.5
NRRL3_00723	-4.74907	0	-0.7895	0.0192343	0.382621	0.243395	acid phosphatase			96.5467	27.6767	54.4767		94.1167	55.6067	47.7667
NRRL3_11512	-6.79978	0	-2.11633	7.27393e-13	-1.40711	9.24481e-32	acid phosphatase	SP		1467.33	1085.9	1643.67		6916	5475.67	4985.67
NRRL3_10502	-6.91822	1.94987e-136	-6.58829	1.02386e-74	-6.20039	5.348e-86	acid phosphatase	SP		2.817	0.932767	1.20627		61.21	102.633	104.653
NRRL3_04633	-2.07231	9.71362e-18	-1.29493	0.00828728	-1.07357	0.0273691	ACT domain-containing protein			9.52133	5.639	6.945		17.3033	15.6733	16.82
NRRL3_00874					-2.71228	3.92877e-16	acyl-CoA dehydrogenase			3.861	5.51733	4.982		14.4433	20.86	37.2933
NRRL3_08881	-11.3089	7.67263e-21	-9.99025	5.20288e-29	-11.3335	3.63028e-20	acyl-CoA dehydrogenase/oxidase domain-containing protein			0.1549	0.0989	0.136733		402.533	106.58	411.063
NRRL3_02974	-3.23825	6.66472e-283	-1.91353	8.76626e-11	-5.2913	3.42616e-30	acyl-CoA desaturase			88.8833	7.84033	0.631533		209.267	33.6433	27.4267
NRRL3_01060			-2.76359	2.14401e-42	-2.08317	4.06152e-34	acyl-CoA ligase			25.7333	37.8	38.91		183.6	292.433	189.4
NRRL3_01721	-6.99088	0	-3.8081	1.08167e-109	-5.18358	4.7183e-31	alcohol acetyltransferase/N-acetyltransferase family protein			35.2467	34.6167	9.615		405	552.567	396.667
NRRL3_02973			-2.83536	6.40931e-16	-1.42814	0.000297355	alcohol dehydrogenase domain-containing protein			6.50667	2.943	7.10267		33.4267	23.72	21.7033
NRRL3_09847			-2.68742	2.23387e-32	-3.00989	7.16862e-05	alcohol dehydrogenase domain-containing protein			16.32	10.1343	5.33767		29.69	73.9467	49.9433
NRRL3_06772	-2.02001	1.09911e-54	-2.3395	1.68759e-19	-1.43983	1.0267e-07	aldehyde dehydrogenase domain-containing protein			7.05767	5.03667	5.668		27.9367	28.79	17.74
NRRL3_06385	-4.47359	9.23586e-135	-2.73314	3.06112e-31	-2.50151	2.02142e-20	aldehyde dehydrogenase domain-containing protein			25.3467	4.86267	4.36867		54.53	36.69	28.1567
NRRL3_10372	-8.16969	0	-0.827863	0.00509461	-2.22192	0.000179474	aldose 1-/glucose-6-phosphate 1-epimerase family protein			172.8	20.8733	1.7997		210.4	42.3167	9.64533
NRRL3_00078	-2.44309	4.44682e-120	-0.784553	0.0233768	-1.38051	3.0065e-12	alpha/beta hydrolase fold domain-containing protein			64.8867	93.8533	171.933		127.1	186.133	512.533
NRRL3_05686	-2.48049	8.58487e-151	-2.36324	3.44418e-25	-0.670016	0.0236911	alpha/beta hydrolase fold domain-containing protein			29.0967	14.06	40.77		80.17	81.77	74.1567
NRRL3_08537	-3.82368	0	0.845584	2.13025e-07	0.346297	0.0612024	alpha/beta hydrolase fold domain-containing protein			219.667	144.267	118.733		171.5	91.28	106.927
NRRL3_11455	-2.27229	9.25123e-19	-2.0075	0.000206928	-1.81593	0.00244058	alpha/beta hydrolase fold-1 domain-containing protein			6.972	1.96157	1.62		13.9167	9.11133	6.50733
NRRL3_01206	-2.38704	1.38671e-294	0.840362	0.0079413	-0.754325	0.000636694	alpha/beta hydrolase fold-1 domain-containing protein			182.067	206.667	51.2567		120.6	133.067	99.72
NRRL3_10226	-2.59297	4.6579e-17	-2.09	1.39678e-08	-0.438583	0.296467	alpha/beta hydrolase fold-1 domain-containing protein			11.6503	4.104	11.4953		6.86233	20.02	17.64
NRRL3_03172	-2.71018	2.14765e-31	-1.1027	0.00363801	-0.805905	0.000676761	alpha/beta hydrolase fold-1 domain-containing protein			27.78	9.08967	17.7467		22.98	22.72	35.58
NRRL3_09571	-2.72032	0	-1.39654	3.75043e-16	-2.47618	3.36778e-46	alpha/beta hydrolase fold-1 domain-containing protein			316.1	183.833	105.647		768.067	551.8	671.6
NRRL3_01226	-2.96368	3.3691e-128	-2.06575	6.86941e-14	-2.93193	6.99791e-36	alpha/beta hydrolase fold-1 domain-containing protein			7.54167	8.142	4.05033		33.6033	38.3633	35.5
NRRL3_06247	-3.05327	5.87825e-99	-2.53781	1.14061e-14	-2.7163	7.77516e-15	alpha/beta hydrolase fold-1 domain-containing protein			6.08967	5.366	3.30933		15.8133	34.8	24.9067
NRRL3_10237	-3.09379	0	-1.57296	6.24246e-15	-1.71816	8.2e-36	alpha/beta hydrolase fold-1 domain-containing protein			289.533	172.8	131.933		638.333	588.433	498.833
NRRL3_02986	-4.67217	0	-2.62902	6.39308e-54	-4.7981	1.16011e-94	alpha/beta hydrolase fold-1 domain-containing protein			279	132.933	23.8133		951.4	937.4	759.4
NRRL3_00137	-5.08728	5.81915e-190	-4.08032	2.24611e-88	-5.34949	4.53272e-127	alpha/beta hydrolase fold-1 domain-containing protein			56.4333	24.8167	12.0533		1401.67	476.9	564.4
NRRL3_02851	-6.00867	0	-2.64983	5.0304e-40	-3.55999	3.08083e-62	alpha/beta hydrolase fold-1 domain-containing protein			51.5467	59.4167	27.0767		297	424.633	364.133
NRRL3_03353			-2.20377	2.77315e-35	-3.49707	2.38544e-124	alpha/beta hydrolase fold-1 domain-containing protein			31.1133	74.01	23.0667		93.56	385.733	298.167
NRRL3_03315	-2.61656	2.89721e-39	-1.11982	0.00186366	0.460961	0.193314	alpha/beta hydrolase fold-3 domain-containing protein			17.26	5.57367	13.0667		11.7267	13.83	10.93
NRRL3_01722	-4.03396	0	-2.39495	1.5505e-42	-3.64647	1.47923e-102	alpha/beta hydrolase fold-3 domain-containing protein	1 TM		60.23	66.3933	23.4567		360.633	399.1	335.7
NRRL3_03199	-2.57868	2.60135e-78	-0.103533	0.813498	0.673423	0.000372716	amidohydrolase-related domain-containing protein			38.15	12.8667	34.9967		22.83	15.7467	25.16
NRRL3_11097			-5.00509	5.4406e-58	-2.64269	2.16706e-05	amine oxidase	SP		3.15267	1.39667	7.37333		72.7167	51.1467	52.6733
NRRL3_10037	-2.19237	1.44471e-77	-1.43476	4.20751e-12	-1.77757	1.52119e-24	amino acid permease/SLC12A domain-containing protein			6.94533	12.65	9.03233		33.1333	38.9	35.46
NRRL3_00026	-2.33707	3.73764e-11	-2.15423	1.39983e-09	-1.1276	0.00604488	amino acid/polyamine transporter I family protein			4.15167	2.09967	3.337		6.19233	10.7237	8.28367
NRRL3_02722			-2.39767	4.13962e-09	-1.1407	0.00171005	amino acid/polyamine transporter I family protein			2.77333	4.03133	3.80667		1.712	24.58	9.594
NRRL3_10976	-2.91098	3.09232e-261	-3.47565	1.51567e-50	-2.11995	3.7438e-05	ammonium transporter	SP, 11 TM		11.0567	20.48	26.7267		30.8133	257.833	134.843
NRRL3_06395	-2.56718	1.16247e-78	-1.03671	0.00144136	-0.40305	0.332906	AMP-dependent synthetase/ligase domain-containing protein			11.0367	3.54667	3.67767		11.2193	8.25367	5.57933
NRRL3_09352	-3.9646	2.25254e-216	-1.49695	2.65568e-05	-1.46316	9.65198e-07	AMP-dependent synthetase/ligase domain-containing protein			19.0367	2.99633	3.46567		16.7367	9.706	11.0033
NRRL3_11654	-4.33411	0	-3.45485	6.61892e-65	-3.82604	1.7321e-71	AMP-dependent synthetase/ligase domain-containing protein			9.727	8.94467	4.17367		59.84	111.607	68.2433
NRRL3_06802	-2.00694	7.28185e-41	-3.59398	2.48246e-50	-3.19294	1.97949e-60	ankyrin repeat domain-containing protein			2.28633	1.82333	2.54267		32.13	25.0767	26.61
NRRL3_03232	-2.05911	3.51349e-51	-2.38444	3.25322e-22	-1.66085	6.3678e-20	ankyrin repeat domain-containing protein			4.024	4.66533	5.51167		15.7767	27.6067	20.0033
NRRL3_09066	-2.16615	4.70423e-31	-0.374425	0.260584	-1.38371	9.8652e-07	ankyrin repeat domain-containing protein			3.92533	10.821	7.00367		8.35933	16.09	21.0433
NRRL3_11793	-2.45862	1.95804e-08	-2.40041	4.91503e-06	-1.85812	0.00114609	ankyrin repeat domain-containing protein			5.80133	1.417	1.65933		10.1193	8.552	6.95833
NRRL3_01744	-2.50608	1.20451e-139	-2.26223	1.35183e-27	-2.146	1.68758e-18	ankyrin repeat domain-containing protein			4.22433	4.832	3.75633		18.3667	26.2567	19.01
NRRL3_10227	-3.11338	3.02296e-35	-1.35183	1.9996e-05	-0.837553	3.07186e-05	ankyrin repeat domain-containing protein			31.66	21.3833	46.2767		28.92	62.4567	94.8
NRRL3_11487	-3.28435	1.4613e-24	-3.11756	1.13963e-12	-3.19101	7.01228e-17	ankyrin repeat domain-containing protein			1.04543	1.11893	1.46967		16.4733	11.0073	15.2867
NRRL3_09132	-3.38306	4.2762e-114	-1.16867	1.50067e-08	-0.790489	0.00207878	ankyrin repeat domain-containing protein			2.293	4.16433	2.93233		5.29267	10.6123	5.822
NRRL3_08557	-3.39151	1.75538e-282	-3.14384	4.50649e-43	-3.80032	6.67061e-44	ankyrin repeat domain-containing protein			6.13367	3.321	1.22567		33.3567	33.1533	19.4833
NRRL3_08185			-3.03086	1.25911e-38	-1.72945	4.27512e-24	ankyrin repeat domain-containing protein			2.66167	3.23067	8.92667		18.7967	30.3233	34
NRRL3_04330	-3.94562	3.84133e-18	-2.83706	1.97396e-05	-3.05286	3.3836e-07	antifungal protein	SP		2.125	1.83667	3.922		53.8	14.9633	37.65
NRRL3_10417			-2.15351	1.36512e-26	-1.60981	5.73093e-19	armadillo-like helical domain-containing protein			35.1033	21.4233	34.3133		85.22	109.24	119.6
NRRL3_04282	-2.20953	2.36172e-10	-2.17604	4.2762e-05	-1.54131	0.0291139	aromatic-ring-hydroxylating dioxygenase	SP		0.790767	1.1243	0.724		13.7833	5.65433	2.39633
NRRL3_07381	-2.74494	2.87544e-13	-3.24495	3.05511e-09	-1.71081	0.000402425	arylacetonitrilase NitAn			3.43433	0.7803	1.75633		17.2533	8.443	6.54567
NRRL3_01394	-2.62913	0	-1.15978	1.67445e-08	-1.94448	4.71066e-16	aspartic peptidase-like protein			27.0333	25.8367	9.68467		124.833	65.0167	42.56
NRRL3_10267	-3.85047	0	-3.9789	6.0794e-122	-4.48754	3.9771e-184	aspartic peptidase-like protein	14		114.133	98.4833	54.5		1031.77	1767.33	1396.33
NRRL3_07595					-3.49704	1.86812e-87	ATP synthase - F0 complex - subunit C - mitochondrial			1093.73	2203.33	416.6		6858.67	6553.33	5362.33
NRRL3_11289	-2.15189	0	-3.04236	1.12949e-72	-4.4036	3.82456e-176	beta-glucosidase-like protein	SP		106.273	44.38	14.9267		709.067	415.533	362.433
NRRL3_03137					-2.46592	1.87859e-81	bifunctional N-acetyl-gamma-glutamyl-phosphate reductase and acetylglutamate kinase - mitochondrial			131.433	202.833	108.5		431.267	741.7	686.4
NRRL3_01941	-2.94437	0	-1.459	7.29228e-15	-1.58939	7.35286e-15	BTB/POZ domain-containing protein			85.34	134.133	123.607		234.3	416.967	426.367
NRRL3_08133			-2.1135	2.49858e-15	-1.63533	3.44886e-12	C2H2-type transcriptional regulator			6.056	4.74967	4.62633		33.47	23.5167	16.5133
NRRL3_11011	-2.11239	7.52624e-245	-0.95852	9.42071e-06	-0.182031	0.301753	calcineurin-like phosphoesterase domain-containing protein			112.6	129	216.233		178.467	287.167	280.233
NRRL3_10199	-6.69037	0	-2.14979	0.00105594	-1.2662	4.60474e-17	calcineurin-like phosphoesterase domain-containing protein			50.7033	26.7133	42.75		288.367	139.267	117.967
NRRL3_07300			-5.39537	2.27492e-108	-4.63704	3.19776e-87	calcium permeable stress-gated cation channel 1	SP, 8 TM		2.518	1.48	2.64667		108.433	70.5433	75.6233
NRRL3_01338	-2.35515	1.42521e-25	0.0458008	0.947589	-0.41142	0.447085	calycin domain-containing protein			12.9433	8.54267	7.02233		39.1733	9.42667	10.7953
NRRL3_08340	-6.74197	2.21344e-42	-11.2362	5.60146e-19	-9.20196	9.08178e-17	carboxymuconolactone decarboxylase-like protein			2.74533	0.1332	1.63733		2130.67	380.6	1117.63
NRRL3_08017	-5.83541	0	-1.56104	4.59367e-07	-2.24183	6.57304e-08	carotenoid oxygenase-like protein			23.2233	4.16767	1.39833		244.767	14.0833	7.49467
NRRL3_04373	-2.77117	1.35309e-147	-3.0507	1.62794e-48	-2.11756	4.07513e-23	caspase-like domain-containing protein			9.54067	4.1	6.718		47.3167	38.5067	33.3733
NRRL3_09707	-2.87888	1.65078e-44	-2.82185	1.62596e-38	-3.16508	6.5034e-48	caspase-like domain-containing protein			1.5113	8.186	5.38433		29.73	65.8867	55.7033
NRRL3_08592	-2.59052	7.23221e-25	-0.41905	0.435095	-0.53475	0.581579	CBM50 carbohydrate-binding module family 50 protein			6.45233	6.18267	1.74833		11.18	9.39733	2.88367
NRRL3_03735	-6.7161	1.80801e-18	-8.50944	6.19808e-35	-4.24629	7.36516e-42	CCHC-zinc finger protein			1.86873	0.468167	4.383		55.4167	189.833	94.6833
NRRL3_03665					-2.14097	2.16511e-24	CDR ABC transporter domain-containing protein			7.10033	4.17967	3.43333		14.5133	7.35233	17.47
NRRL3_10841	-2.81158	3.44737e-110	-1.69582	1.59479e-08	-1.5659	3.671e-11	CE3 carbohydrate esterase family 3 protein			8.06633	15.33	11.74		22.3467	56.1933	39.9267
NRRL3_07991			-4.82931	2.08806e-20	-0.822687	0.0422057	cell wall mannoprotein 1-like protein	SP		5.60833	1.5604	15.598		0.307533	51.6533	31.5067
NRRL3_04198	-4.09878	1.79772e-68	-5.06351	1.44834e-16	-1.38012	0.0100537	cell wall synthesis Kre9/Knh1 family protein	SP		23.7767	7.15967	60.3733		176.667	277.6	177.633
NRRL3_10495					-2.54219	1.17421e-85	cell wall synthesis Kre9/Knh1 family protein			2326.33	2003.33	731.3		5760	6381	4879
NRRL3_07436	-5.23903	0	-3.01245	2.22581e-56	-4.2673	6.11889e-128	cell-wall integrity signaling Mid2 domain-containing protein	SP, 1 TM		12.144	23.4767	7.79367		139	216.1	172.367
NRRL3_09919			-3.18071	1.44083e-09	-2.26076	0.000252831	cell-wall synthesis Kre9/Knh1 family protein	SP, 2 TM		4.67333	2.602	2.04667		7.602	26.7277	11.412
NRRL3_02176	-2.52247	3.36299e-138	0.599247	0.0331793	-1.75511	2.44696e-13	ceramidase-like protein			21.3933	64.01	16.1733		21.4033	48.5967	62.6233
NRRL3_09704			-2.61786	1.69381e-12	-0.365579	0.21807	CHAT domain-containing protein			2.76133	3.60867	15.7867		23.6933	25.7	23.2933
NRRL3_09709			-3.55689	4.02982e-84	-2.9568	4.03336e-69	CHAT domain-containing protein			7.413	10.4167	15.2767		57.85	139.667	135.733
NRRL3_08848			-2.54789	6.48231e-06	-0.0834484	0.950646	chloroperoxidase domain-containing protein	1		10.5643	1.27987	12.9263		12.851	8.42467	15.7683
NRRL3_00402			-2.28717	1.05706e-17	-2.68949	3.04438e-36	choline permease	SP, 12 TM		8.114	11.77	8.793		19.98	66.1733	64.6967
NRRL3_01725					-4.54597	4.11297e-29	chromate transporter	9 TM		1.62193	5.38133	0.669167		8.672	16.3267	17.8933
NRRL3_02450	-2.0253	6.98771e-38	-5.44098	8.64014e-90	-2.67341	7.33224e-12	cis-aconitate decarboxylase			6.049	3.08267	2.58267		986.133	151.867	18.8067
NRRL3_02449			-4.59603	1.04934e-52	-0.664829	0.22414	citrate synthase-like protein			2.88967	3.45033	2.45033		632	93.3967	4.47533
NRRL3_04280					-2.92675	9.6961e-18	CoA-transferase family III protein			3.416	6.58433	3.03333		22.8067	18.53	26.2233
NRRL3_01073	-2.08827	8.50216e-175	-0.624322	0.0124944	-0.88918	8.48812e-09	COMT-type O-methyltransferase family protein			119.9	49.1533	71.87		61.1633	87.14	152.167
NRRL3_06190			-3.35661	1.39771e-41	0.110716	0.943475	COMT-type O-methyltransferase family protein			175.667	9.95	64.64		230.067	114.773	68.6683
NRRL3_10146			-3.40861	1.92202e-12	-2.67641	2.35583e-08	COMT-type O-methyltransferase family protein			2.77333	0.785367	1.573		4.88667	9.47133	11.6603
NRRL3_03186	-3.02965	6.71635e-153	-0.00591125	0.990729	-1.51596	0.000105055	concanavalin A-like lectin/glucanase domain-containing protein			5.331	12.43	4.45067		13.4533	14.2067	14.48
NRRL3_10382	-2.14013	1.08552e-43	-2.78542	1.24134e-18	-1.69842	2.27454e-08	cytochrome P450 monooxygenase			5.27267	1.94967	3.498		13.3	15.3633	13.0033
NRRL3_11459	-2.18644	9.62541e-107	-2.29025	2.04156e-18	-3.25313	8.24581e-31	cytochrome P450 monooxygenase	1 TM		12.62	4.377	2.398		53.5633	24.42	26.34
NRRL3_00927	-2.64495	5.68003e-49	-4.52294	3.03568e-28	-4.10581	1.30456e-14	cytochrome P450 monooxygenase	1 TM		1.33767	0.784567	0.703933		29.8833	20.29	14.1067
NRRL3_09031	-3.35337	0	-2.57141	5.13379e-19	-4.0442	1.20704e-36	cytochrome P450 monooxygenase	2		34.3367	7.111	1.62333		128.867	47.32	30.3133
NRRL3_06292	-5.11918	1.09181e-20	-4.90739	7.17705e-45	-5.31824	4.04526e-36	cytochrome P450 monooxygenase			0.17506	0.962033	0.517733		109.987	33.04	23.71
NRRL3_10373	-8.03147	0	-1.61438	2.31156e-11	-2.89258	0.0055743	cytochrome P450 monooxygenase			441.867	46.94	4.138		953.333	163.6	34.8033
NRRL3_08310			-2.59352	1.03364e-18	-0.58726	0.101693	cytochrome P450 monooxygenase			3.78933	4.76567	7.46233		17.45	32.58	12.805
NRRL3_11521			-2.12374	2.49102e-10	-1.52181	7.74359e-07	cytochrome P450 monooxygenase	1		4.09767	2.609	4.10867		11.3633	12.8533	13.46
NRRL3_01252					-2.56972	9.47531e-33	cytochrome P450 monooxygenase			87.7967	191.6	34.01		122.833	173.233	231.6
NRRL3_00860			-3.20153	1.95619e-68	-2.94741	7.3781e-60	cytochrome P450 monooxygenase			9.124	12.8567	13.6533		64.4	133.567	121.067
NRRL3_06288			-2.93336	7.32436e-10	-0.0644193	0.935654	cytochrome P450 YanC	1 TM		1.45233	1.40867	1.891		150.167	11.9987	2.26267
NRRL3_00740	-3.82053	5.28747e-254	-3.74553	8.64913e-94	-2.82683	1.06954e-87	DEAD/DEAH box helicase domain-containing protein			3.431	3.73767	5.46267		30.7133	57.24	44.35
NRRL3_09539	-4.23007	4.1521e-05	-4.79205	4.15336e-27	-4.0861	2.18297e-16	deaminase OTT_1508-like protein			0.04362	0.627067	0.612167		2.82667	19.71	12.35
NRRL3_06289	-3.31863	1.96908e-18	-4.99924	2.74917e-24	-4.43535	1.00184e-16	decarboxylase YanB			0.0449667	0.757533	0.590167		153.367	27.52	14.6533
NRRL3_11035					-2.50015	7.60801e-21	dehydroshikimate dehydratase			16.5567	11.2133	11.3933		63.3033	38.13	74.3033
NRRL3_06930	-2.43814	2.27796e-226	-0.595002	0.0134279	0.0757138	0.79025	D-galacturonate reductase			80.9567	37.4533	49.09		65.1833	64.6267	53.28
NRRL3_04341	-2.24605	1.81813e-22	0.272288	0.722671	-0.807951	0.322688	dimeric alpha-beta barrel domain-containing protein			49.2333	7.19933	2.92367		74.4767	6.86467	5.85333
NRRL3_11263	-2.4161	1.92529e-75	-0.114057	0.814046	0.780894	0.0116579	D-isomer specific 2-hydroxyacid dehydrogenase domain-containing protein			33.4733	8.125	14.6067		26.4367	10.004	9.66067
NRRL3_08591	-2.21114	4.09063e-128	-1.1482	1.39913e-07	-1.74102	5.12523e-21	DNA ligase			9.517	24.74	9.36667		24.97	61.96	36.0767
NRRL3_08612	-2.35034	1.59746e-60	-1.23826	0.000344386	0.227536	0.537804	D-serine dehydratase-like protein			36.7	6.43833	12.7667		17.1267	17.5067	12.427
NRRL3_11801	-2.19348	3.9175e-206	-1.21062	1.31817e-09	0.0693514	0.674289	dynamin superfamily protein			24.8467	22.44	59.33		86.67	59.3367	64.8533
NRRL3_10150	-3.03586	0	-0.434941	0.0933989	-0.968128	0.000400821	dynamin superfamily protein			25.6067	21.89	11.5173		35.47	33.9167	25.71
NRRL3_00773			-3.26949	8.06939e-08	1.96097	8.41028e-21	EF-hand domain-containing protein			600.267	101.58	1577		900.233	1122.37	460.467
NRRL3_06394	-2.00111	1.15175e-98	0.016937	0.974678	-1.3022	2.85924e-12	emopamil-binding protein-like protein			37.72	41.7333	30.59		56.14	47.6567	86.6767
NRRL3_10374	-8.31297	0	-0.652058	0.0263155	-2.15151	0.0300505	enoyl reductase			1257.3	115.7	9.691		1398.67	209.7	49.2333
NRRL3_05587	-2.06467	2.40711e-52	-0.73477	0.0258235	-3.03448	2.48851e-17	EthD domain-containing protein			17.74	26.26	7.212		16.55	49.88	67.5867
NRRL3_03248	-2.38214	0	-1.50725	9.2305e-12	-0.962719	1.74619e-08	EthD domain-containing protein			340.033	99.7367	94.4733		370.867	323	210.767
NRRL3_04233			-3.2568	5.36727e-11	-2.68328	1.03401e-08	EthD domain-containing protein			193.867	2.18733	3.02467		192.533	23.4767	21.9533
NRRL3_04411	-2.0617	1.65841e-211	0.29567	0.338915	-1.02965	1.89626e-05	FAD linked oxidase			371.567	378.133	188.867		207.2	355.067	440.5
NRRL3_01749	-2.08616	2.0242e-239	-0.551214	0.00540577	-2.3806	4.82907e-20	FAD linked oxidase			24.4933	25.58	8.739		61.6067	42.74	52.06
NRRL3_03904					-2.72714	9.66652e-38	FAD linked oxidase			31.2333	45.6233	14.4367		140.967	100.4	109.827
NRRL3_02415	-2.76717	0	1.20797	3.23992e-10	-0.55558	0.0167329	FAD/NAD(P)-binding domain-containing protein			165.467	237.567	119.6		179	116.733	200.867
NRRL3_06296	-2.77837	7.83441e-22	-5.21145	3.21848e-38	-3.42792	8.6413e-16	FAD-containing dehydrogenase	SP		0.917433	0.9498	0.786533		166.7	39.1333	9.653
NRRL3_03794	-2.63456	2.65968e-91	-1.11721	0.00219983	-1.95624	2.37725e-07	fasciclin domain-containing protein			8.58033	8.536	4.725		24.5533	21.3467	20.93
NRRL3_09520	-2.26075	2.46007e-32	-1.23826	0.000220749	-1.26878	0.00101225	F-box domain-containing protein			4.935	4.42833	3.87833		8.35	11.78	10.732
NRRL3_08958	-4.21012	7.12122e-32	-2.70035	8.22619e-15	-3.67513	6.95224e-34	F-box domain-containing protein			0.9851	3.91133	1.89667		5.08933	29.1833	27.8167
NRRL3_02073			-2.53059	8.69325e-26	-1.78792	2.36616e-14	F-box domain-containing protein			28.51	21.68	28.9167		109.2	143.067	114.73
NRRL3_06171	-3.7304	1.30326e-58	-4.53232	2.61769e-40	-2.76652	1.06337e-25	flavoprotein monooxygenase	SP		3.91133	1.30167	4.34		28.9867	34.49	33.5833
NRRL3_07995	-5.36188	2.41376e-265	-2.9037	1.48133e-40	-5.35514	1.85499e-67	flavoprotein monooxygenase			7.60667	11.3267	1.53433		91.6633	97.1167	72.4867
NRRL3_07484	-5.4636	0	-0.839928	0.0859694	0.0906371	0.900699	flavoprotein monooxygenase			17.5267	2.254	1.98267		61.61	4.63667	2.125
NRRL3_09554			-2.38026	0.0136059	0.856697	0.458225	fungal death-pathway protein SesB domain-containing protein			9.50133	3.61433	23.78		21.6967	21.3223	14.94
NRRL3_01423	-2.25042	9.49972e-207	-0.782341	7.25336e-06	-1.37215	3.89009e-17	gamma-glutamylcyclotransferase domain-containing protein			140.4	171.333	82.5967		266.933	332.7	245.767
NRRL3_08331a1	-3.06027	5.36422e-26	-1.35568	0.00656764	-0.597708	0.189478	gamma-glutamylcyclotransferase domain-containing protein			9.889	5.50867	8.913		15.38	16.2733	15.46
NRRL3_06319	-2.50294	5.12633e-87	-0.829531	0.00216687	-1.30059	0.000250342	GH glycoside hydrolase-like protein			7.56567	11.9433	6.44733		23.1367	24.3667	18.0967
NRRL3_04199	-4.87663	3.72607e-28	-4.91606	1.56878e-38	-2.06556	4.0306e-20	GH13 alpha-amylase			1.96833	0.705467	4.30933		24.41	24.67	20.6367
NRRL3_04200			-2.47431	2.16938e-26	-1.22615	7.40769e-11	GH13 glycoside hydrolase family 13/glycosyltransferase family 5 protein	SP		1.869	3.32067	4.979		12.2607	21.0933	13.3267
NRRL3_04809			-2.29061	2.40623e-36	-2.32941	3.57422e-49	GH16 endo-ß-1,3/1,4-glucanase	SP		20.0067	24.41	20.4067		201.433	134.533	117.933
NRRL3_00523	-6.49835	0	-3.74481	9.52825e-57	-4.22848	5.27273e-80	GH18 chitinase	SP		48.9233	73.8733	22.7833		646.733	1112.33	485.9
NRRL3_11445					-2.14077	4.12242e-13	GH18 chitinase			20.7933	4.92933	3.441		22.47	18.3067	17.46
NRRL3_05260	-2.42114	6.83274e-49	-1.87097	6.5849e-14	-2.05524	5.30805e-23	GH28 exo-polygalacturonase Pgx28C	SP		4.423	7.848	10.2337		27.4167	32.8	48.6
NRRL3_10041					-2.40315	1.64562e-22	GH76 glycoside hydrolase family 76 protein			74.0033	70.0967	14.4367		122.067	80.7933	87.2567
NRRL3_00956	-5.8853	0	-3.59637	2.13894e-11	-1.57858	1.00866e-22	GH92 alpha mannosidase			107.113	39.43	227.633		874.467	559.6	776.5
NRRL3_00019	-6.0648	1.49912e-21	-2.95727	2.82303e-08	-2.24489	4.3697e-05	globin/protoglobin domain-containing protein			1.98467	1.15107	1.21467		7.18833	10.3207	6.64233
NRRL3_02821	-3.60236	1.59435e-220	-2.93541	5.51524e-63	-2.41144	9.7914e-26	glucooligosaccharide oxidase	SP		17.877	16.6067	15.8433		95.53	144.333	97.1667
NRRL3_10380	-3.275	2.79151e-151	-1.05109	0.0112866	-1.50791	0.00268109	glutathione S-transferase			12.5013	6.36033	2.32567		25.81	15.08	7.65367
NRRL3_05371					-2.13355	2.27518e-26	glutathione S-transferase domain-containing protein			92.3	56.7567	53.0833		760.267	166.02	268.3
NRRL3_02747	-2.25449	3.46391e-12	-2.74405	1.87593e-12	-3.10028	3.08228e-14	glutathione synthase			1.13687	1.43153	1.04437		10.3003	11.0827	10.1707
NRRL3_09465	-2.22173	5.21724e-37	0.345014	0.892457	-1.89201	0.0530911	glutathione-dependent formaldehyde-activating enzyme/centromere protein V domain-containing protein			34.8567	0.4968	0.946		12.987	0.441833	4.15767
NRRL3_10034	-2.32255	8.68685e-138	0.629485	0.0384217	-2.19284	2.83403e-11	glutathione-dependent formaldehyde-activating enzyme/centromere protein V domain-containing protein			264.733	80.21	23.54		336.267	59.1567	123.967
NRRL3_00287	-2.32638	2.04756e-123	-3.77642	3.352e-44	-2.57551	3.10254e-07	glutathione-dependent formaldehyde-activating enzyme/centromere protein V domain-containing protein			71.8467	49.56	64.6133		2250	767.033	446.167
NRRL3_03214	-7.18719	8.09474e-105	-1.88525	0.00597332	-1.29869	1.45268e-05	glyceraldehyde-3-phosphate dehydrogenase			32.52	14.8737	24.3		62.3867	64.46	67.94
NRRL3_11062			-2.98132	1.86007e-18	-2.91612	8.60072e-21	glycine zipper 2TM domain-containing protein			2.50367	5.534	14.737		12.82	49.6033	127.107
NRRL3_09018	-2.38544	1.60331e-62	-0.908604	2.00593e-06	-1.10484	7.95989e-10	glycine-tRNA ligase - cytosolic			4.54767	17.4367	12.1933		14.78	37.2167	30.0967
NRRL3_00771	-2.46456	3.79708e-264	-1.69639	1.34389e-12	0.760147	0.19926	glycosylphosphatidylinositol-anchored cell wall mannoprotein CwpA			128.53	30.05	101.053		112.353	110.65	67.6267
NRRL3_08323	-2.63215	7.09112e-105	-1.35541	2.69309e-06	-1.50212	5.85888e-15	glyoxalase domain-containing protein			18.9267	16.55	16.8667		53.78	48.6	54.8567
NRRL3_07994	-2.02084	8.47515e-22	-2.08623	2.16444e-11	-1.47889	4.20586e-05	GMC oxidoreductase			4.60333	2.993	2.86767		16.9033	14.4667	9.07133
NRRL3_01408	-3.69073	0	-3.11928	5.73822e-71	-4.32397	1.69724e-92	GMC oxidoreductase			104.47	49.5933	14.6667		508.5	483.367	334.467
NRRL3_07599	-2.31305	3.30392e-47	-0.0483875	0.932741	-1.0279	0.0028456	GNAT domain-containing protein			8.78533	17.9933	13.9133		29.0533	21.3433	32.2367
NRRL3_01630					-2.47205	2.30377e-12	GT glycosyltransferase			2.50267	5.02533	2.31333		25.85	8.69867	14.74
NRRL3_00298	-3.53045	4.35201e-87	-4.37748	3.99669e-08	-2.20766	4.42876e-34	GT2 glycosyltransferase	SP, 2 TM		6.096	7.89233	52.6567		137.9	193.433	278.3
NRRL3_08365	-2.4699	1.06304e-160	-1.5551	5.2121e-08	-2.13794	1.95764e-18	GT2 glycosyltransferase family 2 protein			14.5	6.85033	4.46533		36.64	22.7667	22.5433
NRRL3_04893					-2.35312	2.34364e-83	GT20 alpha -alpha-trehalose-phosphate synthase [UDP-forming]			144.2	109.967	125.467		231.433	434.767	733.6
NRRL3_04894			-2.57005	3.26908e-45	-3.01941	5.18251e-102	GT20 glycosyltransferase			70.39	56.86	59.0933		250.267	381.533	548.633
NRRL3_02981					-2.25617	1.76178e-44	GT25 glycosyltransferase family 25 protein			100.167	84.44	35.2967		396.7	153.633	193.233
NRRL3_00125					-3.01669	4.52795e-23	GT31 glycosyltransferase family 31 protein			5.86667	2.78567	2.13567		8.58667	12.0333	19.7867
NRRL3_02926	-3.35379	2.15728e-214	-4.23688	4.78369e-49	-1.0695	0.00047602	GT4 glycosyltransferase	12		9.88033	0.588833	6.301		27.65	12.8437	15.0067
NRRL3_02436	-2.61905	2.95977e-271	-0.870009	0.0173478	-0.437565	0.00643073	GT4 glycosyltransferase family 4 protein			112.107	115.57	151.5		370.967	247.533	235.533
NRRL3_06317					-2.07747	2.74215e-18	GT72 beta-1 -3-glucanosyltransferase			9.79067	28.04	11.05		10.93	67.0933	53.4133
NRRL3_04136	-4.21384	5.15171e-276	-2.77827	0.00183177	1.65871	1.53104e-12	guanyl-specific ribonuclease			195.2	8.275	61.2733		335.2	66.36	22.3067
NRRL3_11184	-2.19599	3.30877e-40	-1.11032	0.0010013	-0.294583	0.292342	HAD hydrolase subfamily IA protein			17.22	10.5047	22.18		25.2067	25.94	31.0867
NRRL3_05605	-6.25149	8.21432e-223	-2.45604	3.25777e-16	-1.27752	3.1921e-08	HD domain-containing protein			39.7067	9.05467	20.0367		35.0567	57.2267	55.48
NRRL3_08976	-2.40897	4.16619e-39	-2.43609	2.97371e-18	-2.47415	2.46112e-37	heterokaryon incompatibility domain-containing protein			2.09233	2.88833	5.246		18.78	17.9667	33.3233
NRRL3_01816	-3.30557	4.02809e-80	-2.10715	1.22795e-13	-2.31591	4.32794e-18	heterokaryon incompatibility domain-containing protein			6.06133	13.0467	9.18267		33.7767	63.1033	52.5667
NRRL3_02917			-2.30788	4.88447e-15	-1.80318	1.70823e-14	heterokaryon incompatibility domain-containing protein			2.72767	2.89933	4.11		9.61	16.2567	16.4167
NRRL3_02264	-2.26441	1.79219e-44	-2.12607	9.64222e-20	-4.06688	3.98688e-41	high mobility group box domain-containing protein			2.705	5.88767	1.55467		16.7033	29.0867	30.05
NRRL3_07777			-2.36659	7.18573e-26	-2.85074	1.8107e-26	high mobility group box domain-containing protein			5.16133	4.58967	3.70533		20.5667	26.7933	30.4767
NRRL3_00018	-8.72796	0	-3.10161	2.13357e-29	-3.44566	3.34867e-135	histidine acid phosphatase-like protein	SP		30.6767	30.8333	25.1233		285.167	307.267	313.333
NRRL3_10385	-2.29568	8.5542e-159	-1.66481	8.38762e-21	-1.63798	5.4976e-37	histidine kinase-like ATPase domain-containing protein			19.0533	27.2067	22.6767		114.633	98.67	80.8633
NRRL3_10612	-2.45659	4.44561e-110	-2.14944	2.31739e-14	-2.05692	1.67744e-34	histidine phosphatase superfamily protein			78.3567	130.433	406		342.933	668.733	1945
NRRL3_00129.1	-6.2989	0	-1.45976	1.08479e-06	-1.11641	8.54294e-11	histidine phosphatase superfamily protein			44.8067	26.23	37.2967		148.467	83.5733	92.4567
NRRL3_04636	-2.10085	4.91626e-79	-2.16417	1.03806e-20	-1.42599	3.35389e-08	histidine phosphatase superfamily protein - clade 1			30.51	8.40433	16.4997		70.17	42.6067	50.6033
NRRL3_06849	-2.23758	3.32775e-83	-1.20567	4.87428e-06	-0.319635	0.190602	histidine phosphatase superfamily protein - clade 1			27.6867	14.48	27.9733		85.66	38.3733	40.0667
NRRL3_10935	-4.75687	0	-1.85781	4.2045e-09	-0.83333	6.60182e-05	histidine phosphatase superfamily protein - clade 1			57.7867	27.8233	92.67		215.667	117.533	188.567
NRRL3_10269	-5.28176	1.56826e-52	-1.18498	0.0536875	0.310529	0.626871	histidine phosphatase superfamily protein - clade 2			2.374	1.0132	2.57567		28.18	2.631	2.423
NRRL3_06548			-2.53912	2.69446e-21	-3.58704	5.17446e-41	histone chaperone domain-containing protein			18.17	15.2433	26.7667		34.23	100.73	370.833
NRRL3_01882	-4.60914	2.23117e-29	-4.10656	2.79069e-27	-3.5594	8.81055e-44	homogentisate 1 -2-dioxygenase			0.657967	1.36187	2.57267		10.8147	26.6633	34.68
NRRL3_08975	-2.16564	1.3051e-59	-2.07039	9.85103e-14	-2.05859	8.30556e-34	H-type lectin domain-containing protein			8.031	8.21	13.1267		46.4667	39.3167	62.6933
NRRL3_03871			-6.19535	1.45858e-20	-3.62071	6.70676e-05	hydrophobin-like protein	SP		1.12527	0.736533	0.841667		18.4333	62.2367	11.4197
NRRL3_08536	-5.25747	0	0.861931	8.3314e-05	-0.0219083	0.946599	hydroxyornithine transacylase SidF			96.4133	55.0633	26.3233		76.1867	34.2733	30.69
NRRL3_09724	-2.01664	5.25694e-21	0.15573	0.835985	-0.089914	0.814718	hypothetical protein			30.7233	26.3677	34.26		18.6333	27.5533	41.6567
NRRL3_11751	-2.04157	1.60924e-200	-2.34838	7.19546e-41	-1.60606	1.02288e-17	hypothetical protein			209.367	62.32	58.4233		241.067	359.7	203.367
NRRL3_11320	-2.06537	4.23269e-94	-1.66295	5.18867e-16	-1.68294	4.66487e-19	hypothetical protein			10.7833	10.2537	7.85433		25.2433	36.7933	28.87
NRRL3_06361	-2.13019	6.23626e-13	-2.62357	1.86486e-08	-4.99232	3.93324e-20	hypothetical protein	SP		1.86433	3.971	1.233		23.5233	28.2233	45.5433
NRRL3_04563	-2.13375	3.28063e-11	-2.51599	0.00052896	-2.74645	2.71392e-05	hypothetical protein			4.093	0.553533	0.624667		10.9247	3.632	4.79067
NRRL3_07129	-2.14005	2.39141e-29	-2.28324	2.53209e-08	-2.72449	4.82274e-08	hypothetical protein			41.6333	5.474	6.26733		15.1267	30.16	48.0233
NRRL3_01205	-2.14724	2.30853e-100	0.188522	0.57623	-1.56453	1.60548e-05	hypothetical protein	5 TM		19.7267	16.93	2.957		14.6067	16.9267	10.0923
NRRL3_05091	-2.15113	3.51797e-154	-1.43918	1.25315e-07	-2.05685	5.6192e-48	hypothetical protein			75.56	142.1	96.62		205.8	439.2	460.9
NRRL3_02911	-2.15481	1.58016e-125	-1.99012	2.45711e-28	-1.91958	5.61114e-29	hypothetical protein	SP, 7 TM		19.57	24.26	16.02		46.9167	108.933	69.6433
NRRL3_00510	-2.16463	5.2086e-24	-0.833371	0.00746527	-1.90926	1.43652e-10	hypothetical protein			16.2133	27.9733	20.3833		33.2833	56.9	87.8933
NRRL3_08952	-2.19434	1.1725e-126	-1.00508	0.000755043	-4.55402	3.02849e-21	hypothetical protein			101.157	1241.4	170.067		525.833	2761.67	4590
NRRL3_10038	-2.21784	5.67352e-24	-1.60611	3.79261e-07	-1.7324	6.68537e-10	hypothetical protein			11.8463	11.4877	14.5267		30.63	39.9867	54.97
NRRL3_04810	-2.2217	4.66506e-07	-2.42118	0.001171	-1.87885	0.0115175	hypothetical protein			2.10533	3.48933	4.499		23.3633	21.3533	19.0607
NRRL3_00049	-2.23498	2.49686e-10	-2.48798	2.92016e-29	1.07753	4.01582e-09	hypothetical protein			834.833	220.633	5368		183.533	1422.33	2906.33
NRRL3_11511	-2.25611	1.25675e-130	1.68144	3.01545e-06	2.42137	1.10767e-42	hypothetical protein			243.1	96.5933	181.233		110.203	34.7667	38.7267
NRRL3_11265	-2.26757	2.13335e-45	-0.611171	0.274934	0.0894213	0.906368	hypothetical protein	7 TM		31.83	5.664	6.12333		33.5967	9.97833	6.55633
NRRL3_06386	-2.40494	9.33165e-05	-1.39429	0.0840263	-1.86153	0.00207782	hypothetical protein	SP		5.10667	3.89767	5.42667		10.278	12.0783	22.5633
NRRL3_07591	-2.42424	5.38317e-09	-1.58886	0.0001342	-2.62648	9.07631e-08	hypothetical protein			1.3991	2.78267	1.41933		14.6767	9.50167	10.0303
NRRL3_08944	-2.44686	2.89169e-52	0.0357984	0.934295	0.281089	0.0872512	hypothetical protein			64.0567	114.31	166.2		89.2533	128.133	156.733
NRRL3_04706	-2.44878	3.1465e-116	-3.60385	5.44096e-71	-2.17827	9.36475e-39	hypothetical protein	SP		61.7833	62.5	137.467		1180.67	862.8	716.5
NRRL3_11735	-2.46491	5.43818e-35	-0.713955	0.0478514	-1.27055	1.95065e-09	hypothetical protein			255.033	155.777	268.5		849.733	295.6	741.767
NRRL3_01253	-2.47095	1.46217e-199	-1.12375	5.22043e-06	-3.45019	1.45072e-31	hypothetical protein			35.5467	38.73	10.2873		69.0433	95.4333	128.987
NRRL3_05543	-2.47777	1.24479e-36	-1.94528	1.7044e-08	-1.47448	9.322e-10	hypothetical protein			2.76467	2.04833	4.03867		9.052	9.05067	12.83
NRRL3_09651	-2.48358	1.52115e-83	-1.19469	5.39839e-05	-0.803314	0.00019329	hypothetical protein			34.33	20.3	31.35		48.7967	52.9733	62.5033
NRRL3_03818	-2.4861	5.10436e-239	-2.62573	1.32115e-49	-3.0339	5.84857e-37	hypothetical protein			31.2367	34.3067	22.04		216.867	241.5	205.467
NRRL3_08274	-2.49381	2.7535e-276	-0.974046	6.31237e-08	-0.671448	9.08227e-06	hypothetical protein			193.667	57.1733	65.2167		84.8033	128.433	118.767
NRRL3_05495	-2.49682	4.44189e-08	-0.459759	0.585788	-1.2272	0.0220163	hypothetical protein			2.06867	4.18733	4.65667		3.32633	6.66033	12.4097
NRRL3_03009	-2.5437	1.10515e-38	-1.6679	2.75823e-07	-0.946302	2.32671e-06	hypothetical protein			27.17	16.3867	48.3567		49.7567	60.03	107.167
NRRL3_08267	-2.60165	1.64494e-41	-4.14546	2.32274e-25	-3.15936	4.43185e-18	hypothetical protein			2.79167	2.69383	2.419		35.8633	54.8067	24.9867
NRRL3_01371	-2.60616	1.65971e-212	-2.40568	6.728e-25	-2.09724	6.11963e-46	hypothetical protein	2 TM		20.7667	19.1867	24.6767		157.2	116.633	121.233
NRRL3_09423	-2.64341	3.45018e-11	-3.16018	1.01686e-05	-2.76121	0.00186019	hypothetical protein			1.2202	1.05303	0.874933		9.64567	10.8393	6.73533
NRRL3_06788	-2.68641	8.62422e-96	-2.17105	3.00062e-12	0.132219	0.590497	hypothetical protein			35.9033	20.4567	69.4567		99.7933	107.2	72.66
NRRL3_02339	-2.69274	0	-1.45142	1.58565e-09	-1.59867	2.53513e-45	hypothetical protein			439.167	338.933	363.467		657.967	1064.83	1260.33
NRRL3_11151	-2.76067	7.3373e-61	-1.63212	7.3609e-13	-2.03695	2.30013e-25	hypothetical protein			15.4467	32.3533	24.1967		29.6133	114.767	113.967
NRRL3_03004	-2.8117	3.10901e-135	-2.59656	1.20271e-44	-2.45568	1.05991e-50	hypothetical protein			4.148	8.43533	8.139		49.9	58.0967	51.12
NRRL3_07780	-2.81283	4.10404e-16	-4.52475	5.38572e-54	-4.71553	4.08106e-67	hypothetical protein	1 TM		0.6716	1.0764	0.887667		4.261	27.9367	26.6
NRRL3_00183	-2.82377	1.77646e-170	-2.54659	4.92104e-37	-3.55411	1.57295e-55	hypothetical protein	SP		37.7767	18.96	8.94267		136.467	125.533	119.733
NRRL3_02323	-2.86088	5.58017e-25	0.0341214	0.981323	-0.501377	0.737955	hypothetical protein			13.205	2.12167	1.2862		48.42	2.459	2.0296
NRRL3_01309	-2.87125	2.43139e-11	-1.21574	0.00725379	-1.7162	2.59211e-05	hypothetical protein			5.768	11.7867	8.69967		15.7	31.0033	32.6733
NRRL3_01074	-2.88983	4.90608e-98	-2.92841	1.02152e-31	-2.59934	2.73602e-38	hypothetical protein			21.99	6.53933	9.153		38.01	57.0833	63.3033
NRRL3_00779	-2.94469	0	-2.68048	2.18682e-33	-2.74707	1.72208e-81	hypothetical protein			149.3	176.6	244.233		1797	1300.67	1879.67
NRRL3_09033	-2.98536	2.68239e-118	-0.833535	0.00251542	-0.780854	0.001988	hypothetical protein			17.2467	16.45	18.0033		42.75	33.47	35.2967
NRRL3_02980	-3.00184	1.36225e-11	-2.00367	0.000120552	-3.19794	5.04653e-06	hypothetical protein			15.4267	4.21967	1.3832		17.6967	18.9433	14.83
NRRL3_08763	-3.0116	0	-1.24345	2.21123e-15	-0.576512	0.00106609	hypothetical protein			41.6733	67.64	54.1833		94.1	181.733	92.5267
NRRL3_01752	-3.03318	0	-0.997623	3.17387e-05	-1.12304	1.07028e-08	hypothetical protein			167.167	113.113	94.1567		570.967	257.733	234.3
NRRL3_04209a1	-3.08441	1.15265e-09	-2.54784	6.38093e-08	-2.56613	7.40769e-11	hypothetical protein	SP, 1 TM		3.15867	4.33733	5.55		14.6167	28.9	37.2567
NRRL3_04412	-3.11726	0	-1.68876	9.14769e-13	-2.30588	1.52336e-27	hypothetical protein			40.3767	41.0467	21.6667		129.8	151.833	122.143
NRRL3_07588	-3.14911	5.71163e-50	-3.68253	2.64803e-38	-2.20543	7.19663e-30	hypothetical protein	3 TM		5.46733	4.488	12.8767		43.6967	66.2967	68.06
NRRL3_09067	-3.15147	1.48674e-14	-2.0835	7.97217e-08	-2.16196	2.21107e-09	hypothetical protein	SP		2.494	4.64167	6.34567		6.50167	22.5133	32.1333
NRRL3_00130	-3.19563	4.9686e-65	-1.07917	0.0281136	-0.613896	0.0105042	hypothetical protein			19.0033	20.213	49.22		34.0967	48.7167	86.7967
NRRL3_02995	-3.20559	3.04306e-103	-1.71369	5.43503e-08	-0.764567	0.0011814	hypothetical protein			27.38	6.393	14.89		29.5233	24.36	29.1067
NRRL3_07131	-3.21023	4.4189e-299	-3.08498	9.39365e-34	-3.52326	9.20622e-15	hypothetical protein			1169.67	133.143	183.3		1769.67	1292	2450
NRRL3_09381	-3.23744	1.62052e-139	-3.98875	2.74784e-84	-3.70771	8.7178e-88	hypothetical protein			4.02367	4.6	5.13367		60.65	82.5933	77.0667
NRRL3_00021	-3.24941	3.67709e-13	-2.52312	8.55997e-05	-2.69276	4.95462e-06	hypothetical protein			1.531	1.2343	1.3619		4.87533	7.99133	10.1433
NRRL3_01778	-3.29026	6.17932e-24	-2.83911	0.0142226	-0.710992	0.501121	hypothetical protein			2.573	0.2222	0.859167		17.2667	1.77067	1.63123
NRRL3_09584	-3.51827	4.94599e-125	-1.91764	3.04113e-09	-0.0493709	0.906725	hypothetical protein			45.1	10.0453	24.1533		38.6	42.8833	28.5267
NRRL3_00297	-3.54355	2.59113e-72	-2.23464	1.76132e-16	-1.8918	2.87119e-25	hypothetical protein			5.70633	9.00167	15.09		30.0567	49.15	64.1533
NRRL3_01748	-3.56644	5.45051e-154	-2.04123	1.18609e-12	-3.58081	5.70293e-17	hypothetical protein	5 TM		4.39033	4.96667	1.923		23.7533	23.3133	26.41
NRRL3_10039	-3.63641	6.80773e-302	-3.09629	8.16406e-48	-3.84345	3.40487e-101	hypothetical protein	2TM		8.28533	16.8233	9.12533		99.3167	163.733	150
NRRL3_00689	-3.72337	7.63877e-153	-3.56901	5.16148e-54	-3.30145	1.09911e-48	hypothetical protein			3.287	3.34367	3.16333		31.0733	45.0433	35.52
NRRL3_04179	-3.79332	0	-2.23552	0.000142377	1.28531	1.5149e-09	hypothetical protein	SP		521.333	99.8867	845.333		809.933	544.8	397.1
NRRL3_09124	-3.85258	4.0743e-41	-5.62718	1.1439e-52	-4.63015	5.7926e-49	hypothetical protein	1 TM		0.748667	0.703367	0.9541		21.09	40.2	27.09
NRRL3_09499	-3.85769	0	-1.58779	6.25403e-12	-2.70058	6.67114e-21	hypothetical protein			18.7267	13.7533	8.47133		61.5967	46.8233	62.6933
NRRL3_01337	-3.89663	4.12908e-65	-1.12702	0.00154607	-0.869038	0.029518	hypothetical protein			5.505	3.12333	3.7		48.2533	7.71533	7.82633
NRRL3_07895	-3.94588	0	-1.10617	1.6026e-05	-1.31186	2.80167e-32	hypothetical protein			139.833	186.167	189.067		310.267	460.8	538.167
NRRL3_01735	-3.94813	1.44435e-26	-0.180857	0.742821	-2.69264	5.97795e-08	hypothetical protein			3.56133	28.5	5.79433		3.17933	36.8967	42.42
NRRL3_08760	-3.96075	8.45194e-16	-4.47044	3.22333e-17	-3.1289	1.76279e-13	hypothetical protein			3.56133	2.24367	6.334		32.8767	57.6533	62.5233
NRRL3_00688	-3.98058	1.95612e-68	-4.25923	2.78241e-37	-3.58374	5.9474e-30	hypothetical protein			2.766	1.52933	1.993		40.98	33.2833	27.3933
NRRL3_03156	-4.10948	0	-2.26433	2.13536e-29	-1.5721	5.04268e-19	hypothetical protein			27.1533	39.6333	35.4967		69.5533	214.333	120.8
NRRL3_08619	-4.19338	2.63913e-75	-3.55799	1.9858e-29	-1.86183	3.63028e-20	hypothetical protein			10.028	4.72733	19.5533		28.2267	63.3833	81.1933
NRRL3_11718	-4.24626	8.61209e-43	-2.26493	2.74189e-12	-3.07647	1.04173e-19	hypothetical protein	2 TM		1.21917	1.94833	1.0679		8.02033	10.748	10.3993
NRRL3_03312	-4.25783	1.57811e-64	-3.01018	3.81284e-21	-4.07916	6.85088e-95	hypothetical protein	1 TM		2.60633	31.01	10.231		9.742	282.033	199.367
NRRL3_03058	-4.28223	1.13811e-52	-2.80248	7.52568e-14	-3.16844	2.04892e-19	hypothetical protein			1.11723	2.06117	1.35103		7.213	16.51	14.1167
NRRL3_04660	-4.335	0	-9.18324	0	-6.26932	8.41898e-183	hypothetical protein	SP		22.2267	2.79067	10.0287		3645.33	1857.33	890.267
NRRL3_02910	-4.48599	1.40346e-38	-2.28552	1.39129e-17	-1.42862	7.38586e-06	hypothetical protein			6.54867	6.81133	4.565		8.52033	37.8233	14.1067
NRRL3_02937	-4.53596	0	-3.92034	3.71124e-86	-4.87497	2.74704e-127	hypothetical protein	SP, 1 TM		62.2567	47.3367	17.7		655.667	814.067	594.8
NRRL3_09705	-4.57395	6.3043e-57	-3.49104	8.8943e-35	-2.30351	3.08454e-36	hypothetical protein	3 TM		5.48467	5.697	15.37		47.2133	73.7733	86.7733
NRRL3_02849	-4.74445	0	0.0616628	0.885522	-1.25826	0.0152719	hypothetical protein	SP		917.5	1908.67	1353.33		1638	2113.67	3679.67
NRRL3_00046	-4.7898	1.27876e-20	-4.53526	3.64933e-26	-4.74742	2.16148e-22	hypothetical protein	8 TM		0.502633	0.4451	0.2997		6.77367	11.88	9.196
NRRL3_06714	-4.8688	0	-2.34068	3.01419e-23	-2.83553	0.00119501	hypothetical protein	SP		70.1933	109.253	20.14		1069.9	622.033	162.447
NRRL3_05464	-4.96555	5.83919e-268	-8.90092	2.88421e-163	-5.60567	1.73319e-11	hypothetical protein	SP		20.5733	9.202	10.638		22080	4943.33	596.6
NRRL3_07403	-5.00297	0	-4.36703	4.38636e-63	-5.06921	2.43718e-54	hypothetical protein	3 TM		6.85067	10.037	2.55067		112.233	232.267	98.66
NRRL3_11691	-5.01826	2.02841e-07	-3.4104	3.59812e-07	-3.36318	6.18445e-09	hypothetical protein	SP		0.5481	0.866533	1.2277		2.474	10.5433	14.4933
NRRL3_03740	-5.12378	7.0207e-58	-9.12745	1.63782e-12	-4.04648	1.07173e-10	hypothetical protein	7 TM		3.32067	0.0348667	0.4518		75.6133	22.6933	8.578
NRRL3_00017	-5.25905	9.39568e-20	-4.45854	0.00603611	-2.98912	0.0398166	hypothetical protein			0.7426	0.181567	0.466633		41.37	4.61	4.30433
NRRL3_09706	-5.2808	0	-3.72856	9.48748e-37	-2.47516	4.51631e-38	hypothetical protein			112.077	54.1433	157.4		645.867	826.967	1004.2
NRRL3_06226	-5.43569	1.57337e-104	-2.15568	5.29861e-22	-2.15797	2.91927e-25	hypothetical protein			17.8567	33.5833	23.3567		43.9467	169.267	119.533
NRRL3_04707	-5.44022	1.34821e-68	-3.74254	1.88021e-49	-4.29807	4.36096e-54	hypothetical protein	1 TM		3.05167	6.55833	4.71433		34.25	99.4633	105.79
NRRL3_01799	-5.51123	1.45515e-06	-5.4638	6.17344e-06	-5.9053	1.06865e-06	hypothetical protein			0.880333	0.5369	0.451333		23.5933	27.22	33.5433
NRRL3_06850	-5.56481	0	-1.73578	2.36938e-09	-1.74292	2.99936e-29	hypothetical protein	1 TM		95.1567	183.7	326.733		655.033	706.7	1250
NRRL3_02556	-5.68521	0	-3.10371	5.37081e-30	-3.97256	6.57037e-67	hypothetical protein			149.567	54.4067	20.44		1102.73	540.333	366
NRRL3_09523	-5.83337	9.48746e-249	-4.29153	2.77693e-83	-4.11162	1.4594e-76	hypothetical protein			16.91	9.73767	9.289		186.467	218.567	184.4
NRRL3_04216	-6.20694	1.71079e-28	-4.51181	0.00521843	-5.58914	0.000498732	hypothetical protein			0.1931	0.168333	0		184	4.66967	4.65633
NRRL3_09524	-6.44107	3.55816e-36	-4.3417	2.05676e-36	-5.13175	4.84315e-53	hypothetical protein			0.568733	1.99973	1.388		47.96	47.29	56.65
NRRL3_01446	-6.46794	1.17655e-67	-5.3134	1.4618e-06	-5.71279	5.63384e-07	hypothetical protein	SP		1.96367	1.32943	1.7669		764.667	60.54	108.343
NRRL3_09558	-6.49916	2.28096e-06	-3.07849	4.79152e-05	-1.04059	0.336396	hypothetical protein	SP		0.646467	1.456	2.0696		4.26833	14.13	4.82433
NRRL3_00295	-6.64079	0	-4.3372	4.02982e-84	-3.93007	2.66751e-66	hypothetical protein	SP		10.7143	21.18	12.8663		117	484.167	223.8
NRRL3_03990	-6.66059	7.47543e-07	-6.57872	7.11216e-16	-7.93201	4.88025e-13	hypothetical protein			0.1467	0.692933	0.314233		19.6067	76.25	90.05
NRRL3_01333.1	-6.86104	8.80537e-99	-2.93596	9.13628e-19	-3.95017	5.07752e-54	hypothetical protein	7 TM		4.40167	2.55133	2.86667		75.2533	21.9867	50.8333
NRRL3_05321	-7.22454	2.04001e-11	-6.87813	0.00101522	-4.24541	0.0464092	hypothetical protein			0.2047	0	0		372.033	10.7673	1.65133
NRRL3_02555	-7.29749	0	-4.23798	6.66244e-66	-4.27251	4.86907e-77	hypothetical protein	SP		399.7	89.6733	64.24		2695.33	1944	1414
NRRL3_00863	-7.64394	2.49788e-09	-9.12203	2.01206e-12	-9.10506	2.60143e-16	hypothetical protein	SP		0.3351	0	0.804933		27.2967	80.13	527.867
NRRL3_02850	-7.79942	0	-2.22818	4.93284e-20	-1.89568	0.000384586	hypothetical protein			342.6	256.6	586.967		1466	1376.9	2469.67
NRRL3_04240	-8.07014	1.54229e-20	-10.4689	4.78395e-33	-9.93856	4.43074e-14	hypothetical protein	SP		0.0130567	0.0752333	0.0197633		652.5	114.353	26.4293
NRRL3_06298	-9.58643	3.14451e-15	-8.90306	1.84501e-07	-7.39004	6.17312e-08	hypothetical protein	SP		0	0	0.1137		1568	35.1833	22.8993
NRRL3_01442	-9.8254	8.66296e-16	-3.30514	0.0380999	-2.28643		hypothetical protein	SP		0	0.254967	0		230.633	2.77833	0.352533
NRRL3_01443	-10.0688	5.92832e-22	-14.1252	3.18897e-26	-10.5395	4.4848e-09	hypothetical protein	SP		1.57307	0	0.1114		5180.33	1463.8	226.42
NRRL3_00861			-3.03518	1.19765e-35	-3.27479	5.46779e-60	hypothetical protein	7 TM		1.97567	8.42833	10.3353		21.1633	78.5	115.267
NRRL3_00975			-2.78586	2.58483e-42	-1.41714	6.54334e-07	hypothetical protein			40.67	8.11067	18.1167		126.333	63.2667	55.18
NRRL3_01028			-2.97889	6.47464e-33	-2.25416	2.96151e-34	hypothetical protein			12.0567	17.5133	27.3		32.6367	158.067	149.2
NRRL3_01146					-2.2935	5.57406e-39	hypothetical protein			38.4633	37.0633	25.5533		131.833	158.733	143.867
NRRL3_01218			-2.34228	9.2243e-10	-1.18227	2.79065e-05	hypothetical protein			2	2.88833	7.50367		5.341	16.9233	19.5867
NRRL3_01612			-2.8732	1.37914e-47	-3.333	9.81092e-35	hypothetical protein			55.1133	34.7567	41.31		112.287	290.667	481.1
NRRL3_01840			-3.02454	3.27787e-20	-2.05226	8.10785e-08	hypothetical protein	7 TM		3.94867	3.404	2.545		21.11	30.9333	12.1263
NRRL3_02020			-3.7151	3.82558e-13	-2.41921	7.05821e-11	hypothetical protein			0.698033	0.670167	1.709		6.80267	9.791	10.3693
NRRL3_02020a1					-6.76051	2.28452e-06	hypothetical protein			0.124733	0	0		7.831	2.26367	13.0493
NRRL3_02177					-2.14972	1.77129e-10	hypothetical protein			6.02933	7.51233	3.92533		10.567	13.7767	20.0367
NRRL3_02689			-2.74184	2.32631e-20	1.67302	0.000837453	hypothetical protein			262.7	46.7333	1309.67		98.4967	355.067	475.8
NRRL3_02734			-2.73729	5.96554e-11	0.942814	0.136677	hypothetical protein			1.46867	1.51667	3.453		7.08267	11.54	2.04
NRRL3_02943					-2.69305	4.89528e-30	hypothetical protein			52.0433	27.2733	6.95333		92.2067	73.3533	51.3967
NRRL3_02972			-2.50246	6.85572e-12	-1.05965	0.0122272	hypothetical protein			2.62933	3.25867	6.27467		14.0533	21.47	14.8333
NRRL3_03007					-2.73457	8.22277e-49	hypothetical protein			65.17	209.567	50.38		262.8	352.133	385.7
NRRL3_03050			-2.51857	1.65752e-32	-1.50913	2.43944e-20	hypothetical protein			47.2933	9.71567	22.1533		54.7067	63.4333	72.2467
NRRL3_03413			-2.93761	1.15267e-22	-1.21594	7.93236e-09	hypothetical protein			9.33833	6.84267	28.9433		60.6767	60.4733	77.0533
NRRL3_03638			-3.30412	1.6076e-29	-0.647895	0.190628	hypothetical protein			2.65233	5.01467	7.20733		56.75	56.09	13.0083
NRRL3_04125			-3.79975	0.0360862	-8.31146	8.34362e-10	hypothetical protein			0.332867	0.0938333	0.0905		1.28337	1.57667	33.5987
NRRL3_04367			-3.47942	0.0076807	-2.35502	9.06179e-05	hypothetical protein	SP		6.051	2.03147	3.26667		10.6427	26.171	19.316
NRRL3_04401a1			-2.36854	1.93395e-10	0.286078	0.624216	hypothetical protein			21.1667	4.514	9.64867		26.2267	26.7767	9.07633
NRRL3_04601					-2.97369	1.01647e-81	hypothetical protein			380.7	177.633	33.2933		459.933	483.867	299.433
NRRL3_04661					-2.00813	9.31047e-58	hypothetical protein			122.767	115.567	83.2		285.567	263.2	384.567
NRRL3_04719					-2.95518	1.91758e-17	hypothetical protein			3.20333	3.08233	6.20967		2.669	13.9567	55.8433
NRRL3_05230			-2.90406	8.43087e-18	-3.69515	3.1539e-05	hypothetical protein			14.2667	9.83833	19.9333		116.327	83.9367	296.75
NRRL3_05311			-2.30621	8.62545e-24	-1.81386	4.09711e-13	hypothetical protein			15.48	9.549	15.4567		66.4467	54.0767	62.49
NRRL3_05545			-4.37036	3.36493e-19	-4.07047	3.65502e-16	hypothetical protein			1.448	0.899267	0.8371		7.393	21.3733	16.0267
NRRL3_06262					-2.38965	8.7169e-36	hypothetical protein			5.118	18.81	7.08533		14.94	36.24	42.6633
NRRL3_06337			-3.44997	3.98686e-14	-1.73871	1.37805e-05	hypothetical protein			4.89733	1.43367	4.6		13.9567	17.8333	17.5367
NRRL3_06664					-2.44356	7.11294e-23	hypothetical protein			16.5367	27.6667	11.7333		24.25	36.9867	72.9933
NRRL3_07194			-3.94674	2.58188e-22	-7.02814	1.12863e-07	hypothetical protein			0	4.32967	0.1098		0.207233	74.8067	19.3167
NRRL3_07195			-3.01401	9.12134e-15	-1.63837	3.24543e-05	hypothetical protein			3.49933	12.5397	5.36467		2.61567	114.42	19.1933
NRRL3_07223			-2.25097	9.58251e-10	-1.29095	1.83904e-07	hypothetical protein			1.55653	10.9193	23.13		6.80967	58.1067	64.8367
NRRL3_07224			-2.54627	4.12059e-26	-2.1383	7.65086e-23	hypothetical protein			15.608	90.0967	108.983		63.23	603.233	544.833
NRRL3_07410					-2.80937	2.87941e-56	hypothetical protein			152.77	167.767	65.25		237.167	656.2	522.967
NRRL3_07439			-3.60656	0.0026145	-1.98268	5.0408e-07	hypothetical protein	SP		5.08867	2.22863	14.5233		7.73367	31.0507	66.1533
NRRL3_07597			-10.1773	4.54481e-05	-8.08739	3.29116e-06	hypothetical protein	SP		0	0	0		59.7	84.8933	18.745
NRRL3_07708			-3.34469	4.50819e-42	-4.10431	2.03277e-180	hypothetical protein	10 TM		5.79433	14.8667	20.0333		45.9	173.067	396.167
NRRL3_08812			-2.44778	9.67284e-09	-5.23388	7.96761e-10	hypothetical protein	7 TM		0.823733	1.84367	0.672767		4.09567	11.6453	28.81
NRRL3_09022					-2.03813	7.35204e-22	hypothetical protein			13.49	24.4967	23.8333		29.6267	83.96	111.797
NRRL3_09243					-2.1872	2.09908e-47	hypothetical protein			28.4767	29.3	20.4267		78.39	110.067	106.667
NRRL3_09422			-9.55953	3.61479e-14	-6.14838	4.15832e-33	hypothetical protein	SP, 7 TM		0.2061	0.02913	0.29061		39.52	28.72	23.2833
NRRL3_09702			-2.68816	5.25794e-09	-0.431926	0.364818	hypothetical protein			1.12713	1.35973	4.37533		12.7033	10.089	6.73033
NRRL3_09703			-2.90263	9.58208e-06	-0.641862	0.293997	hypothetical protein			1.39897	1.42927	5.68767		14.04	11.9667	10.2897
NRRL3_09738					-2.38884	3.27707e-44	hypothetical protein			22.12	52.9433	19.1933		120.433	168.133	115.047
NRRL3_10147			-5.78312	1.32827e-05	-3.8844	0.000263642	hypothetical protein	7 TM		1.81867	0.3197	0.694533		5.48	19.1173	11.6863
NRRL3_10302			-8.08644	3.69724e-10	-7.17951	8.11955e-08	hypothetical protein	3 TM		0.0250333	0.03041	0.02845		2.62567	10.011	4.90267
NRRL3_10364			-2.64191	3.39379e-12	-2.22501	1.22223e-10	hypothetical protein			2.522	2.989	5.29167		4.08133	21.34	28.6533
NRRL3_10822					-2.83578	6.22451e-63	hypothetical protein			36.6067	50.2167	10.7067		71.9967	98.2467	87.6367
NRRL3_11098.1					-2.50323	6.91962e-08	hypothetical protein			1.54467	1.71933	2.389		2.40333	4.95467	15.6547
NRRL3_11123			-3.03252	3.53836e-61	-4.25509	7.45751e-127	hypothetical protein			6.615	43.3333	22.5767		86.95	401.8	496.867
NRRL3_11514					-2.84351	5.9071e-12	hypothetical protein			1.21667	4.462	2.30117		7.83367	5.27033	19.1633
NRRL3_11679			-2.13081	8.77372e-23	-1.47695	2.72146e-14	hypothetical protein			19.3333	17.8133	25.92		31.21	88.5767	82.5133
NRRL3_00859	-9.73503	2.70634e-30	-7.32535	5.99859e-69	-8.24317	1.97163e-57	integral membrane protein	SP, 3 TM		0.539133	0.731233	0.3837		39.9133	131.8	130.4
NRRL3_06150			-3.77858	5.0593e-13	-2.01342	0.000111205	isochorismatase-like domain-containing protein			9.302	1.10993	2.48967		47.14	17.3333	11.5103
NRRL3_06201	-2.48967	4.34455e-58	-2.04229	4.92643e-07	-0.506096	0.204767	ketopantoate reductase ApbA/PANE-like protein			21.6567	2.40667	5.615		15.37	11.2987	9.06567
NRRL3_02840	-2.05792	1.96894e-92	-1.29713	5.46838e-06	-1.31499	1.69021e-08	lactonase domain-containing protein			27.2167	6.146	8.724		55.8633	17.1	24.9
NRRL3_02523	-2.25819	9.00373e-50	-1.88389	2.30491e-13	-1.18903	3.16558e-07	L-arabinitol 4-dehydrogenase LadA			18.43	7.95633	12.2173		19.0733	33.43	31.93
NRRL3_01551	-2.07264	1.84788e-129	-0.961291	3.18849e-06	-1.28045	3.66502e-21	leucine-rich repeat domain-containing protein			19.7167	71.6	54.83		47.05	158.467	152.9
NRRL3_03769					-2.25986	3.41706e-40	leucine-rich repeat domain-containing protein			37.3633	136.367	65.3333		169.067	378.933	357.133
NRRL3_05764					-2.83846	2.22966e-28	L-lysine 6-monooxygenase/L-ornithine 5-monooxygenase family protein			3.36067	7.40467	4.16967		4.654	19.57	34.1633
NRRL3_04938	-2.06922	3.04493e-151	-0.994168	5.4209e-05	-0.647316	0.000521576	long-chain-fatty-acid--CoA ligase FadD17-like protein			20.69	17.2333	13.5367		168.9	38.6	24.3
NRRL3_02168	-2.15902	9.18644e-144	-0.911047	3.66995e-05	-0.702005	6.50998e-06	low affinity zinc transporter - plasma membrane			57.4733	37.8633	49.6933		63.4633	80.42	92.7433
NRRL3_00970	-3.93011	3.04872e-12	-2.92109	1.64653e-17	-2.66272	3.98006e-16	LPS-induced tumour necrosis alpha factor domain-containing protein			1.7808	5.37167	6.542		17.1667	46.2233	47.7133
NRRL3_08837	-4.00187	6.80546e-25	-1.88343	1.55597e-05	-0.719814	0.044893	L-rhamnose-1-dehydrogenase			10.7433	3.251	7.50067		9.97833	13.8833	14.12
NRRL3_01217	-4.93811	3.77446e-05	-2.73398	0.000128925	-3.26605	5.9324e-08	LURP1 domain-containing protein			0.534433	1.00203	1.16173		2.49467	7.527	12.88
NRRL3_00170	-2.68593	3.68867e-201	-1.4045	0.0310839	0.538481	0.00563562	lysophospholipase Lip2			591.5	181.297	824.667		273.6	559.033	647.567
NRRL3_00097	-2.05351	2.81105e-236	-1.99943	6.43016e-19	-1.95064	6.06504e-44	lysophospholipase PlbC	SP		43.6767	32.4333	26.1533		321.4	145.467	115.767
NRRL3_08375	-2.06982	1.33449e-14	-1.90045	4.5552e-05	-2.04331	0.000318941	macro-like domain-containing protein			4.73233	3.31033	2.39067		11.8433	14.0667	11.095
NRRL3_06368			-2.13291	6.476e-13	-0.265454	0.54292	magnesium transporter CorA/zinc transporter ZntB family protein			0.7269	2.10633	5.10567		7.41867	10.6533	6.97833
NRRL3_02847	-2.61919	2.86776e-128	-0.929741	0.000272145	-1.20129	1.43092e-06	maltose/galactoside acetyltransferase domain-containing protein			44.6833	23.0133	18.09		35.2733	50.0533	47.4033
NRRL3_08606			-2.16121	9.63487e-35	-1.3445	1.06809e-25	mannitol 2-dehydrogenase			77.8833	45.5267	65.57		180.2	230.667	190.8
NRRL3_10131	-3.76892	0	-1.33691	9.65294e-11	-1.87396	1.97226e-31	metalloreductase			24.79	18.7	12.7633		76.62	53.4367	53.6033
NRRL3_02557	-2.84695	0	-1.59183	1.17903e-08	-1.4674	7.3057e-06	methionine aminopeptidase			80.7867	14.714	9.38633		95.6733	51.21	29.45
NRRL3_06013	-2.15043	2.25758e-09	-1.86475	0.000225997	-1.1137	0.00101906	methyltransferase			5.27467	1.98503	6.10633		5.506	8.352	15.1033
NRRL3_10369.1	-7.04245	0	-0.804926	0.00549908	-0.732685	0.49666	methyltransferase - type 11			3536	259.367	65.55		4374.33	521.5	123.817
NRRL3_11800	-8.01171	2.60796e-20	-7.43873	1.62932e-15	-7.64537	1.21046e-08	methyltransferase type 12 domain-containing protein			0.2044	0.187767	0.0514667		325.333	36.04	13.9547
NRRL3_08535	-4.6911	1.4186e-221	0.573219	0.0187521	-0.277045	0.322688	mevalonyl-CoA hydratase			62.1933	60.2	30		52.52	45.53	41.7067
NRRL3_11644	-3.17731	2.7543e-61	0.113092	0.865894	-2.50198	3.07132e-13	mevalonyl-CoA ligase SidI			3.912	5.06367	1.449		10.3693	5.27133	9.44833
NRRL3_07894	-2.18468	0	-0.16126	0.515921	-0.526818	3.86732e-05	MFS - sugar transporter	12 TM		203.667	350.8	271.5		365.5	448.167	448.3
NRRL3_03274	-6.28416	0	-1.40263	4.83265e-12	-1.39149	3.04196e-27	MFS - sugar transporter	12 TM		1955.33	2925	2587.33		8208	8859	7758
NRRL3_06839	-6.98239	0	-1.60253	5.0594e-07	-1.8018	1.73532e-24	MFS - sugar transporter	10 TM		337.333	518.633	609		1438.33	1831	2422.67
NRRL3_07456	-7.34974	0	-1.64311	6.80406e-13	-1.44868	1.72858e-18	MFS - sugar transporter	10 TM		370.9	252.567	338.833		988.8	907.367	1054.6
NRRL3_00232			-2.87856	9.40973e-17	-0.801086	0.0533542	MFS efflux pump (antibiotic resistance)			5.77433	2.035	3.97367		55.5833	17.27	7.90167
NRRL3_02351	-4.13695	0	-2.56406	4.50783e-34	-1.98826	4.43482e-14	MFS monosaccharide transporter	SP, 10 TM		99.4133	27.3467	18.4367		108.797	181.867	83.2167
NRRL3_07587			-6.70297	2.94187e-21	-8.40416	7.04855e-52	MFS multidrug transporter	12 TM		0.04411	0.6169	0.2735		3.35467	71.5467	107.843
NRRL3_08289			-3.72471	4.27799e-11	-4.04724	3.30862e-27	MFS oligopeptide transporter	8 TM		0.4287	0.350967	0.855433		1.044	5.31333	16.0633
NRRL3_07590	-2.6143	1.99761e-61	-3.69195	2.40028e-47	-4.38375	1.06153e-63	MFS permease	12 TM		4.799	9.31567	4.62067		270.067	136.733	110.513
NRRL3_07365	-4.89316	3.05173e-83	-2.81074	3.31056e-25	-3.75782	2.01987e-62	MFS permease	9 TM		5.093	8.548	4.53667		11.3367	68.3833	70.3967
NRRL3_07586	-6.21011	8.5444e-116	-3.67901	7.91885e-52	-3.34356	2.59383e-108	MFS permease	12 TM		24.69	21.0933	37.75		98.8967	310.567	438.867
NRRL3_04281			-3.98712	3.36073e-51	-3.17392	1.9238e-26	MFS permease	11 TM		6.876	4.301	3.83067		197.5	76.7833	39.8733
NRRL3_05117			-2.07011	1.48747e-25	-1.63952	1.99039e-34	MFS siderophore iron transporter	12 TM		48.86	61.39	66.0267		171.067	292.133	235.233
NRRL3_04239	-2.16919	1.28957e-110	-2.08675	2.20187e-25	-2.11279	1.87196e-39	MFS sugar transporter	13TM		18.3667	16.81	15.9767		63.6233	81.7433	79.32
NRRL3_03702	-2.51783	7.61167e-71	-2.70475	1.67201e-24	-2.77733	2.65283e-15	MFS sugar transporter	10 TM		2.589	4.33167	1.80067		4.34067	31.6833	14.14
NRRL3_11740	-2.21339	1.32589e-13	-2.29994	5.42135e-11	-2.41398	1.34282e-07	MFS sugar/inositol transporter	8 TM		1.73733	2.281	1.13333		2.964	12.6167	6.886
NRRL3_08014	-2.24271	1.52276e-60	-0.673101	0.0312642	-0.676065	0.0012437	MFS transporter	11 TM		7.144	9.246	11.2267		12.36	16.9333	20.5967
NRRL3_10368	-2.38867	0	-0.0899494	0.774133	-0.168593	0.499644	MFS transporter	14 TM		493.867	202.467	102.047		739.567	247.7	131.167
NRRL3_03297	-2.43035	0	-1.05905	7.73302e-06	-1.6589	9.91342e-20	MFS transporter	14 TM		67.22	87.8467	42.4667		209.9	207.933	153.1
NRRL3_09620	-3.08097	1.39648e-255	-1.77612	1.00781e-17	-2.44566	1.10809e-27	MFS transporter	SP, 13 TM		27.73	23.3333	11.354		81.1133	92.07	70.6
NRRL3_05607	-4.70916	0	-2.30593	4.71495e-15	-0.855106	3.40802e-08	MFS transporter	10 TM		43.1667	26.2867	64.62		77.53	150.733	133.733
NRRL3_07366	-4.93748	0	-1.93095	2.73566e-08	-4.23213	2.70975e-93	MFS transporter	10 TM		10.489	16.953	5.994		20.6367	75.11	128.933
NRRL3_02837					-2.70306	5.30053e-17	MFS transporter	11 TM		7.47167	19.2833	3.30933		13.3087	13.4767	24.6167
NRRL3_09397					-2.70201	2.18565e-11	MFS transporter	12 TM		6.67633	4.50533	2.071		8.034	7.85533	15.384
NRRL3_10564					-2.56931	2.7793e-15	MFS transporter	12 TM		3.91767	8.972	3.61667		5.224	25.57	24.7567
NRRL3_10134					-2.80309	3.60079e-12	MFS transporter - sugar transporter-like protein	SP, 2 TM		0.735	2.039	1.41767		2.545	7.33767	11.2717
NRRL3_08528	-3.19095	0	-0.199541	0.569828	-1.02918	1.72438e-08	MFS transporter SitT	13 TM		39.95	37.23	23.29		60.57	48.4033	54.3667
NRRL3_01846					-2.41986	7.97888e-18	MHYT domain-containing protein			13.3957	16.7133	2.41933		41.5567	35.8133	14.7533
NRRL3_08270	-3.08662	0	-2.6674	6.00694e-46	-2.14195	1.44526e-42	mitochondrial carrier domain-containing protein			229.033	144.133	239.267		902.3	1048.6	1205.33
NRRL3_01296			-2.69257	3.68406e-19	-1.89712	1.25955e-11	mono- and diacylglycerol lipase	SP		7.68867	4.36167	5.589		221.267	31.8833	23.9267
NRRL3_09768			-4.17952	4.82457e-10	-2.14859	5.94203e-05	MTH1187/thiamine-binding YkoF domain-containing protein			5.784	0.760733	2.69333		19.14	15.5467	13.4903
NRRL3_03273	-4.90555	4.69964e-141	-2.90586	2.45305e-37	-2.07782	4.13534e-43	multicopper oxidase	SP		4.90533	7.03633	12.3767		36.2233	60.6567	59.8333
NRRL3_11051	-3.15725	0	-1.51691	3.24262e-12	-0.750608	1.77842e-06	myc-type - basic helix-loop-helix domain-containing protein			103.37	37.21	60.6967		194.367	122.9	116.8
NRRL3_00296	-4.29538	7.5491e-288	-0.380109	0.153074	-0.913945	8.39935e-06	N amino acid transport system protein			32.5967	37.1	27.56		67.7467	54.9367	59.3567
NRRL3_06990	-2.30433	2.02295e-185	0.662653	0.0607764	0.901756	0.000687637	NACHT-NTPase and P-loop NTPase - N-terminal domain-containing protein			96.3833	76.0467	149.2		133	55.6033	92.4167
NRRL3_11513	-2.50689	3.00575e-116	-0.253842	0.393062	-2.87201	7.41372e-27	NAD(P)-binding domain-containing protein			9.34967	25.38	9.97367		26.2733	34.5233	83.7467
NRRL3_04955	-4.05625	0	-1.68992	2.30684e-12	-3.53816	7.63872e-66	NAD(P)-binding domain-containing protein			24.0667	24.4633	8.21633		116.633	90.23	108.9
NRRL3_06172			-2.01811	2.38179e-06	-2.88107	4.90558e-13	NAD(P)-binding domain-containing protein			1.4466	3.80967	3.53967		3.07267	17.5833	29.5067
NRRL3_10120	-3.16122	9.37448e-29	-0.952969	0.0338742	-0.996185	0.00682477	NAD(P)-binding protein PynE			3.449	5.47233	6.14233		19.8733	12.2647	14.0133
NRRL3_02929	-5.38634	4.79947e-152	-5.6281	8.21217e-16	-1.20539	3.62168e-05	NAD-dependent epimerase/dehydratase			37.1467	0.2875	7.994		62.8367	16.468	21.0933
NRRL3_02921					-3.00166	1.12772e-11	NAD-dependent epimerase/dehydratase domain-containing protein			11.8667	6.52433	1.55513		15.63	6.77267	14.4767
NRRL3_06148	-2.22055	3.82102e-25	-2.01053	3.02716e-06	-0.00279645	0.995536	NADPH dehydrogenase			13.8133	1.827	7.29467		13.4267	8.38767	8.327
NRRL3_05376					-2.13114	4.71294e-08	NADPH dehydrogenase			92.1767	6.96767	2.55433		241.667	15.8133	12.96
NRRL3_09052			-2.327	6.44199e-21	-1.32893	4.37861e-07	Ndt80 DNA-binding domain-containing protein			6.339	6.74067	9.08433		32.7567	38.5433	26.1467
NRRL3_00813	-4.65811	1.74394e-104	1.70814	0.00668235	2.00362	1.07819e-24	necrosis inducing family protein			442.833	155.763	385		323.667	55.3467	110.66
NRRL3_02922	-2.15642	1.56528e-33	-4.3934	7.69665e-70	-3.53564	4.33381e-48	NF-X1-type and CCCH-type zinc finger protein			1.39	0.854933	1.2104		18.9167	20.49	16.22
NRRL3_01144	-3.85723	1.42896e-50	-3.79002	8.37437e-36	-4.70948	3.22776e-52	nicotinic acid-CoA ligase			1.02027	1.5746	1.01467		19.4067	24.3833	30.3133
NRRL3_02906	-3.02942	4.69921e-26	-2.05765	0.0201133	0.332065	0.685574	NmrA-like domain-containing protein			9.055	0.564633	2.39867		29.7933	2.74267	2.17667
NRRL3_03778			-2.61921	4.91749e-08	-1.0183	0.014043	NmrA-like domain-containing protein			0.824033	1.86433	3.76		1.87767	12.9437	8.834
NRRL3_00032					-2.06172	1.72599e-16	NmrA-like domain-containing protein			3.228	25.2167	7.08967		5.12233	28.8433	33.83
NRRL3_01334	-2.33604	8.22454e-17	-0.594926	0.0785241	-1.11668	0.00248321	non-ribosomal peptide synthetase			3.55733	3.365	1.89933		10.4233	5.80533	4.754
NRRL3_08538	-3.42286	0	0.707404	0.0101402	-0.68363	0.00136003	non-ribosomal peptide synthetase SidD			17.8833	24.73	10.4337		25.66	17.0433	19.23
NRRL3_00030	-5.0964	8.07678e-264	-3.59104	4.05365e-26	-3.72595	9.74954e-16	non-ribosomal peptide synthetase-like protein			2.44	0.946433	0.423967		4.78667	12.78	6.48833
NRRL3_11458			-2.33713	7.71376e-08	-2.04364	3.13563e-08	non-ribosomal peptide synthetase-like protein			6.50933	1.77767	2.432		23.73	10.338	11.58
NRRL3_06237			-2.00667	3.1505e-33	-2.20875	1.35813e-70	non-ribosomal peptide synthetase-like protein			68.64	41.69	30.0067		176.433	190.4	159.167
NRRL3_01664	-3.33006	1.01204e-06	-3.27985	5.69023e-07	-3.31143	9.19237e-11	nuclear transport factor 2 domain-containing protein			3.4	1.42293	2.256		15.7267	15.3133	25.7233
NRRL3_02169	-2.08064	2.41767e-34	-2.35577	4.32357e-19	-1.24331	3.78694e-07	nucleoside phosphorylase domain-containing protein	SP		3.731	2.35133	5.57033		12.14	13.5867	15.07
NRRL3_11804	-2.37992	1.73456e-36	-2.5806	2.76921e-21	-3.49726	1.58284e-37	nucleoside phosphorylase domain-containing protein			3.733	3.29833	1.58767		14.6567	22.4267	20.55
NRRL3_01238	-2.70062	1.22177e-99	-3.19965	2.57081e-30	-3.08306	2.95224e-33	nucleoside phosphorylase domain-containing protein			5.69867	4.602	4.70267		43.3767	47.4933	45.3667
NRRL3_09428	-3.67093	5.684e-52	-3.55531	1.32342e-36	-3.47102	3.29653e-40	nucleoside phosphorylase domain-containing protein			0.658467	1.0995	1.18303		7.45967	14.7167	15.0033
NRRL3_01881	-3.93288	2.68931e-55	-4.36464	2.83604e-70	-3.55864	9.23439e-43	nucleoside phosphorylase domain-containing protein			0.918567	0.955	1.32937		8.47167	22.3233	17.8667
NRRL3_11144					-2.18842	2.80193e-47	oleate delta-12 desaturase			495.833	167.433	79.2467		847.767	467.467	413.133
NRRL3_11262	-3.11434	0	-0.866046	9.99439e-05	-0.619538	0.0353444	oligopeptide transporter OPT superfamily protein			250.1	35.1067	16.02		387	73.3367	28.16
NRRL3_09494	-2.57497	1.19391e-183	-1.70868	3.0724e-17	-0.501636	0.0259505	O-methyltransferase			107.413	14.5567	26.95		58.71	53.69	43.5433
NRRL3_06293	-4.69216	4.5803e-16	-4.82986	2.69579e-49	-6.99863	2.42197e-36	O-mevalon transferase YanI			0.193067	1.56887	0.330367		114.553	51.4	50.1
NRRL3_07585			-2.57714	5.3042e-44	-2.26455	4.17804e-54	orotate phosphoribosyltransferase			157.7	115.833	152.133		232.7	793.9	838.233
NRRL3_02822	-2.86151	6.45778e-28	-3.41893	5.76752e-11	-0.00464886	0.993436	oxidase			12.3033	0.841133	7.304		13.5767	10.29	8.344
NRRL3_00862	-4.98938	1.83757e-146	-7.31113	6.64527e-100	-7.57377	1.6825e-146	oxidase UstYa-like protein			2.38067	1.66467	2.468		188.033	297.733	547
NRRL3_06903.1					-2.8562	9.6961e-18	p53-like transcription factor			2.09633	3.98167	2.90467		19.3433	13.3667	24.2733
NRRL3_09053					-2.27432	8.20884e-10	peptidase C12 - ubiquitin carboxyl-terminal hydrolase domain-containing protein			4.238	7.036	5.02667		14.2667	22.0267	27.72
NRRL3_09298	-2.32314	1.03986e-54	-0.402935	0.471689	0.264259	0.605566	peptidase family A1 domain-containing protein			7.147	3.226	8.994		18.1167	4.94733	8.71433
NRRL3_04197	-3.11988	2.39084e-13	-2.50455	5.05521e-08	-1.35484	0.00561881	peptidase family A1 domain-containing protein			1.93233	2.49367	4.551		24.4067	16.0267	13.3307
NRRL3_11301			-2.53747	3.67578e-14	-1.22254	0.000208835	peptidase M20			5.65667	2.28867	5.312		8.26367	15.1033	14.13
NRRL3_06032	-2.26123	1.14937e-115	-2.05542	0.00144127	-0.529077	0.000125961	peptidase S8 - subtilisin-related protein			13.1867	10.104	43.9		52.3667	49.0767	72.5967
NRRL3_06553					-2.48593	9.80542e-40	peptidyl-tRNA hydrolase-like protein			27.9833	24.7533	11.9733		62.05	63.5267	76.95
NRRL3_04370	-4.64066	6.25166e-56	-5.53733	1.58294e-47	-3.29499	5.32184e-08	phenol-2-monooxygenase	1 TM		2.10767	0.662367	5.267		55.1	34.8567	58.8733
NRRL3_07882	-3.03088	1.88954e-36	-1.85182	4.031e-05	-0.534827	0.273091	phenylalanine ammonia-lyase			0.444867	1.37167	1.91633		124.72	5.623	3.17933
NRRL3_09935					-3.59532	3.01448e-71	phosphoenolpyruvate carboxykinase - ATP-utilizing			204.067	186.197	13.224		520.333	423.633	184.733
NRRL3_07594					-3.8446	9.64555e-14	phosphoenolpyruvate synthase 2-like protein			2.63967	3.67067	0.3951		16.75	8.82567	6.56367
NRRL3_01292	-3.25709	0	-1.55851	2.79455e-09	-0.512491	0.00101906	phosphoesterase domain-containing protein			93.6	70.2667	185.433		263.633	237.733	302.267
NRRL3_07019	-5.10019	0	-2.88657	5.05425e-06	-1.1587	1.63796e-09	phosphoesterase domain-containing protein	SP		174.467	38.2067	77.6667		640.7	329.833	198.867
NRRL3_02860	-5.55635	0	-2.10266	0.000137315	-0.252591	0.151201	phosphoesterase domain-containing protein			467.1	99.5967	363.833		953.8	501.067	495.567
NRRL3_05606	-7.05389	0	-1.93697	0.00623966	-1.24017	4.79405e-19	phytanoyl-CoA dioxygenase-like protein			211.167	124.61	234.433		290.233	555.333	635.167
NRRL3_05443			-2.04655	6.03833e-07	-0.354039	0.431126	phytanoyl-CoA dioxygenase-like protein			4.713	2.17233	5.41167		4.59533	10.1353	7.882
NRRL3_11755	-3.37567	0	-0.490553	0.0106688	-0.773541	2.18962e-08	phytase			4790	5896	3651.33		11536.7	9481.33	7139.33
NRRL3_07118	-4.7594	0	-0.272432	0.372093	0.0257371	0.899635	phytase-like domain-containing protein			475.567	321.433	499.733		791.2	447.767	562.333
NRRL3_07311	-2.57071	9.0368e-147	-0.7151	0.0175771	-0.878002	1.76638e-06	P-loop containing nucleoside triphosphate hydrolase domain-containing protein			14.3933	20.4267	23.5333		69.7333	38.77	49.7967
NRRL3_03325	-2.73054	0	-0.993299	1.17686e-05	-2.75193	2.45869e-35	P-loop containing nucleoside triphosphate hydrolase domain-containing protein			131.3	88.9367	26.15		190.4	202.067	201.9
NRRL3_08681	-5.18929	0	-1.93454	8.11106e-12	-3.13011	2.41395e-30	P-loop containing nucleoside triphosphate hydrolase domain-containing protein	1 TM		8.20633	20.1233	8.24867		27.58	87.73	82.4833
NRRL3_10257	-3.28165	0	-1.28654	6.95728e-16	-0.302872	0.162855	poly (ADP-ribose) polymerase			74.18	82.3167	83.1533		154.967	228.533	117.413
NRRL3_00201			-2.50189	1.8554e-11	-2.33754	1.85068e-10	polyamine oxidase	SP, 2 TM		1.3539	1.3864	2.90133		14.3433	8.84633	16.8217
NRRL3_10375	-7.69341	0	-1.41245	3.93765e-07	-2.56087	0.0190413	polyketide synthase			125.527	15.0377	0.929667		295.933	45.29	6.20533
NRRL3_11792	-6.62493	9.07377e-07	-5.46811	0.000300476			polyprenyl synthetase-like protein			0	0.0376333	0		13.196	1.90137	0
NRRL3_11768			-2.50902	1.45447e-21	0.353796	0.206528	polyprenyl synthetase-like protein			11.87	6.63467	21.22		26.5	42.17	18.9333
NRRL3_07090	-5.40907	2.63539e-06	-6.79183	1.26171e-06	-1.71718	0.0371052	polyprenyl transferase			0.0898333	0.0581333	1.197		63.7	8.299	4.5227
NRRL3_06290	-7.21747	1.02723e-08	-5.33964	5.02362e-05	-4.9306	0.00671891	prenyltransferase YanG	6		0.06297	0.114867	0		91.06	5.041	1.01807
NRRL3_09637	-2.04158	1.71497e-29	-3.10533	8.87204e-36	-2.39344	8.28368e-21	proline oxidase-like protein			28.0667	5.25733	10.3623		52.62	52.0867	62.6467
NRRL3_07945	-2.03737	7.46505e-108	-1.43663	7.02411e-11	-2.2109	2.95224e-33	prolyl 4-hydroxylase subunit alpha domain-containing protein			67.5333	73.9833	30.5667		193.833	229.5	162.167
NRRL3_02813	-2.03522	1.78913e-16	-1.71272	1.78088e-08	-1.81696	1.41112e-08	protein kinase domain-containing protein			1.93133	3.83767	3.857		1.871	14.24	15.66
NRRL3_04603	-2.44143	1.13257e-33	-3.4464	1.85962e-32	-2.9619	5.90251e-16	protein kinase domain-containing protein			1.10837	1.72767	1.14543		15.6967	21.43	10.2847
NRRL3_02068	-3.18649	5.68562e-207	-1.05799	3.72923e-05	0.215318	0.384395	protein kinase domain-containing protein			57.7567	42.8267	96.2733		99.6133	101.787	95.0233
NRRL3_05258			-2.27154	6.541e-27	-1.98949	2.67835e-32	protein kinase domain-containing protein			23.4867	23.0767	33.9867		118.233	126.033	154.767
NRRL3_04604			-2.41777	1.03106e-19	-2.71332	1.38797e-22	protein kinase domain-containing protein			2.13167	4.55	2.58		23.1967	27.6033	19.5333
NRRL3_09016	-5.75108	6.96793e-200	-1.17871	0.0632478	-1.20073	1.00425e-10	protein kinase-like domain-containing protein			36.9167	74.4667	60.14		44.3667	194.9	159.333
NRRL3_00787	-2.3648	0	-1.27581	2.13269e-12	-1.93203	2.53057e-35	P-type ATPase family protein			231.167	251.2	163.3		631.6	691.2	710.867
NRRL3_04377					-2.06901	3.64968e-16	purine permease			10.5763	34.81	25.8733		9.37133	91.73	125.487
NRRL3_02907	-7.38241	0	-2.84837	1.2905e-05	-0.99885	1.10532e-08	purple acid phosphatase N-terminal domain-containing protein	SP		164.767	40.1	140.433		964.7	338.133	319.767
NRRL3_04168	-2.95384	1.80115e-274	-1.33394	4.55545e-11	-1.98157	9.00796e-23	pyridine nucleotide-disulphide oxidoreductase family protein			32.9933	19.92	10.85		83.1167	56.8433	49.0567
NRRL3_07946	-2.03692	3.89356e-47	-0.826505	0.0364503	-1.04753	0.0024016	pyridoxal reductase			68.24	7.47933	5.156		114.433	15.2867	12.3167
NRRL3_00521	-2.15728	2.02504e-28	0.440718	0.380826	0.0627859	0.930913	reactive intermediate/imine deaminase RidA family protein			7.82867	12.71	9.022		6.67867	10.638	9.83667
NRRL3_08892	-4.31945	0	-2.61907	1.67055e-37	-2.74976	3.29268e-29	resistance to 7-aminocholesterol Rta-like protein	7		102.863	44.1233	27.6633		282.3	311.7	211.933
NRRL3_01161	-2.17191	0	-1.15818	1.0017e-08	-1.52268	2.70239e-34	ribonucleoside-diphosphate reductase small chain			383.067	222.533	141.967		611.2	557.633	467.6
NRRL3_08271			-2.02929	2.17149e-22	-1.89226	7.84862e-37	ribosomal RNA-processing protein CgrA			193.7	88.1467	136.633		479.6	412.1	580.8
NRRL3_00974	-2.53711	2.17159e-30	-3.44473	2.58525e-22	-3.64212	9.20957e-30	RING type zinc finger protein			8.113	1.64483	1.93933		71.5433	20.2167	27.41
NRRL3_06335			-2.01879	1.15688e-10	1.24713	1.52947e-11	RmlC-like cupin domain-containing protein			275.7	52.8367	712.2		496.967	244.467	343.467
NRRL3_06295	-3.52537	1.41803e-54	-5.3048	9.11637e-35	-3.91158	4.2429e-22	RmlC-like cupin domain-containing protein YanE			3.66467	1.37333	1.66833		340.967	62.06	28.96
NRRL3_01209	-2.14223	1.83167e-49	-1.29742	0.0024899	-1.73145	0.0299076	S-adenosyl-L-methionine-dependent methyltransferase domain-containing protein			6.87033	5.796	0.934067		14.7733	16.0833	3.55733
NRRL3_01207	-2.4394	1.039e-100	-0.529082	0.207763	-0.701044	0.0558319	S-adenosyl-L-methionine-dependent methyltransferase domain-containing protein			16.5933	11.689	6.43433		24.3533	19.33	11.9967
NRRL3_00182	-3.39582	0	-1.36833	3.9336e-09	-2.24441	3.01436e-32	S-adenosyl-L-methionine-dependent methyltransferase domain-containing protein			53.7233	38.66	17.55		120.833	114.6	95.2067
NRRL3_06033	-10.5572	0	-3.57824	1.50315e-10	-1.82957	4.91865e-31	S-adenosyl-L-methionine-dependent methyltransferase domain-containing protein			108.987	29.8767	115.417		432.1	419.467	468.1
NRRL3_11275					-2.75159	8.93237e-28	S-adenosyl-L-methionine-dependent methyltransferase domain-containing protein			68.36	26.2667	8.07		148.033	77.3867	62.4233
NRRL3_09766			-5.88141	8.53141e-18	-3.95743	8.44064e-06	S-adenosyl-L-methionine-dependent methyltransferase domain-containing protein			0.879767	0.277267	0.2795		7.951	18.1533	5.18167
NRRL3_02676			-2.03415	4.193e-23	-2.37335	1.54967e-29	SAM-dependent methyltransferase LaeA			18.89	15.0867	10.3017		82.25	70.65	61.3467
NRRL3_03120	-2.07471	2.29957e-119	-0.765312	0.00407288	-0.436338	0.0102738	serine hydrolase Fsh domain-containing protein			50.7967	31.92	61.9733		48.3667	62.16	96
NRRL3_10371	-8.44078	0	-0.920671	0.000794793	-2.15025	0.041512	serine hydrolase Fsh domain-containing protein			2007	213.4	21.9033		2653.33	465.367	110.507
NRRL3_06432			-5.86702	1.41483e-09	-8.6026	5.15997e-07	sesquiterpene cyclase			0	0.200667	0		0.371333	13.0007	14.958
NRRL3_11261	-3.2472	0	-1.08538	6.56142e-07	-2.16779	3.40547e-12	SH3 domain-containing protein			113.37	13.82	3.31		188.9	33.2233	17.19
NRRL3_00048	-2.96251	0	-3.84738	8.41615e-107	-4.19495	5.4475e-119	short-chain dehydrogenase/reductase			65.5767	31.22	22.7833		506.233	509.333	476.9
NRRL3_03903					-2.45364	8.97337e-12	short-chain dehydrogenase/reductase			6.76	6.899	4.29833		44.7167	29.4	27.0867
NRRL3_05372			-2.31683	0.00824538	-3.31826	3.6922e-72	short-chain dehydrogenase/reductase			5.13133	10.6907	10.4593		74.3267	61.2733	119.567
NRRL3_03342			-4.05574	3.95825e-43	-4.18928	6.79003e-16	short-chain dehydrogenase/reductase			11.765	5.738	11.5877		267.4	106.56	242.267
NRRL3_08883	-2.04102	1.3086e-44	-0.120816	0.822047	0.409307	0.273662	short-chain dehydrogenase/reductase family protein			19.2067	8.83467	12.85		16.6967	11.0193	11.0423
NRRL3_02398	-2.0965	9.8858e-216	0.598603	0.0571492	-0.139339	0.541938	short-chain dehydrogenase/reductase family protein			82.74	108.99	96.3967		186.233	82.3633	122.433
NRRL3_09864	-2.2422	4.16853e-124	-0.41438	0.0523514	0.0432414	0.83399	short-chain dehydrogenase/reductase family protein			208.367	59.44	84.5967		104.063	90.6033	94.1333
NRRL3_01248	-2.54403	1.30654e-17	-1.20837	0.00320418	-1.02951	0.0434247	short-chain dehydrogenase/reductase family protein			3.23367	4.23233	5.50367		7.75333	11.1033	12.9967
NRRL3_01297	-2.98008	5.87118e-161	-2.03717	7.10839e-12	-1.9058	1.22867e-06	short-chain dehydrogenase/reductase family protein			8.62367	5.84867	3.172		29.9167	27.2467	13.6367
NRRL3_07447	-3.66558	4.4755e-98	-2.73975	5.15749e-18	-2.35479	1.50972e-13	short-chain dehydrogenase/reductase family protein			25.0667	3.963	3.70167		35.2367	29.9433	21.6667
NRRL3_03892			-2.8884	3.34031e-25	-1.19378	2.35976e-06	short-chain dehydrogenase/reductase family protein			52.5267	5.785	15.2167		23.8067	48.71	39.86
NRRL3_07947			-2.16067	1.46514e-07	-2.26963	1.85481e-08	short-chain dehydrogenase/reductase family protein			15.652	3.09533	2.51567		9.631	15.7367	14.02
NRRL3_06294	-5.00314	0	-5.64402	1.92882e-76	-4.16711	4.3396e-55	short-chain dehydrogenase/reductase YanD			37.94	8.58333	10.6747		1448	477.367	221.1
NRRL3_08534	-3.56682	0	-0.051933	0.880396	-0.663081	0.000479937	siderophore iron transporter			250.667	583.8	283.433		455.233	688.067	512.867
NRRL3_03005	-4.50725	3.4127e-21	-3.58965	1.45219e-13	-3.20971	2.74346e-13	six-bladed beta-propeller - TolB-like domain-containing protein	SP		0.802567	1.24043	1.42067		23.9467	16.7733	14.985
NRRL3_02812	-3.00343	0	-2.74151	1.68471e-54	-2.99924	2.04281e-116	soluble epoxide hydrolase			76.3767	84.31	64.36		478.733	641.8	591.433
NRRL3_02927	-4.21368	1.78567e-107	-5.37955	1.14284e-36	-1.72307	3.68297e-10	spherulation-specific family 4 protein	1 TM		24.4067	1.04573	11.608		89.7433	49.26	43.6633
NRRL3_10089	-3.58098	7.7018e-130	-1.82721	6.97984e-06	-1.62605	3.81811e-13	sphingomyelin phosphodiesterase-like protein			8.27967	4.094	8.70333		94.4567	16.88	30.88
NRRL3_03016	-2.64745	1.25167e-119	-0.335362	0.37584	-0.899973	0.000250376	stress responsive alpha-beta barrel domain-containing protein			246.3	79.3367	95.91		135.733	115.033	206
NRRL3_00812	-2.42953	3.4914e-305	1.82081	1.3961e-08	1.99277	2.60895e-31	survival protein SurE-like phosphatase/nucleotidase domain-containing protein			315.9	349.9	608.733		784.1	114.867	175.9
NRRL3_10258	-2.3058	8.10659e-63	-1.58356	3.57847e-09	-0.93711	0.000265165	tannase/feruloyl esterase family protein			11.49	6.58933	6.94933		27.32	22.4567	15.29
NRRL3_04345	-3.34279	5.03702e-286	-0.868143	0.00411569	-2.73684	5.54723e-09	taurine dioxygenase			37.9833	92.19	38.6533		71.0967	188.067	292.067
NRRL3_08436					-2.95222	2.81472e-05	terpene synthase - metal-binding domain-containing protein			6.17867	17.99	9.547		25.9767	44.7	85.0133
NRRL3_01424	-2.13398	3.15962e-248	-0.172564	0.54394	-0.451374	0.0117131	tetrapeptide transporter Opt1/Isp4-like protein			1788.33	2877.33	1432.33		3575.67	3676	2237.67
NRRL3_04374	-2.52073	4.01305e-205	-2.44733	3.68567e-37	-2.05755	1.42871e-33	tetratricopeptide repeat-containing protein			23.62	22.4	29.3933		130.367	139.967	140.1
NRRL3_03194	-3.2771	0	-2.11961	6.8684e-12	-2.56964	9.21845e-48	thioredoxin reductase			365.1	184.407	298.9		562.333	930.967	2022.33
NRRL3_11730	-2.32114	1.14018e-117	-1.024	6.6609e-06	-0.261999	0.0641458	thioredoxin-like fold protein			63.1767	132.133	197.333		75.5567	307.8	271.667
NRRL3_09036	-2.9757	1.576e-05	-3.09731	0.00140067	-2.74408	0.00209549	transferase family protein			0.337967	0.224867	0.311367		10.374	2.208	2.46667
NRRL3_03284	-6.62678	3.24262e-07	-8.85495	6.83175e-12	-5.86042	0.000260131	transferase family protein			0.02485	0	0		52.0867	12.963	1.52157
NRRL3_06663					-3.23255	1.8378e-38	transferase family protein			87.09	144.7	26.6633		228.233	260.933	287.733
NRRL3_08811			-2.23788	4.96957e-10	-5.67209	1.05915e-15	transferase family protein			2.573	4.84533	1.25963		11.7633	26.1933	73.3333
NRRL3_09244					-2.23237	7.08219e-65	trehalose 6-phosphate phosphatase			76.4533	71.9767	47.8967		250.1	324.7	257.467
NRRL3_07232			-2.0058	0.000421926	-6.21868	7.63021e-47	trichothecene 3-O-acetyltransferase			1.3005	2.17867	0.723333		9.91067	9.78333	62.2267
NRRL3_10845					-2.00043	3.05757e-35	tRNA ligase Trl1-like protein			8.393	16.42	8.96667		29.6367	67.2767	41.14
NRRL3_02437	-5.04466	0	-2.63979	0.00011669	-1.74768	8.58248e-32	UDP-glucose 6-dehydrogenase			60.37	22.0667	50.3433		279.233	161.433	193.333
NRRL3_08610	-3.02512	5.52084e-09	-3.95449	1.33077e-10	-3.79434	4.36319e-05	uricase			1.906	0.610233	1.64833		0.7551	10.4823	26.5187
NRRL3_07020	-4.17896	0	-2.45879	0.000141444	-0.46703	0.00598794	vacuolar ion transporter			126.4	36.18	111.643		341.933	232.333	176.467
NRRL3_04455	-2.00956	4.24297e-46	-1.07188	5.97474e-05	-0.909268	0.0012133	VRR-NUC domain-containing protein			2.931	5.45467	3.865		7.07267	12.9933	8.31533
NRRL3_04413	-2.2261	1.18451e-133	0.369236	0.232172	-0.713722	0.0534946	wax synthase domain-containing protein			30.4067	19.2533	7.58067		21.0133	17.04	14.2187
NRRL3_11478	-2.93322	1.88222e-77	-3.65105	3.99393e-40	-3.61207	9.70962e-41	WD repeat-containing protein			1.74033	2.05867	1.72517		23.8367	29.4067	24.22
NRRL3_11126	-2.85931	1.94055e-267	-3.27957	1.58987e-76	-3.99765	1.33757e-111	WD repeat-containing protein			19.7667	25.2233	12.102		103.437	278	220.833
NRRL3_07637	-3.91097	2.28768e-06	-1.22075	0.353546	-3.93042	0.0308282	WD repeat-containing protein			2.22593	1.03333	0.129867		13.2233	2.712	2.288
NRRL3_04489			-2.99866	2.48952e-15	-2.25699	2.2896e-09	WLM domain-containing protein			5.87	5.825	8.858		46.4967	52.86	48.4167
NRRL3_07709	-3.03047	0	-1.34904	7.91705e-14	-1.10105	9.66899e-22	WW domain-containing protein			833.533	359.233	445.867		1128.67	1041.97	1098
NRRL3_01652	-2.73672	1.71401e-114	-2.27715	2.00393e-14	-2.86106	1.79849e-17	xylose transporter			5.02933	3.19167	1.57333		6.65633	17.8033	13.0833
NRRL3_11715	-3.12867	1.65412e-68	-2.49818	4.25831e-13	-1.90168	5.20876e-09	xylose transporter			4.127	1.84767	2.07367		5.458	11.8963	8.872
NRRL3_01746	-3.84359	1.98618e-158	-2.20919	2.27157e-08	-4.40361	2.07294e-14	YjgF/YER057c/translation inhibitor UK114 family protein			16.05	5.239	1.19497		81.18	27.5067	29.5267
NRRL3_06781	-4.05063	2.17744e-71	-3.67951	5.53947e-35	-3.5836	6.34044e-31	zinc finger domain-containing protein - ZZ-type			0.6132	0.822133	0.646633		8.225	11.9333	8.92067
NRRL3_03426	-2.11545	1.0278e-178	-0.377589	0.0750556	-0.739234	8.58341e-05	zinc/iron permease family protein			103.2	46.5733	32.94		75.1633	68.76	63.3267
NRRL3_10293			-2.49844	1.02915e-24	-2.10421	8.88273e-51	zinc-binding domain-containing protein			187.167	96.0867	142.433		1158.33	623.633	700.533
NRRL3_01766	-4.95144	0	-0.766466	3.0023e-06	-0.647885	7.55863e-06	zinc-regulated transporter			114.967	154.267	140.367		152.267	296.9	252.033
NRRL3_05608	-2.11523	1.39591e-42	-0.464554	0.111596	-0.458632	0.0947422	Zn2Cys6 transcriptional regulator			6.64967	11.38	12.1293		8.06033	17.7567	19.02
NRRL3_06838	-2.55728	2.29118e-113	-1.71997	2.76619e-08	-1.70049	2.57807e-11	Zn2Cys6 transcriptional regulator			3.34567	6.31733	5.43867		6.96267	23.7933	20.2333
NRRL3_11339	-2.66046	2.29992e-42	-4.90471	4.16752e-36	-3.34679	2.7406e-19	Zn2Cys6 transcriptional regulator			1.77333	0.8885	1.29997		41.58	30.4033	15.0933
NRRL3_03299	-3.69101	1.44159e-29	-3.13789	6.81697e-18	-2.37576	2.67886e-11	Zn2Cys6 transcriptional regulator			4.301	1.43517	2.147		10.9987	14.43	12.6333
NRRL3_02554	-4.47923	3.96591e-252	-3.0204	1.55031e-22	-1.84304	9.19237e-11	Zn2Cys6 transcriptional regulator			5.38633	2.884	4.327		45.6133	26.6967	17.7167
NRRL3_10370	-4.73159	0	-1.35581	4.06559e-08	-1.52479	0.00148809	Zn2Cys6 transcriptional regulator			54.5433	10.3283	2.57033		77.4233	30	8.45733
NRRL3_01451			-3.3109	6.46728e-25	-2.68238	9.79999e-14	Zn2Cys6 transcriptional regulator			2.73033	1.796	1.886		61.3267	20.35	13.9423
* SP, signal peptide; TMH, transmembrane helix; numbers indicate numbers of helices.
** TPMs over our treshhold (10) are shown over yellow background
