# Supplementary material for: Transcriptomics identify the triggering of citrate export as the key event caused by manganese deficiency in Aspergillus niger
Source: Microbiol Spectr. 2024 Oct 8;12(11):e01906-24. doi: 10.1128/spectrum.01906-24 (PMC11537073; doi:10.1128/spectrum.01906-24)
Supplement: Table S3 — Manganese limitation influenced genes encoding CAZymes 1. [file spectrum.01906-24-s0003.xlsx]

## Sheet: Tabelle1
Supplementary Table S3. Manganese limitation influenced genes encoding CAZymes 1
Protein ID	Enzyme	Time points
		24 hrs	48 hrs	72 hrs
NRRL3_00415	AA9 lytic polysaccharide monooxygenase		2.15	3.12
NRRL3_00814	AA9 lytic polysaccharide monooxygenase	2.90	3.88	4.89
NRRL3_03929	AA9 lytic polysaccharide monooxygenase	2.99		3.36
NRRL3_07568	AA9 lytic polysaccharide monooxygenase	4.70	3.33	4.31
NRRL3_11147	AA9 lytic polysaccharide monooxygenase			2.91
NRRL3_08490	CBM63 expansin		2.39
NRRL3_03339	CE1 acetylxylan esterase	9.45	7.25	8.67
NRRL3_04916	CE16 cellulose-binding lipase	2.03		5.12
NRRL3_11464	CE4 carbohydrate esterase		4.06
NRRL3_00073	CE5 cutinase	2.98	2.40	4.42
NRRL3_00074	CE5 cutinase	2.82
NRRL3_00776	CE5 cutinase	7.60	3.23
NRRL3_06197	CE5 cutinase	8.06	4.61	5.65
NRRL3_10142	CE5 cutinase	6.41	2.64	2.35
NRRL3_07470	CE8 pectin methylesterase			2.31
NRRL3_08325	CE8 pectin methylesterase Pme8A	5.72	2.71	3.68
NRRL3_03754	feruloyl esterase B	3.13		3.01
NRRL3_02883	feruloyl esterase B		3.10	4.18
NRRL3_00007	feruloyl esterase FaeA	6.24	3.29	5.86
NRRL3_08708	GH10 xylanase Xyn10B	2.02	4.31	5.97
NRRL3_02827	GH11 xylanase	4.94	4.74	4.40
NRRL3_03928	GH11 xylanase	7.57	5.54	6.77
NRRL3_01648	GH11 xylanase Xyn11B	4.79	3.14	7.74
NRRL3_00819	GH12 endo-ß-1,4-glucanase	3.38		5.94
NRRL3_08392	GH12 endo-ß-1,4-glucanase	5.20	5.81	6.65
NRRL3_01918	GH12 xyloglucanase Xeg12A	4.75	5.18	4.86
NRRL3_07699	GH13 alpha-amylase	2.30	2.59
NRRL3_09875	GH13 alpha-amylase	3.20	2.07	2.67
NRRL3_04199	GH13 alpha-amylase	-3.49	-4.92	-2.07
NRRL3_04200	GH13 glycoside hydrolase family 13/glycosyltransferase family 5 protein	-2.57	-2.47
NRRL3_11105	GH131 exo-ß-glucanase	3.60	4.75	5.00
NRRL3_11289	GH132 SUN-domain ß-glucosidase		-3.04
NRRL3_08300	GH15 glucoamylase Gla15A			2.23
NRRL3_02614	GH16 endo-ß-1,3/1,4-glucanase	3.24	3.63	2.99
NRRL3_07085	GH16 endo-ß-1,3/1,4-glucanase	2.76
NRRL3_06188	GH16 endo-ß-1,3/1,4-glucanase		2.81	2.39
NRRL3_07085	GH16 endo-ß-1,3/1,4-glucanase		2.20	3.14
NRRL3_04809	GH16 endo-ß-1,3/1,4-glucanase	-3.21	-2.29	-2.33
NRRL3_11007	GH17 exo-1 -3-beta-glucanase	-2.65
NRRL3_00523	GH18 chitinase	-3.62	-3.74
NRRL3_11445	GH18 chitinase			-2.14
NRRL3_10047	GH18 chitinase ChiB1		3.81
NRRL3_08807	GH2 glycoside hydrolase		2.25	2.50
NRRL3_09612	GH2 ß-mannosidase		2.28	2.15
NRRL3_01790	GH20 ß-N-acetylhexosaminidase		-4.13
NRRL3_10217	GH25 muramidase	2.69
NRRL3_01737	GH27 alpha-galactosidase		-2.65	-4.90
NRRL3_11747	GH27 alpha-galactosidase Mel27A	2.04	2.31	3.67
NRRL3_05358	GH27 alpha-galactosidase Mel27B	3.53	5.17	6.31
NRRL3_04000	GH28 endo-polygalacturonase Pga28 II	6.28	8.43	6.44
NRRL3_06782	GH28 endo-polygalacturonase Pga28A	4.89	4.46	5.24
NRRL3_05859	GH28 endo-polygalacturonase Pga28B		2.17
NRRL3_00263	GH28 endo-polygalacturonase Pga28D	3.39	3.74	3.88
NRRL3_02835	GH28 endo-polygalacturonase Pga28E			2.55
NRRL3_09450	GH28 endo-rhamnogalacturonase		2.01
NRRL3_11790	GH28 endo-rhamnogalacturonase	2.47	5.18	3.33
NRRL3_00953	GH28 endo-rhamnogalacturonase Rhg28B	3.33	4.07	3.84
NRRL3_05260	GH28 exo-polygalacturonase Pgx28C	-2.48		-2.06
NRRL3_07469	GH28 galacturonan 1,4-alpha-galacturonidase		2.30	5.49
NRRL3_02832	GH28 polygalacturonase	2.06		2.48
NRRL3_04990	GH3 beta-glucosidase	2.40
NRRL3_04818	GH3 ß-glucosidase	3.27	3.40	4.16
NRRL3_01271	GH3 ß-glucosidase		-2.23
NRRL3_05407	GH43 endo-1-5-alpha-arabinanase		-2.37
NRRL3_11773	GH43 exo-1 -3-beta-galactanase	2.17	6.26	6.89
NRRL3_07421	GH43 α-L-arabinofuranosidase			4.20
NRRL3_09890	GH43 α-L-arabinofuranosidase			2.07
NRRL3_06244	GH43 α-L-arabinofuranosidase		-2.10
NRRL3_02666	GH47 alpha-1 -2-mannosidase	2.96	2.19
NRRL3_08701	GH5 endo-1-6-beta-glucanase		2.36	3.07
NRRL3_06791	GH5 endo-ß-1,4-glucanase	3.48	2.18
NRRL3_06387	GH51 alpha-arabinofuranosidase			2.79
NRRL3_10643	GH53 arabinogalactanase Gan53A	3.40	2.01	3.25
NRRL3_08707	GH62 arabinoxylan arabinofuranohydrolase Axh62A	5.25	4.78	6.41
NRRL3_04953	GH7 cellobiohydrolase Cbh7A	2.19	2.81	6.63
NRRL3_11494	GH71 endo-alpha-1,3-glucanase	2.30
NRRL3_03948	GH71 endo-alpha-1,3-glucanase		-3.98	-2.13
NRRL3_06843	GH72 beta-1 -3-glucanosyltransferase	2.16
NRRL3_06843	GH72 beta-1 -3-glucanosyltransferase			2.99
NRRL3_08332.1	GH72 ß-1 -3-glucanosyltransferase		2.42
NRRL3_08400	GH75 chitosanase	2.13
NRRL3_07870	GH75 chitosanase	-4.43		-4.46
NRRL3_06048	GH76 endo-1 -6-alpha-mannosidase		-2.24	-3.10
NRRL3_10041	GH76 α-1,6-mannanase			-2.40
NRRL3_11451	GH78 alpha-L-rhamnosidase		-2.90
NRRL3_00956	GH92 alpha mannosidase	-2.87	-3.60	3.96
NRRL3_00824	GH93 sialidase	2.54		2.41
NRRL3_11656	GT1 glycosyltransferase		-2.52
NRRL3_02619	GT2 glycosyltransferase		3.40
NRRL3_00298	GT2 glycosyltransferase	-4.34	-4.38	-2.21
NRRL3_08365	GT2 UDP-glycosyl transferase			-2.14
NRRL3_04894	GT20 glycosyltransferase		-2.57
NRRL3_00125	GT31 galactosyltransferase			-3.02
NRRL3_07215	GT34 mannosyl transferase		2.01
NRRL3_02926	GT4 glycosyltransferase		-4.24
NRRL3_10296	GT4 heat shock trehalose synthase			2.37
NRRL3_06037	GT90 glycosyl transferase	-2.17	-2.39	-2.05
NRRL3_00229	PL1 alginate lyase	3.21	3.03	3.40
NRRL3_06269	PL1 pectate lyase	4.66	3.81	2.62
NRRL3_01237	PL2 pectin lyase	2.43
NRRL3_00965	PL2 pectin lyase Pel1A	2.50
NRRL3_09855	tannase/feruloyl esterase		-2.92
1 Positive numbers indicate upregulation, negative numbers downregulation. Values are log2 fold changes that are greater than two or smaller than minus two at p < 0.05
