# Supplementary material for: Transcriptomics identify the triggering of citrate export as the key event caused by manganese deficiency in Aspergillus niger
Source: Microbiol Spectr. 2024 Oct 8;12(11):e01906-24. doi: 10.1128/spectrum.01906-24 (PMC11537073; doi:10.1128/spectrum.01906-24)
Supplement: Table S4 — The six secondary metabolite gene clusters downregulated by manganese deficiency. [file spectrum.01906-24-s0004.xlsx]

## Sheet: 00030
Supplementary Table S4: the six secondary metabolite gene clusters downregulated by manganese deficiency
NRRL3_00036 and the genes located in the immediate vicinity
		24 h		48 h		72 h		Mn2+ deficiency			Mn2+ sufficiency
Gene ID	Encoded Protein	log2FoldChange	padj	log2FoldChange	padj	log2FoldChange	padj	24 h	48 h	72 h	24 h	48 h	72 h
NRRL3_00025	FAD-dependent oxidoreductase domain-containing protein	-1.60095	1.55381e-07	-0.287106	0.645062	-0.11424	0.874762	2.57 ± 0.61	2.37 ± 0.59	2.45 ± 0.35	3.1 ± 1.14	3.6 ± 0.33	3.04 ± 1.16
NRRL3_00026	amino acid/polyamine transporter I family protein	-2.33707	3.73764e-11	-2.15423	1.39983e-09	-1.1276	0.00604488	4.15 ± 0.92	1.85 ± 0.7	3.34 ± 0.71	6.19 ± 1.23	10.72 ± 1.65	8.28 ± 3.11
NRRL3_00027	HAD-like domain-containing protein	-1.18414	1.11132e-16	0.0892933	0.853815	0.337877	0.346895	60.7 ± 6.19	17.39 ± 2.14	21.23 ± 5.34	22.03 ± 0.71	20.76 ± 1.85	19.12 ± 3.75
NRRL3_00028	fungal-specific transcription factor	-0.834753	0.171341	-0.260567	0.804209	-0.819981	0.33966	0.38 ± 0.06	0.6 ± 0.27	0.5 ± 0.27	0.52 ± 0.09	0.84 ± 0.25	1.02 ± 0.17
NRRL3_00029	hypothetical protein	-0.486889	0.793795	0.111592	0.965167	-2.56391	0.301968	0.29 ± 0.08	0.22 ± 0.11	0.05 ± 0.08	0.14 ± 0.07	0.25 ± 0.1	0.31 ± 0.13
NRRL3_00030	non-ribosomal peptide synthetase-like protein	-5.0964	8.07678e-264	-3.59104	4.05365e-26	-3.72595	9.74954e-16	2.44 ± 1.25	1.17 ± 0.4	0.42 ± 0.22	4.79 ± 1.1	12.78 ± 2.02	6.49 ± 2.73
NRRL3_00031	alpha/beta hydrolase fold-1 domain-containing protein	-0.227122	0.224362	-0.308938	0.406311	-0.818028	0.0114257	8 ± 2.37	9.57 ± 0.67	7.85 ± 1.87	11.41 ± 0.9	12.62 ± 1.09	15.92 ± 2.94
NRRL3_00032	NmrA-like domain-containing protein	-0.475761	0.309987	0.00920826	0.985931	-2.06172	1.72599e-16	3.23 ± 1.43	27.87 ± 12.06	7.09 ± 0.86	5.12 ± 2	28.84 ± 5.33	33.83 ± 5.86
NRRL3_00033	monooxygenase Af470-like protein	0.452959	1.41332e-07	-0.192272	0.482023	-0.131777	0.642316	37.18 ± 7.27	56.76 ± 4.06	31.31 ± 4.04	52.75 ± 7.32	70.67 ± 7.97	39.38 ± 4.31
NRRL3_00034	fungal-specific transcription factor	0.423855	0.000289032	-0.0300763	0.940695	-0.64951	0.0249285	7.67 ± 1.33	13.56 ± 2.69	6.43 ± 0.84	10.05 ± 0.69	15.28 ± 2.81	11.58 ± 0.78
NRRL3_00035	hypothetical protein	1.10903	5.31259e-05	0.152148	0.890496	0.304479	0.758644	2.33 ± 0.75	2.81 ± 0.72	2.79 ± 0.62	2.51 ± 0.25	2.65 ± 0.57	2.53 ± 1.47
NRRL3_00036	non-ribosomal peptide synthetase	-0.411345	0.838391	1.1579		1.18466		0.07 ± 0.02	0.02 ± 0.03	0.04 ± 0.04	0.07 ± 0.04	0.01 ± 0.02	0.02 ± 0.03
NRRL3_00037	FAD-binding domain-containing protein	-2.84994	0.180887	-3.65284	0.136516	-3.73451		0.25 ± 0.2	0 ± 0	0 ± 0	0.17 ± 0.12	0.34 ± 0.29	0.34 ± 0.13
NRRL3_00038	hypothetical protein					-1.30333		0 ± 0	0 ± 0	0 ± 0	0.02 ± 0.03	0 ± 0	0.11 ± 0.18
NRRL3_00039	major facilitator superfamily protein - efflux pump	-1.58453	0.715681	-2.86664	0.356726	-2.11809		0.02 ± 0.04	0 ± 0	0 ± 0	0.05 ± 0.05	0.14 ± 0.1	0.07 ± 0.06
NRRL3_00040	cytochrome P450-like protein	-1.29826	0.352068	-2.47761	0.331399	-0.341547		0.18 ± 0.04	0.06 ± 0.08	0.04 ± 0.07	0.2 ± 0.13	0.26 ± 0.19	0.06 ± 0.1
NRRL3_00041	NAD(P)-binding domain-containing protein	0.122425	0.568488	-0.0544185	0.931308	0.772949	0.109472	17.11 ± 0.39	7.6 ± 0.1	8.76 ± 1.76	16.74 ± 2.83	9.91 ± 1.57	6 ± 2.44
NRRL3_00042	fungal-specific transcription factor	0.407239	1.72663e-05	-0.301377	0.244302	-0.25173	0.277509	21.35 ± 2.62	17.96 ± 2.4	10.91 ± 1.14	28.21 ± 3.79	23.82 ± 5.51	14.87 ± 0.89
NRRL3_00043	FAD-binding domain-containing protein	-0.0290447	0.95327	-0.201129	0.831972	-0.832295	0.374721	0.82 ± 0.35	1.61 ± 0.06	0.8 ± 0.22	3 ± 0.66	1.97 ± 0.23	1.62 ± 0.35
NRRL3_00044	NAD(P)-binding domain-containing protein	0.634671	0.00989784	0.739312	0.304697	1.15631	0.109471	8.72 ± 1.66	2.6 ± 0.06	3.28 ± 0.51	5.19 ± 1.72	2.17 ± 0.44	1.7 ± 0.79

## Sheet: 01334
Supplementary Table S4: the six secondary metabolite gene clusters downregulated by manganese deficiency
NRRL3_01334 and the genes located in the immediate vicinity
		24 h		48 h		72 h		Mn2+ deficiency			Mn2+ sufficiency
Gene ID	Encoded Protein	log2FoldChange	padj	log2FoldChange	padj	log2FoldChange	padj	24 h	48 h	72 h	24 h	48 h	72 h
NRRL3_01332	CDR ABC transporter domain-containing protein	-1.20218	3.40619e-19	-1.58611	9.39859e-09	-1.02936	0.000287925	4.08 ± 0.4	3.2 ± 1.49	2.19 ± 0.45	51.02 ± 18.52	9.63 ± 1.68	5.14 ± 0.76
NRRL3_01333.1	hypothetical protein	-6.86104	8.80537e-99	-2.93596	9.13628e-19	-3.95017	5.07752e-54	4.4 ± 2.86	2.82 ± 1.38	2.87 ± 0.38	75.25 ± 20.13	21.99 ± 3.24	50.83 ± 5.74
NRRL3_01334	non-ribosomal peptide synthetase	-2.33604	8.22454e-17	-0.594926	0.0785241	-1.11668	0.00248321	3.56 ± 1.8	3.62 ± 0.3	1.9 ± 0.36	10.42 ± 0.51	5.81 ± 2.08	4.75 ± 1.97
NRRL3_01335	fungal-specific transcription factor	-0.023353	0.891332	-0.529904	0.0275622	-0.740652	0.00337852	16.79 ± 2.64	14.02 ± 3.13	10.74 ± 2.48	50.89 ± 6.21	22.37 ± 4.74	20.6 ± 4.6
NRRL3_01336	cytochrome P450	-0.644819	0.00110237	0.564486	0.17961	0.930015	0.00651664	9.52 ± 1.72	6.25 ± 1.21	9.35 ± 2.25	34.83 ± 10.37	5.9 ± 1.25	5.7 ± 0.9
NRRL3_01337	hypothetical protein	-3.89663	4.12908e-65	-1.12702	0.00154607	-0.869038	0.029518	5.51 ± 1.37	3.48 ± 0.54	3.7 ± 1.53	48.25 ± 17.43	7.72 ± 1.02	7.83 ± 0.84
NRRL3_01338	calycin domain-containing protein	-2.35515	1.42521e-25	0.0458008	0.947589	-0.41142	0.447085	12.94 ± 3.59	8.6 ± 0.53	7.02 ± 1.27	39.17 ± 11.72	9.43 ± 1.63	10.8 ± 3.32
NRRL3_01339	hybrid polyketide synthase/non-ribosomal peptide synthetase	0.418107	0.280484	-0.523202	0.217539	-0.876052	0.0182854	0.29 ± 0.14	0.65 ± 0.03	0.45 ± 0.03	0.55 ± 0.18	0.94 ± 0.26	0.95 ± 0.17
NRRL3_01340	enoyl reductase	-0.404902	0.816214	-0.474089	0.844064	0.00263581	0.998507	0.23 ± 0.11	0.18 ± 0.01	0.55 ± 0.37	0.44 ± 0.21	0.37 ± 0.26	0.64 ± 0.43

## Sheet: 10375
Supplementary Table S4: the six secondary metabolite gene clusters downregulated by manganese deficiency
NRRL3_10375 and the genes located in the immediate vicinity
		24 h		48 h		72 h		Mn2+ deficiency			Mn2+ sufficiency
Gene ID	Encoded Protein	log2FoldChange	padj	log2FoldChange	padj	log2FoldChange	padj	24 h	48 h	72 h	24 h	48 h	72 h
NRRL3_10368	major facilitator superfamily protein	-2.38867	0	-0.0899494	0.774133	-0.168593	0.499644	493.87 ± 141.7	207.1 ± 49.21	102.05 ± 3.44	739.57 ± 52.68	247.7 ± 27.08	131.17 ± 34.91
NRRL3_10369.1	methyltransferase - type 11	-7.04245	0	-0.804926	0.00549908	-0.732685	0.49666	3536 ± 879.09	277.45 ± 123.96	65.55 ± 4.2	4374.33 ± 281.22	521.5 ± 64.1	123.82 ± 120.97
NRRL3_10370	fungal-specific transcription factor	-4.73159	0	-1.35581	4.06559e-08	-1.52479	0.00148809	54.54 ± 24.35	11.48 ± 1.19	2.57 ± 0.43	77.42 ± 11.37	30 ± 3.37	8.46 ± 4.7
NRRL3_10371	serine hydrolase Fsh domain-containing protein	-8.44078	0	-0.920671	0.000794793	-2.15025	0.041512	2007 ± 684.28	231.7 ± 94.61	21.9 ± 6.93	2653.33 ± 47.16	465.37 ± 61.65	110.51 ± 116.62
NRRL3_10372	aldose 1-/glucose-6-phosphate 1-epimerase family protein	-8.16969	0	-0.827863	0.00509461	-2.22192	0.000179474	172.8 ± 59.33	23.48 ± 7.71	1.8 ± 1.01	210.4 ± 15.6	42.32 ± 5.87	9.65 ± 7.26
NRRL3_10373	cytochrome P450-like protein	-8.03147	0	-1.61438	2.31156e-11	-2.89258	0.0055743	441.87 ± 190.49	55.6 ± 3.03	4.14 ± 1.26	953.33 ± 103.47	163.6 ± 30.2	34.8 ± 37.74
NRRL3_10374	enoyl reductase	-8.31297	0	-0.652058	0.0263155	-2.15151	0.0300505	1257.3 ± 366.16	127.15 ± 50.99	9.69 ± 2.94	1398.67 ± 134.65	209.7 ± 34.58	49.23 ± 48.91
NRRL3_10375	polyketide synthase	-7.69341	0	-1.41245	3.93765e-07	-2.56087	0.0190413	125.53 ± 62.07	18.19 ± 3.82	0.93 ± 0.26	295.93 ± 38.08	45.29 ± 13.11	6.21 ± 7.05
NRRL3_10376	cytochrome P450-like protein	-1.4089	7.70121e-103	-1.19153	4.6909e-12	-1.39473	8.9098e-21	76.03 ± 14.5	61.32 ± 2.93	45.33 ± 6.2	124.07 ± 8.5	152.93 ± 8.35	136.47 ± 5.87
NRRL3_10377	multicopper oxidase Mco1I	-1.23044	0.0146565	-2.6903	0.0572085	-3.0023	0.0786325	0.37 ± 0.38	0.09 ± 0.13	0.06 ± 0.1	0.41 ± 0.05	0.66 ± 0.1	0.53 ± 0.09
NRRL3_10378	cytochrome P450-like protein	-3.44965	0.00281107	-1.86233	0.218031	-1.30534	0.481486	0.24 ± 0.36	0.18 ± 0.25	0.13 ± 0.12	0.19 ± 0.15	0.63 ± 0.26	0.38 ± 0.2
NRRL3_10379	terpenoid cyclases/protein prenyltransferase alpha-alpha toroid domain-containing protein	-0.01499	0.988521	-0.0704308	0.973656	0.611703	0.691976	0.08 ± 0.07	0.17 ± 0.05	0.27 ± 0.21	0.19 ± 0.06	0.19 ± 0.13	0.2 ± 0.03
NRRL3_10380	glutathione S-transferase	-3.275	2.79151e-151	-1.05109	0.0112866	-1.50791	0.00268109	12.5 ± 5.75	5.28 ± 0.78	2.33 ± 0.64	25.81 ± 8.74	15.08 ± 3.51	7.65 ± 1.52
NRRL3_10381	hypothetical protein	-1.83709	0.172334	-3.8626	0.0904719	-1.38638		0 ± 0	0 ± 0	0.09 ± 0.07	0.26 ± 0.1	0.43 ± 0.25	0.26 ± 0.23
NRRL3_10382	cytochrome P450-like protein	-2.14013	1.08552e-43	-2.78542	1.24134e-18	-1.69842	2.27454e-08	5.27 ± 1.7	1.84 ± 0.43	3.5 ± 0.91	13.3 ± 0.79	15.36 ± 1.5	13 ± 2.92
NRRL3_10383	S-adenosyl-L-methionine-dependent methyltransferase domain-containing protein	-1.75422	2.62005e-34	-1.6988	4.62333e-08	-1.30426	2.20556e-08	10.58 ± 1.45	6.32 ± 1.8	10.54 ± 1.56	24.82 ± 2.62	25.14 ± 3.11	29.93 ± 3.22
NRRL3_10384	serine aminopeptidase domain-containing protein	-1.4801	6.75447e-32	-0.088719	0.884829	0.119847	0.729909	14.71 ± 1.98	16.44 ± 5.47	28.02 ± 1.43	16.7 ± 3.18	26.02 ± 7.25	29.76 ± 9.66

## Sheet: 11458
Supplementary Table S4: the six secondary metabolite gene clusters downregulated by manganese deficiency
NRRL3_11458 and the genes located in the immediate vicinity
		24 h		48 h		72 h		Mn2+ deficiency			Mn2+ sufficiency
Gene ID	Encoded Protein	log2FoldChange	padj	log2FoldChange	padj	log2FoldChange	padj	24 h	48 h	72 h	24 h	48 h	72 h
NRRL3_11458	non-ribosomal peptide synthetase-like protein	-1.67612	2.51745e-36	-2.33713	7.71376e-08	-2.04364	3.13563e-08	6.51 ± 0.71	1.57 ± 0.86	2.43 ± 0.41	23.73 ± 3.49	10.34 ± 1.08	11.58 ± 1.03
NRRL3_11459	cytochrome P450	-2.18644	9.62541e-107	-2.29025	2.04156e-18	-3.25313	8.24581e-31	12.62 ± 1.53	4.23 ± 1.53	2.4 ± 0.79	53.56 ± 7.31	24.42 ± 3.78	26.34 ± 1.9
NRRL3_11460	fungal-specific transcription factor	-2.01441	2.63983e-24	-1.49794	0.000243379	-2.77852	1.20427e-08	1.5 ± 0.52	1.53 ± 0.34	0.5 ± 0.14	6.21 ± 1.1	4.48 ± 1.27	3.99 ± 0.37
NRRL3_11461	major facilitator superfamily protein	-2.46449	0.0047317	-2.70099	0.146902	-1.5646	0.305438	0.25 ± 0.22	0.06 ± 0.08	0.17 ± 0.05	4.31 ± 1.45	0.56 ± 0.41	0.6 ± 0.47
NRRL3_11462	acetoacetyl-CoA synthetase	-1.68464	7.914e-10	0.297216	0.571282	-0.763877	0.203014	1.66 ± 0.26	3.01 ± 0.77	0.96 ± 0.19	2.09 ± 0.65	2.47 ± 0.36	1.87 ± 0.09
NRRL3_11463	fumarylacetoacetase - C-terminal domain-containing protein	-2.56676	1.14654e-10	-1.4452	0.017537	-0.17249	0.813439	2.86 ± 0.69	1.47 ± 0.35	3.88 ± 0.45	7.68 ± 1.22	5.6 ± 1.75	5.12 ± 3.02

## Sheet: siderophore cluster
Supplementary Table S4: the six secondary metabolite gene clusters downregulated by manganese deficiency
NRRL3_08538 and the genes located in the immediate vicinity
		24 h		48 h		72 h		Mn2+ deficiency			Mn2+ sufficiency
Gene ID	Encoded Protein	log2FoldChange	padj	log2FoldChange	padj	log2FoldChange	padj	24 h	48 h	72 h	24 h	48 h	72 h
NRRL3_08528	major facilitator superfamily transporter SitT	-3.19095	0	-0.199541	0.569828	-1.02918	1.72438e-08	39.95 ± 10.27	41.28 ± 15.76	23.29 ± 2.35	60.57 ± 5.56	48.4 ± 16.14	54.37 ± 10.53
NRRL3_08529	helicase - C-terminal domain-containing protein	-0.0850928	0.465753	0.00630762	0.986512	0.213251	0.400004	11.35 ± 2.3	16.89 ± 2	14.73 ± 1.54	16.09 ± 2.43	18.5 ± 3.68	14.51 ± 1.46
NRRL3_08530	GNAT domain-containing protein	-0.224795	0.0145057	0.200421	0.428103	0.249101	0.17966	30.36 ± 3.9	35.27 ± 1.84	39.92 ± 5.03	33.55 ± 7.21	36.77 ± 0.99	38.48 ± 2.29
NRRL3_08531	hypothetical protein	0.237124	0.0296787	-0.0383503	0.925133	-0.0127353	0.97149	26.7 ± 5	44.45 ± 1.29	39.85 ± 3.21	29.55 ± 1.04	50.45 ± 10.66	46.41 ± 8.8
NRRL3_08532	phospholipid methyltransferase-like protein	-1.04163	9.08363e-20	0.773405	0.0654706	0.512974	0.0827409	32.76 ± 2.6	27.13 ± 14.35	24.56 ± 1.24	24.25 ± 3.22	17.24 ± 4.08	19.58 ± 4.34
NRRL3_08533	hypothetical protein	-0.115486	0.154025	0.134545	0.710459	0.241642	0.301361	95.25 ± 2.31	44.64 ± 11.72	41.73 ± 4.6	77.53 ± 7.13	41.75 ± 5.68	40.45 ± 1.27
NRRL3_08534	siderophore iron transporter	-3.56682	0	-0.051933	0.880396	-0.663081	0.000479937	250.67 ± 91.46	624.7 ± 118.09	283.43 ± 32.59	455.23 ± 19.6	688.07 ± 199.81	512.87 ± 113.89
NRRL3_08535	mevalonyl-CoA hydratase	-4.6911	1.4186e-221	0.573219	0.0187521	-0.277045	0.322688	62.19 ± 13.31	63.72 ± 23.03	30 ± 5.21	52.52 ± 6.82	45.53 ± 4.43	41.71 ± 6.56
NRRL3_08536	hydroxyornithine transacylase SidF	-5.25747	0	0.861931	8.3314e-05	-0.0219083	0.946599	96.41 ± 24.28	57.46 ± 17.68	26.32 ± 3.11	76.19 ± 19.31	34.27 ± 6.52	30.69 ± 4.97
NRRL3_08537	alpha/beta hydrolase fold domain-containing protein	-3.82368	0	0.845584	2.13025e-07	0.346297	0.0612024	219.67 ± 54.87	141.85 ± 18.6	118.73 ± 19.13	171.5 ± 8.92	91.28 ± 5.61	106.93 ± 9.66
NRRL3_08538	non-ribosomal peptide synthetase SidD	-3.42286	0	0.707404	0.0101402	-0.68363	0.00136003	17.88 ± 6.15	27.94 ± 11.99	10.43 ± 1.85	25.66 ± 2.45	17.04 ± 4.38	19.23 ± 3.14
NRRL3_08539	hypothetical protein	0.00270645	0.982192	0.096356	0.786242	0.714939	0.00223683	18.49 ± 2.65	18.78 ± 2.15	22.61 ± 3.86	19.73 ± 3.28	21.46 ± 1.16	15.73 ± 1.56
NRRL3_08540	tetratricopeptide-like helical domain-containing protein	0.309208	6.41578e-05	0.201263	0.455688	0.108694	0.652747	32.09 ± 5.59	41.71 ± 6.73	26.49 ± 2.17	36.52 ± 3.75	37.73 ± 6.96	28.1 ± 2.16

## Sheet: 06237
Supplementary Table S4: the six secondary metabolite gene clusters downregulated by manganese deficiency
NRRL3_06237 and the genes located in the immediate vicinity
		24 h		48 h		72 h		Mn2+ deficiency			Mn2+ sufficiency
Gene ID	Encoded Protein	log2FoldChange	padj	log2FoldChange	padj	log2FoldChange	padj	24 h	48 h	72 h	24 h	48 h	72 h
NRRL3_06224	amidase family protein	-2.61418	7.91148e-34	-1.00487	0.0101682	-0.364483	0.425926	7.62 ± 1.44	2.57 ± 0.01	3.29 ± 0.25	9.68 ± 2.02	5.67 ± 0.74	4.83 ± 1.54
NRRL3_06225	nuclear transport factor 2 domain-containing protein	-3.4168	2.05034e-09	-0.583196	0.357404	-0.814987	0.229344	2.51 ± 1.04	5.12 ± 2.57	3.86 ± 1.77	4.82 ± 0.36	9.13 ± 0.79	7.76 ± 1.2
NRRL3_06226	hypothetical protein	-5.43569	1.57337e-104	-2.15568	5.29861e-22	-2.15797	2.91927e-25	17.86 ± 3.48	33.73 ± 0.03	23.36 ± 0.95	43.95 ± 4.32	169.27 ± 16.77	119.53 ± 8.21
NRRL3_06227	aldo/keto reductase family protein	-3.3875	0.0743947	-1.76116				0 ± 0	0 ± 0	0 ± 0	0.05 ± 0.09	0.12 ± 0.2	0 ± 0
NRRL3_06228	dienelactone hydrolase domain-containing protein	-2.46159	0.292776	-5.37364	0.000917183	-3.66196		0.06 ± 0.11	0 ± 0	0 ± 0	0.63 ± 0.17	1.99 ± 0.44	0.58 ± 0.76
NRRL3_06229	fungal-specific transcription factor	-0.313116	0.775397	-1.16324	0.489552	-0.88687	0.605498	1.89 ± 0.33	0.17 ± 0.11	0.16 ± 0.16	2.67 ± 0.57	0.33 ± 0.22	0.33 ± 0.15
NRRL3_06230	major facilitator superfamily domain-containing protein			-1.48859	0.678766	-0.453615		0.48 ± 0.25	0.16 ± 0.22	0.19 ± 0.16	0.46 ± 0.27	0.37 ± 0.32	0.3 ± 0.26
NRRL3_06231	RmlC-like cupin domain-containing protein	-0.229388	0.689042	-0.614045	0.41608	-0.198227	0.778903	10.28 ± 2.57	3.72 ± 2.59	5.62 ± 0.83	13.49 ± 3.97	7.24 ± 1.33	7.38 ± 0.43
NRRL3_06232	fungal-specific transcription factor	0.204525	0.678019	-0.245711	0.830326	-0.312918	0.803329	0.4 ± 0.11	0.61 ± 0.53	0.44 ± 0.25	0.73 ± 0.11	0.76 ± 0.27	0.63 ± 0.53
NRRL3_06233	deoxyribose-phosphate aldolase	-0.873467	0.0135468	-0.657347	0.442582	-0.192083	0.782676	3.35 ± 0.63	3.19 ± 2.78	4.38 ± 1.31	3.15 ± 0.82	4.74 ± 1.78	5.75 ± 1.84
NRRL3_06234	amino acid/polyamine transporter I family protein	-0.923174	0.689594	0.346087	0.81728	-0.0784487	0.968245	0.03 ± 0.06	0.39 ± 0.15	0.24 ± 0.15	0.06 ± 0.06	0.37 ± 0.08	0.28 ± 0.12
NRRL3_06235	phytanoyl-CoA dioxygenase-like protein	0.338505	0.0318565	0.362934	0.249571	0.257403	0.49451	9.01 ± 2.46	33.36 ± 9.79	15.76 ± 3.67	12.83 ± 5.22	29.99 ± 3.31	15.25 ± 3
NRRL3_06236	short-chain dehydrogenase/reductase family protein	-0.01504	0.991731	1.15709		-0.633156	0.773926	0.09 ± 0.08	0.1 ± 0.14	0.23 ± 0.08	0.39 ± 0.16	0.06 ± 0.1	0.4 ± 0.23
NRRL3_06237	non-ribosomal peptide synthetase-like protein	-0.129268	0.217308	-2.00667	3.1505e-33	-2.20875	1.35813e-70	68.64 ± 0.07	44.42 ± 7.62	30.01 ± 1.93	176.43 ± 43.11	190.4 ± 35.3	159.17 ± 16.26
NRRL3_06238	hypothetical protein	0.581096	0.000339122	0.538239	0.102363	0.000578012	0.998786	5.73 ± 0.75	17.87 ± 1.66	6.94 ± 1.2	6.8 ± 0.69	11.82 ± 0.77	7.99 ± 3.31
NRRL3_06239	amidase signature domain-containing protein	-0.15184	0.323402	-0.517392	0.0435032	-1.69448	2.38059e-12	12.72 ± 1.97	23.74 ± 7.3	7.14 ± 0.51	34.42 ± 4.05	34.48 ± 6.34	26.58 ± 6.07
